# Supplementary material for: Dynamic genomic changes in methotrexate-resistant human cancer cell lines beyond DHFR amplification suggest potential new targets for preventing drug resistance
Source: Br J Cancer. 2024 Apr 9;130(11):1819–27. doi: 10.1038/s41416-024-02664-0 (PMC11130306; doi:10.1038/s41416-024-02664-0)
Supplement: Supplementary file 1 — Supplementray material_1 [file 41416_2024_2664_MOESM1_ESM.xlsx]

## Sheet: s-0
chr	start	end	CNVtype	copynum	genotype	gtconfidance
1	53190000	53455000	loss	1	A	-1
1	85980000	86005000	gain	4	AABB	0.337122
1	144005000	144016000	gain	6	AAAABB	1.15984
1	144866000	144948000	gain	4	AABB	0.374207
1	145015000	145092000	gain	8	AAAAABBB	1.86609
1	145097000	145117000	gain	7	AAAAABB	0.962603
1	152555000	152586000	loss	0	-1	-1
1	160155000	160332000	gain	3	AAB	7.99252
1	229811000	229821000	loss	1	A	-1
1	234911000	234918000	gain	6	AAAABB	4.52348
1	245966000	246218000	loss	1	A	-1
2	35976000	35991000	loss	1	A	-1
2	37127000	37320000	loss	1	A	-1
2	52749000	52785000	loss	0	-1	-1
2	89831000	89889000	gain	4	AABB	100
2	91770000	91818000	gain	11	AAAAAABBBBB	3.27875
2	109017000	109193000	gain	3	AAA	3.06976
2	109193000	109195000	gain	3	AAA	-1
2	134089000	134158000	loss	1	A	-1
2	134158000	134303000	loss	1	A	-1
2	146862000	146877000	loss	1	A	-1
2	154619000	154782000	loss	1	A	-1
2	180067000	180077000	loss	0	-1	-1
2	206151000	206272000	loss	1	A	-1
2	242185000	243017000	loss	1	A	-1
3	100000	850000	loss	1	A	-1
3	1435000	14625000	loss	1	A	-1
3	14685000	60271000	loss	1	A	-1
3	60271000	60657000	loss	1	A	-1
3	60658000	90503000	loss	1	A	-1
3	93505000	97249000	gain	3	AAB	0.121494
3	97249000	102565000	gain	3	AAB	0.0622596
3	104385000	104813000	gain	3	AAB	28.4219
3	104813000	104820000	gain	3	AAB	-1
3	104820000	105062000	gain	3	AAB	1.36635
3	105062000	107722000	gain	3	AAB	0.170103
3	107722000	107723000	gain	3	AAB	-1
3	107723000	108507000	gain	3	AAB	13.2246
3	108507000	108512000	gain	3	AAB	-1
3	108512000	114344000	gain	3	AAB	0.0525575
3	114344000	114361000	gain	3	AAB	-1
3	114361000	114795000	gain	3	AAA	49.8847
3	114795000	114824000	gain	3	AAA	-1
3	114824000	130652000	gain	3	AAB	0.0243778
3	130652000	130653000	gain	3	AAB	-1
3	145698000	152614000	gain	3	AAB	0.0510572
3	166789000	176240000	gain	3	AAB	0.0421725
3	176240000	176269000	gain	3	AAB	-1
3	178912000	179184000	gain	3	AAB	2.19512
3	179184000	179185000	gain	3	AAB	-1
4	42000	66000	gain	7	AAAAABB	3.48746
4	13014000	13143000	gain	3	AAB	0.875974
4	13253000	13467000	loss	1	A	-1
4	15328000	15329000	gain	3	AAB	27.3896
4	15329000	15484000	gain	3	AAB	3.49842
4	15484000	15485000	gain	3	AAB	60.3653
4	34779000	34829000	loss	1	A	-1
4	91344000	91775000	loss	1	A	-1
4	147018000	149918000	loss	1	A	-1
4	157220000	187460000	loss	1	A	-1
5	31000	1038000	gain	3	AAB	0.201414
5	1038000	1064000	gain	3	AAB	30.3625
5	1064000	1851000	gain	3	AAB	0.180412
5	2894000	2959000	gain	3	AAB	15.5366
5	2959000	2961000	gain	3	AAB	-1
5	3711000	3762000	gain	3	AAB	8.93991
5	4749000	7665000	gain	3	AAB	0.0422716
5	7665000	7673000	gain	3	AAB	-1
5	7673000	7788000	gain	3	AAB	17.2198
5	7788000	7804000	gain	3	AAB	-1
5	8702000	8742000	loss	1	A	-1
5	8747000	8749000	loss	1	A	-1
5	8749000	9288000	gain	3	AAB	0.197599
5	9288000	9294000	gain	3	AAB	-1
5	9294000	9403000	gain	3	AAB	13.8055
5	9403000	9407000	gain	3	AAB	-1
5	9407000	9729000	gain	3	AAB	0.457594
5	9729000	9933000	gain	3	AAB	1.3659
5	9933000	10030000	gain	3	AAB	-1
5	10030000	11210000	gain	3	AAB	0.106858
5	13124000	13524000	gain	3	AAB	0.394341
5	13524000	13540000	gain	3	AAB	-1
5	13540000	13592000	gain	3	AAA	90.0133
5	13592000	13595000	gain	3	AAA	-1
5	13595000	13681000	gain	3	AAB	1.379
5	13681000	13728000	gain	3	AAB	-1
5	13728000	15701000	gain	3	AAB	0.100857
5	15701000	16234000	gain	3	AAB	0.525705
5	16234000	16236000	gain	3	AAB	-1
5	16236000	16330000	gain	3	AAB	53.8983
5	16330000	16388000	gain	3	AAB	-1
5	16388000	16749000	gain	3	AAB	0.656022
5	16749000	16823000	gain	3	AAB	-1
5	21141000	21142000	gain	18	AAAAAAAAAABBBBBBBB	100
5	30699000	31096000	gain	3	AAB	0.260296
5	31096000	31131000	gain	3	AAB	-1
5	31131000	32593000	gain	3	AAB	0.119823
5	32593000	33035000	gain	3	AAB	0.439127
5	33035000	33048000	gain	3	AAB	-1
5	33048000	33389000	gain	3	AAB	6.16539
5	33389000	33408000	gain	3	AAB	-1
5	33408000	33896000	gain	3	AAB	0.263683
5	33896000	33968000	gain	3	AAB	-1
5	33968000	34426000	gain	3	AAB	3.27945
5	34426000	34479000	gain	3	AAB	-1
5	34479000	35709000	gain	3	AAB	0.130129
5	35709000	35726000	gain	3	AAB	-1
5	35726000	35993000	gain	3	AAB	4.72556
5	35993000	37009000	gain	3	AAB	0.203627
5	37535000	42916000	gain	3	AAB	0.0345908
5	42916000	42927000	gain	3	AAB	-1
5	42927000	43050000	gain	3	AAB	100
5	43050000	43072000	gain	3	AAB	-1
5	43072000	45004000	gain	3	AAB	0.108633
5	45004000	45014000	loss	1	A	-1
5	45014000	45907000	gain	3	AAB	0.368722
5	45907000	49549000	gain	3	AAB	0.30926
5	49549000	51206000	gain	3	AAB	0.155957
5	51206000	51208000	gain	3	AAB	-1
5	51208000	51346000	gain	3	AAB	17.119
5	51346000	51364000	gain	3	AAB	-1
5	51364000	51674000	gain	3	AAB	0.852879
5	51676000	52666000	gain	3	AAB	0.168009
5	52666000	53838000	gain	3	AAB	0.144519
5	53838000	54329000	gain	3	AAB	0.282464
5	54329000	54362000	gain	3	AAB	-1
5	54362000	54488000	gain	3	AAA	72.8609
5	54488000	54663000	gain	3	AAB	55.525
6	295000	382000	gain	4	AABB	1.17848
6	14935000	15255000	loss	1	A	-1
6	26580000	27888000	loss	1	A	-1
6	29852000	29897000	loss	0	-1	-1
6	32461000	32496000	loss	1	A	-1
6	32522000	32547000	loss	1	A	-1
6	34118000	34817000	loss	1	A	0.600028
6	56190000	56191000	gain	5	-1	-1
6	57240000	57297000	gain	3	AAB	0.319052
6	65376000	69857000	loss	1	A	-1
6	76649000	79520000	loss	1	A	-1
6	79520000	79526000	loss	1	A	-1
6	79526000	80606000	loss	1	A	-1
6	80606000	80613000	loss	1	A	-1
6	80613000	97515000	loss	1	A	-1
6	97515000	97524000	loss	1	A	-1
6	97524000	103736000	loss	1	A	-1
6	103736000	103761000	loss	1	A	-1
6	103761000	147204000	loss	1	A	-1
6	147204000	147676000	gain	3	AAA	25.0986
6	147676000	161275000	loss	1	A	-1
6	161280000	162576000	loss	1	A	-1
7	41000	68000	gain	4	AAAB	15.7003
7	39298000	39516000	gain	3	AAB	54.7637
7	50021000	50022000	gain	15	AAAAAAAABBBBBBB	37.2232
7	57939000	61524000	gain	3	AAB	1.73871
7	61528000	61559000	gain	5	AAABB	5.1291
7	61746000	61802000	gain	3	AAB	3.91299
7	61868000	61916000	gain	5	AAABB	0.486887
7	61981000	62469000	gain	3	AAB	0.205155
7	89792000	89801000	gain	3	AAB	66.5312
7	89801000	89805000	gain	3	AAB	-1
7	99218000	99466000	gain	3	AAB	9.37961
7	107824000	108132000	gain	3	AAB	19.3
7	108132000	108165000	gain	3	AAB	-1
7	112129000	112260000	gain	3	AAB	1.03956
7	112260000	112274000	gain	3	AAB	-1
7	112274000	112413000	gain	3	AAB	39.2567
7	127272000	127573000	gain	3	AAB	14.7594
7	133784000	133798000	loss	1	A	-1
7	143544000	143547000	gain	5	AAABB	22.7382
7	147045000	148072000	gain	3	AAB	0.460676
7	148072000	148076000	gain	3	AAB	-1
7	148076000	148944000	gain	3	AAB	0.717595
7	148944000	151949000	gain	3	AAB	0.295611
7	151949000	152445000	gain	3	AAB	1.81085
7	152445000	152720000	gain	3	AAB	1.75672
7	152720000	152722000	gain	3	AAB	41.3752
7	154392000	154400000	loss	1	A	-1
8	170000	233000	loss	1	-1	-1
8	233000	2129000	loss	1	A	-1
8	2129000	2179000	loss	1	A	-1
8	2659000	39231000	loss	1	A	-1
8	39231000	39387000	loss	1	A	-1
8	39387000	43790000	loss	1	A	-1
8	46883000	50268000	gain	3	AAB	0.0735903
8	50268000	50272000	gain	3	AAB	-1
8	52537000	52658000	gain	3	AAB	18.3922
8	52658000	52659000	gain	3	AAB	-1
8	52659000	60281000	gain	3	AAB	0.0245188
8	60281000	60286000	gain	3	AAB	-1
8	60286000	60982000	gain	3	AAB	16.4562
8	60982000	61095000	gain	3	AAB	-1
8	61095000	61594000	gain	3	AAB	0.467037
8	61594000	63246000	gain	3	AAB	0.14856
8	63246000	66026000	gain	3	AAB	0.0850243
8	66026000	66053000	gain	3	AAB	-1
8	66053000	66170000	gain	3	AAA	73.9343
8	66170000	66183000	gain	3	AAA	-1
8	66183000	69505000	gain	3	AAB	0.119539
8	69505000	69506000	gain	3	AAB	-1
8	69506000	69964000	gain	3	AAB	25.071
8	69964000	70005000	gain	3	AAB	-1
8	70005000	73068000	gain	3	AAB	0.0502914
8	73068000	73090000	gain	3	AAB	-1
8	73090000	73121000	gain	3	AAA	73.6831
8	73121000	73122000	gain	3	AAA	-1
8	73122000	77917000	gain	3	AAB	0.0376648
8	77917000	77919000	gain	3	AAB	-1
8	79655000	87783000	gain	3	AAB	0.025428
8	87783000	87796000	gain	3	AAB	-1
8	87796000	87945000	gain	3	AAB	27.0497
8	87945000	87958000	gain	3	AAB	-1
8	89746000	89887000	gain	3	AAB	40.3629
8	89887000	89898000	gain	3	AAB	-1
8	89898000	91456000	gain	3	AAB	0.144937
8	91456000	91509000	gain	3	AAB	-1
8	91509000	92302000	gain	3	AAB	7.37259
8	92302000	92310000	gain	3	AAB	-1
8	92310000	95834000	gain	3	AAB	0.0741942
8	95834000	95837000	gain	3	AAB	-1
8	95837000	96069000	gain	3	AAB	18.047
8	96069000	96073000	gain	3	AAB	-1
8	96073000	97971000	gain	3	AAB	0.0998905
8	97971000	97995000	gain	3	AAB	-1
8	97995000	98117000	gain	3	AAA	73.0136
8	98117000	98119000	gain	3	AAA	-1
8	98119000	98698000	gain	3	AAB	0.883498
8	98698000	98832000	gain	3	AAB	2.07925
8	98832000	99620000	gain	3	AAB	0.211281
8	99620000	99638000	gain	3	AAB	-1
8	99638000	100491000	gain	3	AAB	6.70094
8	100491000	100533000	gain	3	AAB	-1
8	100533000	101700000	gain	3	AAB	0.328026
8	101700000	101714000	gain	3	AAB	-1
8	101714000	101817000	gain	3	AAA	24.1608
8	101817000	101820000	gain	3	AAA	-1
8	101820000	102815000	gain	3	AAB	0.538896
8	102815000	102839000	gain	3	AAB	-1
8	102839000	102960000	gain	3	AAA	25.2809
8	102960000	102991000	gain	3	AAA	-1
8	102991000	104607000	gain	3	AAB	0.132025
8	105430000	107008000	loss	1	A	-1
8	107613000	108077000	gain	3	AAB	49.5332
8	108077000	108088000	gain	3	AAB	-1
8	108088000	110893000	gain	3	AAB	0.0643754
8	115166000	115634000	gain	7	AAAAAAB	3.16316
8	115634000	115642000	gain	7	AAAAAAB	-1
8	115649000	142656000	gain	7	AAAAAAB	0.0154498
8	142656000	142657000	gain	5	AAABB	30.5215
8	142657000	146294000	gain	3	AAB	0.0532858
9	4820000	4836000	gain	3	AAB	32.7139
9	4836000	5030000	gain	3	AAA	12.5232
9	16696000	16708000	loss	1	A	100
9	16708000	16711000	loss	1	A	-1
9	36098000	38471000	loss	1	A	-1
9	38482000	38773000	loss	1	A	-1
9	66861000	66862000	gain	11	AAAAAAABBBB	35.8854
9	79185000	79187000	gain	7	AAAAABB	25.409
9	80423000	80612000	gain	3	AAB	27.3654
9	104937000	104979000	loss	1	A	-1
9	105683000	105685000	gain	5	AAAAB	70.7529
9	112008000	112084000	loss	1	A	-1
9	119162000	119228000	loss	1	A	-1
9	139966000	139968000	gain	5	AAABB	32.8675
9	140776000	140785000	gain	4	AABB	1.50709
10	11576000	12001000	gain	3	AAB	100
10	35309000	35311000	gain	5	AAAAA	9.91103
10	46965000	47148000	gain	5	AAABB	0.217717
10	71280000	71290000	loss	1	A	-1
10	78254000	78259000	loss	0	-1	-1
10	98560000	98562000	gain	6	AAAABB	89.2149
10	104188000	104191000	gain	4	AABB	100
10	107008000	107046000	loss	1	A	-1
11	192000	925000	gain	3	AAB	0.332194
11	925000	927000	gain	3	AAB	-1
11	927000	1006000	gain	3	AAA	18.9974
11	1006000	1008000	gain	3	AAA	-1
11	1008000	1466000	gain	3	AAB	0.427459
11	1466000	1639000	gain	3	AAB	5.75377
11	1639000	1648000	gain	3	AAB	-1
11	1648000	4736000	gain	3	AAB	0.0783892
11	4736000	4966000	gain	3	AAB	0.544961
11	4969000	4975000	loss	0	-1	-1
11	4977000	5778000	gain	3	AAB	0.153237
11	5778000	5857000	gain	3	AAB	-1
11	5857000	8195000	gain	3	AAB	0.0919813
11	8195000	8258000	gain	3	AAB	67.0643
11	8258000	8574000	gain	3	AAB	1.30798
11	8574000	8578000	gain	3	AAB	-1
11	8578000	8628000	gain	3	AAA	56.3725
11	8628000	9232000	gain	3	AAB	0.443665
11	9514000	10339000	gain	3	AAB	0.27363
11	10339000	10777000	gain	3	AAB	0.609114
11	10777000	10928000	gain	3	AAA	27.5894
11	10928000	10934000	gain	3	AAA	-1
11	10934000	11120000	gain	3	AAB	0.949398
11	11120000	11163000	gain	3	AAB	-1
11	11163000	13668000	gain	3	AAB	0.113289
11	13668000	14275000	gain	3	AAB	0.500308
11	14275000	14277000	gain	3	AAB	-1
11	14277000	15465000	gain	3	AAB	0.233187
11	15465000	15483000	gain	3	AAB	-1
11	15483000	15635000	gain	3	AAB	43.7396
11	15635000	15743000	gain	3	AAB	2.63107
11	15743000	15745000	gain	3	AAB	-1
11	15745000	15983000	gain	3	AAB	71.237
11	15983000	15988000	gain	3	AAB	-1
11	15988000	16229000	gain	3	AAB	2.32562
11	16229000	16257000	gain	3	AAB	-1
11	16257000	16360000	gain	3	AAA	77.6365
11	16360000	16370000	gain	3	AAA	-1
11	16370000	17043000	gain	3	AAB	0.563028
11	17043000	17195000	gain	3	AAB	31.4621
11	17378000	17393000	gain	3	AAA	100
11	17393000	17400000	gain	3	AAA	-1
11	17400000	18347000	gain	3	AAB	0.27109
11	18347000	18705000	gain	3	AAB	1.43334
11	18705000	19310000	gain	3	AAB	0.476606
11	19310000	19313000	gain	3	AAB	-1
11	19313000	19330000	gain	3	AAA	83.7455
11	19330000	19335000	gain	3	AAB	32.2564
11	19335000	19338000	gain	3	AAB	-1
11	19338000	19414000	gain	3	AAA	35.383
11	19414000	19417000	gain	3	AAA	-1
11	19417000	19474000	gain	3	AAB	2.75494
11	19474000	19549000	gain	3	AAB	-1
11	19549000	19942000	gain	3	AAB	1.22528
11	19942000	21422000	gain	3	AAB	0.21026
11	21422000	21683000	gain	3	AAA	100
11	21683000	21727000	gain	3	AAA	-1
11	21727000	21906000	gain	3	AAB	1.08176
11	21906000	21950000	gain	3	AAB	7.5035
11	21950000	21963000	gain	3	AAB	-1
11	21963000	22436000	gain	3	AAB	0.767999
11	22436000	22714000	gain	3	AAB	24.2659
11	22714000	22715000	gain	3	AAB	-1
11	22715000	23441000	gain	3	AAB	0.204791
11	23441000	23447000	gain	3	AAB	-1
11	23447000	23526000	gain	3	AAB	86.0329
11	23526000	23533000	gain	3	AAB	-1
11	23533000	24413000	gain	3	AAB	0.314014
11	24413000	24515000	gain	3	AAB	-1
11	24515000	24757000	gain	3	AAB	0.595249
11	24757000	25158000	gain	3	AAB	1.69281
11	25158000	25275000	gain	3	AAB	0.880096
11	25275000	25372000	gain	3	AAB	-1
11	25372000	25390000	gain	3	AAB	59.3623
11	25390000	25398000	gain	3	AAB	-1
11	25398000	25675000	gain	3	AAB	18.8263
11	25675000	25985000	gain	3	AAB	0.6561
11	25985000	26089000	gain	3	AAA	44.4072
11	26089000	26092000	gain	3	AAA	-1
11	26092000	26433000	gain	3	AAB	6.9305
11	26433000	26507000	gain	3	AAB	-1
11	26507000	26855000	gain	3	AAB	0.674632
11	26855000	28760000	gain	3	AAB	0.251644
11	28760000	28796000	gain	3	AAB	-1
11	28796000	28944000	gain	3	AAB	16.7759
11	28944000	28950000	gain	3	AAB	-1
11	28950000	29006000	gain	3	AAB	36.9794
11	29006000	29012000	gain	3	AAB	-1
11	29012000	29221000	gain	3	AAB	10.1225
11	29221000	29222000	gain	3	AAB	-1
11	29222000	29344000	gain	3	AAB	59.5203
11	29344000	29359000	gain	3	AAB	-1
11	29359000	30057000	gain	3	AAB	0.681121
11	30057000	30060000	gain	3	AAB	-1
11	30060000	30207000	gain	3	AAB	100
11	30207000	30213000	gain	3	AAB	-1
11	30213000	31129000	gain	3	AAB	0.283679
11	31129000	31135000	gain	3	AAB	-1
11	31721000	33068000	gain	3	AAB	0.271111
11	33068000	33077000	gain	3	AAB	-1
11	33077000	33167000	gain	3	AAB	100
11	33167000	33175000	gain	3	AAB	-1
11	33175000	34093000	gain	3	AAB	0.576344
11	34093000	36899000	gain	3	AAB	0.147458
11	36899000	36903000	gain	3	AAB	-1
11	36903000	36929000	gain	3	AAB	100
11	36929000	36963000	gain	3	AAA	100
11	36963000	36965000	gain	3	AAA	-1
11	36965000	37702000	gain	3	AAB	0.395334
11	37702000	37705000	gain	3	AAB	-1
11	37705000	37948000	gain	3	AAB	11.2754
11	37948000	37966000	gain	3	AAB	-1
11	37966000	38155000	gain	3	AAB	2.16766
11	40032000	40237000	gain	3	AAB	1.44964
11	40237000	40348000	gain	3	AAB	12.6067
11	40348000	40359000	gain	3	AAB	-1
11	40359000	41129000	gain	3	AAB	0.600303
11	41129000	41344000	gain	3	AAB	1.18983
11	41344000	41435000	gain	3	AAB	32.9038
11	41435000	41440000	gain	3	AAB	-1
11	41440000	41610000	gain	3	AAB	1.11824
11	41610000	41612000	gain	3	AAB	-1
11	41612000	41721000	gain	3	AAB	100
11	41721000	41726000	gain	3	AAB	-1
11	41726000	43587000	gain	3	AAB	0.146395
11	43587000	43588000	gain	3	AAB	-1
11	43703000	44030000	gain	3	AAB	0.571383
11	44030000	46021000	gain	3	AAB	0.187509
11	46021000	46023000	gain	3	AAB	-1
11	46023000	46215000	gain	3	AAB	43.5156
11	46215000	46252000	gain	3	AAB	-1
11	46252000	46533000	gain	3	AAB	2.78487
11	46533000	46994000	gain	3	AAB	5.69932
11	47080000	47713000	gain	3	AAB	0.860696
11	47713000	47719000	gain	3	AAB	-1
11	47954000	48294000	gain	3	AAB	0.845339
11	48294000	48958000	gain	3	AAB	0.759284
11	48958000	50281000	gain	3	AAB	1.51349
11	50281000	50783000	gain	3	AAB	0.323869
11	51191000	51196000	loss	1	A	-1
11	51196000	54956000	gain	3	AAB	0.385735
11	54956000	54972000	loss	1	A	-1
11	54972000	55134000	gain	3	AAB	0.381736
11	55136000	56224000	gain	3	AAB	0.0903666
11	56224000	56299000	gain	3	AAB	18.5063
11	56299000	56310000	gain	3	AAB	-1
11	56310000	56454000	gain	3	AAB	90.157
11	56454000	56469000	gain	3	AAB	-1
11	56469000	56515000	gain	3	AAB	13.5926
11	56515000	56534000	gain	3	AAB	-1
11	56534000	56623000	gain	3	AAA	29.6947
11	56623000	56624000	gain	3	AAA	-1
11	56624000	56870000	gain	3	AAB	2.73631
11	56870000	56894000	gain	3	AAB	-1
11	56894000	57000000	gain	3	AAB	82.4299
11	57000000	60962000	gain	3	AAB	0.140779
11	60962000	61066000	gain	3	AAB	-1
11	61066000	61526000	gain	3	AAB	25.5192
11	61526000	61547000	gain	3	AAB	-1
11	61547000	62077000	gain	3	AAB	0.745763
11	62077000	62720000	gain	3	AAB	0.735774
11	62720000	63272000	gain	3	AAB	2.11325
11	63272000	66922000	gain	3	AAB	0.183392
11	66922000	66933000	gain	3	AAB	-1
11	66933000	67113000	gain	3	AAB	29.5182
11	67113000	67164000	gain	3	AAB	-1
11	67164000	68222000	gain	3	AAB	0.337647
11	68222000	68234000	gain	3	AAB	-1
11	68234000	68470000	gain	3	AAB	5.69376
11	68470000	68471000	gain	3	AAB	-1
11	68471000	73331000	gain	3	AAB	0.0642591
11	73331000	73564000	gain	3	AAB	1.16163
11	73564000	76609000	gain	3	AAB	0.130411
11	76609000	76658000	gain	3	AAB	-1
11	76658000	76777000	gain	3	AAB	5.01116
11	76777000	76883000	gain	3	AAB	-1
11	76883000	77183000	gain	3	AAB	0.716227
11	77183000	80149000	gain	3	AAB	0.114537
11	80149000	80152000	gain	3	AAB	-1
11	80152000	80235000	gain	3	AAA	43.386
11	80235000	80237000	gain	3	AAA	-1
11	80237000	80647000	gain	3	AAB	0.688462
11	80647000	80718000	gain	3	AAA	100
11	80718000	80721000	gain	3	AAA	-1
11	80721000	81018000	gain	3	AAB	1.46995
11	81018000	82224000	gain	3	AAB	0.301154
11	82224000	82601000	gain	3	AAB	0.559869
11	82601000	82628000	gain	3	AAB	-1
11	82628000	86136000	gain	3	AAB	0.101398
11	86136000	86602000	gain	3	AAB	0.511618
11	86602000	88186000	gain	3	AAB	0.138522
11	88186000	88188000	gain	3	AAB	-1
11	88188000	88270000	gain	3	AAA	100
11	88270000	89154000	gain	3	AAB	0.866583
11	89154000	90240000	gain	3	AAB	1.03945
11	90240000	90246000	gain	3	AAB	-1
11	90246000	90345000	gain	3	AAB	47.1495
11	90345000	90350000	gain	3	AAB	-1
11	90350000	91301000	gain	3	AAB	1.06774
11	91301000	93296000	gain	3	AAB	0.162761
11	93296000	93300000	gain	3	AAB	-1
11	93300000	93488000	gain	3	AAB	100
11	93488000	93492000	gain	3	AAB	-1
11	93492000	93589000	gain	3	AAB	5.87739
11	93589000	93627000	gain	3	AAB	6.08459
11	93627000	93636000	gain	3	AAB	-1
11	93636000	93913000	gain	3	AAB	40.9662
11	93913000	94416000	gain	3	AAB	0.681045
11	94416000	94474000	gain	3	AAA	58.3241
11	94474000	94476000	gain	3	AAA	-1
11	94476000	96576000	gain	3	AAB	0.147147
11	96576000	97364000	gain	3	AAB	0.343047
11	99545000	99859000	gain	3	AAB	0.881487
11	99859000	102233000	gain	3	AAB	0.109892
11	102233000	102747000	gain	3	AAB	0.597862
11	102747000	103028000	gain	3	AAB	1.52004
11	103028000	103035000	gain	3	AAB	-1
11	103035000	103304000	gain	3	AAB	24.6873
11	103304000	103310000	gain	3	AAB	-1
11	103310000	104731000	gain	3	AAB	0.136643
11	104731000	104737000	gain	3	AAB	-1
11	104737000	104771000	gain	3	AAA	19.2057
11	104771000	104781000	gain	3	AAA	-1
11	104781000	105160000	gain	3	AAB	1.26663
11	105160000	105169000	gain	3	AAB	-1
11	105169000	105711000	gain	3	AAB	6.62009
11	105711000	105714000	gain	3	AAB	-1
11	105714000	107640000	gain	3	AAB	0.141007
11	108024000	108876000	gain	3	AAB	0.601747
11	108876000	108909000	gain	3	AAB	-1
11	108909000	110561000	gain	3	AAB	0.371441
11	110561000	111258000	gain	3	AAB	0.391745
11	111258000	111260000	gain	3	AAB	-1
11	111260000	111302000	gain	3	AAA	72.9389
11	111302000	111307000	gain	3	AAA	-1
11	111307000	111426000	gain	3	AAB	2.54107
11	111426000	111430000	gain	3	AAB	-1
11	111430000	111767000	gain	3	AAB	13.3016
11	111767000	111770000	gain	3	AAB	-1
11	111770000	114738000	gain	3	AAB	0.106424
11	114738000	117232000	gain	3	AAB	0.139235
11	117232000	118079000	gain	3	AAB	0.368629
11	118079000	118091000	gain	3	AAB	-1
11	118091000	118338000	gain	3	AAB	8.85967
11	118338000	118357000	gain	3	AAB	-1
11	118357000	119215000	gain	3	AAB	0.498301
11	119215000	119220000	gain	3	AAB	-1
11	119220000	119395000	gain	3	AAB	13.9909
11	119395000	119404000	gain	3	AAB	-1
11	119404000	121567000	gain	3	AAB	0.142014
11	121567000	121573000	gain	3	AAB	-1
11	121573000	121791000	gain	3	AAB	100
11	121791000	121799000	gain	3	AAB	-1
11	121799000	122723000	gain	3	AAB	0.336489
11	122723000	123621000	gain	3	AAB	0.200383
11	123621000	123636000	gain	3	AAB	-1
11	123636000	123869000	gain	3	AAA	100
11	123869000	123875000	gain	3	AAA	-1
11	123875000	124288000	gain	3	AAB	0.543972
11	124288000	127098000	gain	3	AAB	0.11414
11	127098000	127870000	gain	3	AAB	0.291427
11	127870000	130785000	gain	3	AAB	0.0826641
11	130785000	131434000	gain	3	AAB	0.444431
11	131434000	131441000	gain	3	AAB	-1
11	131441000	131455000	gain	3	AAB	100
11	131455000	131462000	gain	3	AAB	-1
11	131462000	134945000	gain	3	AAB	0.0823541
12	163000	169000	gain	7	AAAAABB	0.959942
12	21050000	23643000	gain	3	AAB	0.067973
12	25608000	27542000	gain	3	AAB	0.0854997
12	27542000	27587000	gain	3	AAB	-1
12	27587000	27730000	gain	3	AAB	19.7861
12	27736000	28182000	gain	3	AAB	0.865021
12	28182000	28245000	gain	3	AAB	-1
12	28245000	28940000	gain	3	AAB	0.164029
12	28940000	28943000	gain	3	AAB	-1
12	28943000	29003000	gain	3	AAB	32.5332
12	29003000	29027000	gain	3	AAB	-1
12	29027000	29426000	gain	3	AAB	0.281491
12	29429000	29533000	gain	3	AAA	37.2682
12	29533000	29629000	gain	3	AAA	-1
12	29629000	30317000	gain	3	AAB	0.175216
12	30317000	30351000	gain	3	AAB	78.513
12	30351000	30353000	gain	3	AAB	-1
12	30353000	31476000	gain	3	AAB	0.0937509
12	31476000	33237000	gain	3	AAB	0.0697272
12	33237000	33247000	gain	3	AAB	-1
12	33247000	33713000	gain	3	AAB	6.68262
12	33713000	33754000	gain	3	AAB	-1
12	34388000	34438000	gain	3	AAB	5.7541
12	127649000	127651000	gain	6	AAAAAA	49.6448
13	19595000	19687000	loss	1	A	-1
13	21793000	21834000	gain	3	AAB	2.17171
13	24172000	25203000	gain	3	AAB	0.148769
13	25203000	25744000	gain	3	AAB	0.304561
13	25744000	25747000	gain	3	AAB	-1
13	26027000	26813000	gain	3	AAB	0.209935
13	26813000	26936000	gain	3	AAB	18.7525
13	27057000	28032000	gain	3	AAB	0.156289
13	28032000	28034000	gain	16	AAAAAAAAAAAAAAAA	28.2802
13	28034000	29335000	gain	3	AAB	0.116997
13	29335000	29337000	gain	3	AAB	-1
13	29337000	29433000	gain	3	AAB	40.5864
13	29433000	29445000	gain	3	AAB	-1
13	29445000	29608000	gain	3	AAB	2.89898
13	29608000	29620000	gain	3	AAB	-1
13	29620000	29689000	gain	3	AAB	100
13	29689000	29699000	gain	3	AAB	-1
13	29699000	31207000	gain	3	AAB	0.113272
13	31207000	32997000	gain	3	AAB	0.090588
13	33018000	33376000	gain	3	AAB	38.6186
13	33456000	33512000	gain	3	AAB	24.5561
13	34031000	36138000	loss	1	A	-1
13	37002000	39829000	loss	1	A	-1
13	40238000	40339000	gain	3	AAB	12.7116
13	40339000	40341000	gain	3	AAB	-1
13	40341000	41239000	gain	3	AAB	0.159902
13	41239000	41847000	gain	3	AAB	9.12965
13	41847000	41848000	gain	3	AAB	-1
13	41848000	44045000	gain	3	AAB	0.0860163
13	44045000	44047000	gain	3	AAB	-1
13	44047000	44159000	gain	3	AAB	19.6033
13	44159000	44660000	gain	3	AAB	0.544955
13	44660000	44921000	gain	3	AAB	0.675451
13	44921000	48490000	gain	3	AAB	0.0721347
13	54298000	56288000	loss	1	A	-1
13	59070000	62809000	loss	1	A	-1
13	64455000	67965000	loss	1	A	-1
13	68278000	68684000	loss	1	A	-1
13	69369000	69374000	loss	1	-1	-1
13	69374000	71317000	loss	1	A	-1
13	72309000	72392000	gain	3	AAB	14.1817
13	72392000	72409000	gain	3	AAB	-1
13	72409000	72476000	gain	3	AAB	18.7907
13	72476000	72481000	gain	3	AAB	-1
13	72481000	73763000	gain	3	AAB	0.117608
13	73763000	74884000	gain	3	AAB	0.124489
13	74884000	74937000	gain	3	AAB	-1
13	74937000	76831000	gain	3	AAB	0.0910668
13	76831000	76832000	gain	3	AAB	-1
13	77007000	77063000	loss	1	-1	-1
13	77063000	79650000	loss	1	A	-1
13	87957000	88541000	loss	1	A	-1
13	88995000	89004000	loss	1	A	-1
13	89453000	89973000	loss	1	A	-1
13	91525000	91940000	gain	3	AAB	0.32365
13	91940000	91948000	gain	3	AAB	75.3664
13	92762000	94004000	loss	1	A	-1
13	94401000	94529000	loss	1	A	-1
13	94586000	95617000	gain	3	AAB	0.149453
13	95617000	95621000	gain	3	AAB	-1
13	95621000	95783000	gain	3	AAB	100
13	95783000	97417000	gain	3	AAB	0.100476
13	97417000	98442000	gain	3	AAB	0.359208
13	98442000	100076000	gain	3	AAB	0.0913223
13	102188000	102528000	loss	1	A	-1
13	104986000	105293000	loss	1	A	-1
13	110105000	110106000	gain	3	AAA	41.7107
13	110106000	111276000	gain	3	AAB	0.142318
13	111385000	112147000	gain	3	AAB	0.220112
13	112504000	112870000	loss	1	A	-1
13	113036000	113310000	gain	3	AAB	0.786247
13	113310000	113473000	gain	3	AAB	5.40953
13	113473000	113478000	gain	3	AAB	-1
13	113478000	113646000	gain	3	AAB	0.795203
13	113945000	114496000	gain	3	AAB	0.455564
13	114496000	114509000	gain	3	AAB	-1
13	114509000	114575000	gain	3	AAB	6.25447
13	114575000	114578000	gain	3	AAB	-1
13	114578000	115098000	gain	3	AAB	0.314276
14	20253000	31905000	loss	1	A	-1
14	31908000	36504000	loss	1	A	-1
14	36509000	40118000	loss	1	A	-1
14	40184000	51596000	loss	1	A	-1
14	51604000	52995000	loss	1	A	-1
14	52996000	52997000	gain	5	-1	-1
14	52997000	58638000	loss	1	A	-1
14	58640000	75386000	loss	1	A	-1
14	75463000	80106000	loss	1	A	-1
14	80106000	80115000	loss	1	A	-1
14	80115000	88236000	loss	1	A	-1
14	88236000	88238000	gain	9	AAAAAABBB	100
14	88238000	92652000	loss	1	A	-1
14	92654000	94242000	loss	1	A	-1
14	94263000	95803000	loss	1	A	-1
14	95870000	102704000	loss	1	A	-1
14	102712000	106779000	loss	1	A	-1
14	106801000	106804000	gain	3	AAB	10.0485
14	106827000	107150000	loss	1	A	-1
14	107184000	107288000	loss	1	A	-1
15	20187000	20196000	gain	3	AAB	29.5568
15	22376000	22534000	gain	6	AAAABB	2.65126
15	22756000	22854000	gain	3	AAB	7.72287
15	22854000	29702000	gain	3	AAB	0.0683975
15	29702000	32378000	gain	3	AAB	0.161658
15	32378000	32380000	gain	3	AAB	-1
15	32380000	32441000	gain	3	AAA	100
15	32441000	33562000	gain	3	AAB	0.613709
15	33562000	33596000	gain	3	AAB	-1
15	33596000	34207000	gain	3	AAB	0.477249
15	34207000	34670000	gain	3	AAB	0.422722
15	34730000	34811000	loss	1	-1	-1
15	34875000	35105000	gain	3	AAB	1.73638
15	35105000	36712000	gain	3	AAB	0.251951
15	36712000	37575000	gain	3	AAB	0.418877
15	37575000	37585000	gain	3	AAB	-1
15	37585000	37785000	gain	3	AAB	67.269
15	37785000	37799000	gain	3	AAB	-1
15	37799000	38553000	gain	3	AAB	0.742843
15	38553000	38554000	gain	3	AAB	-1
15	38554000	38644000	gain	3	AAB	97.0707
15	38644000	38661000	gain	3	AAB	-1
15	38661000	39733000	gain	3	AAB	0.356527
15	39733000	39759000	gain	3	AAB	-1
15	39759000	39800000	gain	3	AAA	100
15	39800000	39808000	gain	3	AAA	-1
15	39808000	40814000	gain	3	AAB	0.423909
15	41098000	41348000	gain	3	AAB	4.30845
15	42040000	42466000	gain	3	AAB	0.695734
15	42466000	42486000	gain	3	AAB	27.6561
15	42486000	42499000	gain	3	AAB	-1
15	42499000	44576000	gain	3	AAB	3.11302
15	44935000	45407000	gain	3	AAB	1.75897
15	45407000	45409000	gain	3	AAB	-1
15	45409000	45576000	gain	3	AAA	82.6575
15	45576000	45581000	gain	3	AAA	-1
15	45581000	46675000	gain	3	AAB	0.383214
15	46675000	46684000	gain	3	AAB	100
15	46684000	46686000	gain	3	AAB	-1
15	46686000	46795000	gain	3	AAB	93.8708
15	46795000	46812000	gain	3	AAB	-1
15	46812000	47739000	gain	3	AAB	0.484859
15	47739000	50570000	gain	3	AAB	0.149378
15	51100000	54365000	gain	3	AAB	0.0878287
15	54368000	54405000	gain	3	AAB	23.5618
15	54405000	54417000	gain	3	AAB	-1
15	54417000	54571000	gain	3	AAA	91.6878
15	54571000	54575000	gain	3	AAA	-1
15	54575000	55671000	gain	3	AAB	0.197404
15	56168000	57673000	gain	3	AAB	0.162434
15	57673000	58835000	gain	3	AAB	0.234251
15	58835000	59377000	gain	3	AAB	2.09514
15	59377000	61590000	gain	3	AAB	0.121234
15	61590000	61597000	gain	3	AAB	-1
15	61597000	61684000	gain	3	AAB	82.6439
15	61684000	61687000	gain	3	AAB	-1
15	61687000	61941000	gain	3	AAB	0.946527
15	61941000	62842000	gain	3	AAB	0.298922
15	62842000	62849000	loss	1	A	-1
15	62849000	63734000	gain	3	AAB	0.321285
15	63734000	63747000	gain	3	AAB	-1
15	63747000	63986000	gain	3	AAA	100
15	63986000	63994000	gain	3	AAA	-1
15	63994000	64475000	gain	3	AAB	0.655706
15	65098000	66010000	gain	3	AAB	0.432864
15	66167000	68688000	gain	3	AAB	0.156078
15	68688000	68689000	gain	3	AAB	-1
15	68691000	69244000	gain	3	AAB	0.767309
15	69244000	69623000	gain	3	AAB	0.784444
15	69623000	69630000	gain	3	AAB	-1
15	69630000	69839000	gain	3	AAB	31.8263
15	69839000	69854000	gain	3	AAB	-1
15	69854000	70776000	gain	3	AAB	0.380951
15	70776000	70924000	gain	3	AAB	100
15	70924000	71414000	gain	3	AAB	0.926274
15	71414000	71415000	gain	3	AAB	-1
15	71622000	71623000	gain	3	AAB	32.6779
15	71623000	71627000	gain	3	AAB	-1
15	71627000	71778000	gain	3	AAB	0.955097
15	71778000	71789000	gain	3	AAB	-1
15	71789000	71919000	gain	3	AAB	35.2253
15	71919000	71920000	gain	3	AAB	-1
15	71920000	72239000	gain	3	AAB	1.78174
15	72388000	72634000	gain	3	AAB	10.5017
15	72634000	72655000	gain	3	AAB	-1
15	72655000	72719000	gain	3	AAA	18.6996
15	72719000	72753000	gain	3	AAA	-1
15	72753000	73154000	gain	3	AAB	2.23275
15	73154000	73155000	gain	3	AAB	-1
15	73155000	73321000	gain	3	AAB	100
15	73321000	76462000	gain	3	AAB	0.190045
15	76462000	76478000	gain	3	AAB	-1
15	76478000	76883000	gain	3	AAB	27.123
15	76883000	76894000	gain	3	AAB	-1
15	76901000	77024000	gain	3	AAA	71.3629
15	77024000	77029000	gain	3	AAA	-1
15	77029000	77329000	gain	3	AAB	19.8512
15	77329000	77333000	loss	1	A	-1
15	77333000	79489000	gain	3	AAB	0.144326
15	79489000	79491000	gain	3	AAB	-1
15	79491000	79549000	gain	3	AAA	48.0895
15	79549000	80209000	gain	3	AAB	0.406292
15	80361000	81433000	gain	3	AAB	0.359998
15	81433000	85325000	gain	3	AAB	0.132704
15	85325000	87468000	gain	3	AAB	0.119597
15	87468000	87782000	gain	3	AAB	0.716096
15	87782000	92063000	gain	3	AAB	0.0723093
15	92063000	93233000	gain	3	AAB	0.27043
15	93233000	96268000	gain	3	AAB	0.0839375
15	96268000	96297000	gain	3	AAB	-1
15	96297000	96412000	gain	3	AAB	9.10842
15	96412000	96418000	gain	3	AAB	-1
15	96418000	96677000	gain	3	AAB	1.29963
15	96677000	96681000	gain	3	AAB	-1
15	96681000	96721000	gain	4	AABB	1.48898
15	96721000	96724000	gain	3	AAB	22.5321
15	96724000	96728000	gain	3	AAB	-1
15	96728000	96912000	gain	3	AAB	0.777158
15	96912000	96916000	gain	3	AAB	-1
15	96916000	98155000	gain	3	AAB	0.0970763
15	98155000	98156000	gain	3	AAB	-1
15	98156000	98167000	gain	3	AAA	74.2697
15	98167000	98173000	gain	3	AAA	-1
15	98173000	98316000	gain	3	AAB	12.6086
15	98316000	98319000	gain	3	AAB	-1
15	98319000	98363000	gain	3	AAB	46.9884
15	98363000	98373000	gain	3	AAB	-1
15	98373000	98961000	gain	3	AAB	0.11935
15	98961000	98967000	gain	3	AAB	-1
15	98967000	98977000	gain	3	AAA	74.5256
15	98977000	98979000	gain	3	AAA	-1
15	98979000	99041000	gain	3	AAB	14.0472
15	99041000	99082000	gain	3	AAB	100
15	99082000	99087000	gain	3	AAB	-1
15	99087000	100356000	gain	3	AAB	0.0944276
15	100357000	100414000	gain	4	AAAB	15.7508
15	100414000	100421000	loss	1	A	-1
15	100426000	100924000	gain	3	AAB	0.293572
15	100924000	100935000	gain	3	AAB	-1
15	100935000	101053000	gain	3	AAB	24.0931
15	101053000	101085000	gain	4	AAAB	12.6764
15	101085000	101262000	gain	3	AAB	0.5561
15	101262000	101270000	gain	3	AAB	-1
15	101270000	101282000	gain	3	AAA	74.5606
15	101282000	101287000	gain	3	AAA	-1
15	101287000	101566000	gain	3	AAB	0.484195
15	101566000	101573000	gain	3	AAB	-1
15	101573000	101627000	gain	3	AAA	37.3288
15	101627000	101640000	gain	3	AAA	-1
15	101640000	102399000	gain	3	AAB	0.154053
16	6367000	6429000	loss	1	A	-1
16	6429000	6554000	loss	1	A	-1
16	6554000	6682000	loss	1	A	-1
16	6682000	6832000	loss	1	A	-1
16	6832000	7009000	loss	1	A	-1
16	7009000	7058000	gain	4	AABB	16.793
16	7059000	7340000	loss	1	A	-1
16	15049000	15058000	gain	3	AAB	69.5654
16	21569000	21594000	gain	4	AABB	7.74683
16	22625000	22709000	gain	4	AAAB	5.62728
16	32525000	32532000	gain	6	AAABBB	3.50042
16	32532000	34197000	gain	3	AAB	0.852566
16	47417000	48485000	gain	3	AAB	1.04018
16	48485000	48502000	gain	3	AAB	-1
16	48502000	48715000	gain	3	AAB	30.1649
16	48715000	48727000	gain	3	AAB	-1
16	48727000	48934000	gain	3	AAB	0.553826
16	48934000	48941000	gain	3	AAB	-1
16	48941000	48978000	gain	3	AAB	100
16	48978000	48990000	gain	3	AAB	-1
16	69701000	69706000	gain	3	AAA	100
16	69706000	69717000	gain	3	AAA	-1
16	70184000	70196000	gain	4	AABB	3.76051
16	74144000	74145000	gain	50	AAAAAAAAAAAAAAAAAAAAAAAAAAAAAAABBBBBBBBBBBBBBBBBBB	81.0179
16	78061000	78268000	loss	1	A	-1
16	78574000	78618000	loss	1	A	-1
16	79049000	79233000	loss	1	A	-1
17	4000	21303000	loss	1	A	-1
17	21303000	21314000	gain	4	AAAB	0.886368
17	21321000	22232000	loss	1	A	-1
17	29247000	29770000	gain	3	AAB	2.65206
17	29770000	29779000	gain	3	AAB	-1
17	29779000	31202000	gain	3	AAB	0.121438
17	32782000	33316000	gain	4	AABB	13.4691
17	33316000	33352000	gain	5	AAABB	49.5007
17	33352000	34434000	gain	3	AAB	0.403798
17	34437000	34478000	gain	8	AAAAAABB	8.27702
17	34815000	35939000	gain	3	AAB	0.173573
17	35939000	36010000	gain	3	AAB	13.9377
17	36010000	36760000	gain	5	AAAAB	1.1524
17	36760000	36838000	gain	4	AAAB	2.99753
17	36838000	36892000	gain	3	AAB	19.1723
17	36892000	36893000	gain	3	AAB	-1
17	36893000	37150000	gain	3	AAB	0.801157
17	43651000	43661000	gain	5	AAABB	1.01427
17	44166000	44355000	gain	3	AAA	57.0225
17	45211000	45215000	gain	23	AAAAAAAAAAAAAABBBBBBBBB	100
17	57823000	57882000	loss	1	A	-1
17	63286000	63632000	gain	3	AAB	1.20827
17	63632000	63929000	gain	4	AABB	6.77928
17	63929000	64127000	gain	3	AAB	6.04857
17	64127000	64131000	gain	3	AAB	-1
17	64131000	64292000	gain	3	AAB	0.679634
17	64453000	65112000	gain	4	AABB	7.04711
17	65112000	65758000	gain	3	AAB	0.301115
17	65758000	66241000	gain	3	AAB	1.92532
17	68511000	70737000	loss	1	A	-1
18	11000	13000	gain	5	AAABB	8.14026
18	132000	5290000	gain	3	AAB	1.90881
18	5290000	7503000	gain	3	AAB	54.9862
18	7503000	9736000	gain	3	AAB	16.9779
18	9736000	10312000	gain	3	AAB	8.10938
18	10312000	14937000	gain	3	AAB	3.04635
18	18540000	78016000	loss	1	A	-1
19	259000	262000	loss	1	-1	-1
19	262000	16453000	loss	1	A	-1
19	16455000	24410000	loss	1	A	-1
19	24513000	24588000	gain	5	AAABB	5.03026
19	33404000	36628000	gain	3	AAB	0.129551
19	38054000	40045000	gain	3	AAB	0.155893
19	40045000	40251000	gain	3	AAB	2.37164
19	40251000	41368000	gain	3	AAB	0.392561
19	41394000	45109000	gain	3	AAB	0.186348
19	45109000	46014000	gain	3	AAB	0.304222
19	46014000	46030000	gain	3	AAB	-1
19	46030000	46451000	gain	3	AAA	30.7576
19	46451000	46452000	gain	3	AAA	-1
19	46452000	54051000	gain	3	AAB	0.0417049
19	54555000	54561000	loss	0	-1	-1
19	54561000	59093000	gain	3	AAB	0.071509
19	59093000	59097000	gain	3	AAB	-1
20	14477000	15969000	loss	1	A	-1
20	25276000	26117000	gain	3	AAB	0.843902
20	26188000	26190000	gain	91	AAAAAAAAAAAAAAAAAAAAAAAAAAAAAAAAAAAAAAAAAAAAAAAAAAAAAAAAAAAAAAAAAAAAAAAAAAAAAAAAAAAAAAAABBB	28.7952
20	26257000	26312000	gain	4	AABB	2.9109
20	29833000	30095000	gain	3	AAB	9.21242
20	30095000	30100000	gain	3	AAB	-1
20	30100000	30576000	gain	3	AAB	0.403515
20	30576000	30584000	gain	3	AAB	-1
20	30584000	31020000	gain	3	AAB	10.7603
20	31020000	31024000	gain	3	AAB	-1
20	31024000	31922000	gain	3	AAB	0.122949
20	31922000	31933000	gain	3	AAB	-1
20	31933000	32284000	gain	3	AAB	9.47506
20	32290000	32906000	gain	3	AAB	0.300388
20	32906000	33679000	gain	3	AAB	2.41644
20	33679000	33680000	gain	3	AAB	-1
20	33680000	35198000	gain	3	AAB	0.16892
20	35198000	35841000	gain	3	AAB	0.420469
20	35841000	36874000	gain	4	AABB	0.6291
20	36874000	37303000	gain	3	AAB	0.680431
20	37303000	37310000	gain	3	AAB	-1
20	37310000	37334000	gain	3	AAA	100
20	37334000	37335000	gain	3	AAA	-1
20	37335000	37902000	gain	3	AAB	0.203607
20	37902000	37904000	gain	3	AAB	-1
20	37904000	38496000	gain	3	AAB	10.2811
20	38496000	38537000	gain	3	AAB	-1
20	38537000	41726000	gain	3	AAB	0.0488424
20	41726000	41731000	gain	3	AAB	-1
20	41731000	41914000	gain	3	AAA	100
20	41914000	42198000	gain	3	AAB	0.413245
20	42198000	42203000	gain	3	AAB	-1
20	42203000	42329000	gain	3	AAB	24.5142
20	42329000	42336000	gain	3	AAB	-1
20	42336000	42795000	gain	3	AAB	0.3126
20	42795000	42810000	gain	3	AAB	-1
20	42810000	43063000	gain	3	AAB	11.7708
20	43063000	43268000	gain	3	AAB	0.651638
20	43268000	43274000	gain	3	AAB	-1
20	43274000	43337000	gain	3	AAB	28.7842
20	43337000	43749000	gain	3	AAB	0.346404
20	43749000	43755000	gain	3	AAB	-1
20	43755000	43840000	gain	4	AAAB	74.0986
20	43840000	44171000	gain	4	AABB	2.67629
20	44171000	44185000	gain	4	AABB	-1
20	44185000	44469000	gain	3	AAB	9.5016
20	44469000	44484000	gain	3	AAB	-1
20	44484000	46081000	gain	3	AAB	0.0839936
20	46081000	46084000	gain	3	AAB	-1
20	46084000	46288000	gain	3	AAB	8.57893
20	46288000	46290000	gain	3	AAB	-1
20	46290000	47500000	gain	3	AAB	0.104309
20	47500000	47512000	gain	3	AAB	-1
20	47512000	48130000	gain	3	AAB	5.02635
20	48130000	48153000	gain	3	AAB	-1
20	48153000	49280000	gain	3	AAB	0.0977341
20	49280000	49288000	gain	3	AAB	-1
20	49288000	49429000	gain	3	AAB	35.0359
20	49429000	49431000	gain	3	AAB	-1
20	49431000	50202000	gain	3	AAB	0.197675
20	50202000	50810000	gain	3	AAB	0.12891
20	50810000	54236000	gain	3	AAB	0.0409457
20	54236000	54245000	gain	3	AAB	-1
20	54245000	54307000	gain	3	AAA	25.8958
20	54307000	54312000	gain	3	AAA	-1
20	54312000	55157000	gain	3	AAB	0.145304
20	55157000	55181000	gain	3	AAB	-1
20	55181000	55323000	gain	3	AAB	7.82115
20	55323000	55325000	gain	3	AAB	-1
20	55325000	55545000	gain	3	AAB	0.656998
20	55545000	58762000	gain	3	AAB	0.0593223
20	58762000	58776000	gain	4	AAAA	90.5494
20	58776000	58781000	gain	4	AAAA	-1
20	58781000	58910000	gain	3	AAB	0.624373
20	58910000	59897000	gain	3	AAB	0.177701
20	59897000	59903000	gain	3	AAB	-1
20	59903000	59952000	gain	3	AAB	6.3569
20	59952000	61529000	gain	3	AAB	0.066732
20	61529000	61538000	gain	3	AAB	-1
20	61538000	61572000	gain	4	AAAB	55.2289
20	61572000	61590000	gain	4	AAAB	-1
20	61590000	61659000	gain	3	AAB	2.63733
20	61661000	61723000	gain	3	AAB	8.03513
20	61723000	62690000	gain	3	AAB	0.102791
20	62690000	62711000	gain	3	AAB	-1
20	62711000	62783000	gain	3	AAB	5.27588
20	62783000	62914000	gain	3	AAB	0.931939
21	10747000	10748000	gain	7	AAAAABB	6.71113
21	10775000	10783000	gain	5	AAAAB	3.89553
21	10783000	10795000	gain	5	AAAAB	1.47266
21	10795000	10797000	gain	7	AAAAABB	10.2032
21	10799000	10874000	gain	5	AAAAB	0.514177
21	15307000	23663000	loss	1	A	-1
21	23663000	23665000	loss	1	A	-1
21	23665000	33156000	loss	1	A	-1
21	33157000	33158000	gain	3	AAB	15.0483
21	33158000	37476000	loss	1	A	-1
21	37483000	37484000	loss	1	-1	-1
21	37484000	41671000	loss	1	A	-1
21	41937000	45828000	loss	1	A	-1
21	45833000	48095000	loss	1	A	-1
22	17039000	18980000	loss	1	A	-1
22	18980000	19132000	gain	3	AAB	100
22	19132000	19383000	gain	3	AAB	1.60817
22	19383000	19551000	gain	3	AAB	44.5009
22	19551000	20068000	gain	4	AAAB	5.03427
22	20068000	20311000	gain	4	AAAB	5.83578
22	20733000	20945000	gain	3	AAB	10.577
22	20945000	21328000	gain	3	AAB	0.540409
22	21328000	25645000	loss	1	A	-1
22	25928000	28479000	loss	1	A	-1
22	28486000	28900000	gain	3	AAB	2.77885
22	28900000	29281000	gain	3	AAB	0.985902
22	29281000	30288000	gain	3	AAB	0.256678
22	30290000	32541000	loss	1	A	-1
22	32541000	32542000	gain	4	AAAB	100
22	32558000	37142000	loss	1	A	-1
22	37142000	37147000	loss	1	A	-1
22	37147000	43362000	loss	1	A	-1
22	43571000	51178000	loss	1	A	-1

## Sheet: s-1
chr	start	end	CNVtype	copynum	genotype	gtconfidance
1	53194000	53454000	loss	1	A	-1
1	85980000	86005000	gain	4	AABB	0.328379
1	144869000	144948000	gain	4	AABB	2.28865
1	145015000	145017000	gain	9	AAAAABBBB	31.859
1	145017000	145092000	gain	8	AAAAABBB	2.36988
1	145097000	145117000	gain	7	AAAAABB	1.10186
1	152555000	152586000	loss	0	-1	-1
1	160155000	160332000	gain	3	AAB	6.72856
1	210077000	210086000	loss	0	-1	-1
1	234911000	234918000	gain	7	AAAAABB	5.13186
1	245965000	246216000	loss	1	A	-1
2	35976000	35991000	loss	1	A	-1
2	37127000	37318000	loss	1	A	-1
2	52749000	52785000	loss	0	-1	-1
2	89831000	89853000	gain	5	AAABB	10.7391
2	89853000	89889000	gain	4	AABB	4.37995
2	91770000	91818000	gain	11	AAAAAABBBBB	2.77887
2	109017000	109193000	gain	4	AAAB	2.55655
2	109193000	109195000	gain	4	AAAB	-1
2	134090000	134158000	loss	1	A	-1
2	134158000	134303000	loss	1	A	-1
2	146862000	146876000	loss	1	A	-1
2	154620000	154910000	loss	1	A	-1
2	155454000	156239000	loss	1	A	-1
2	180067000	180077000	loss	0	-1	-1
2	206152000	206271000	loss	1	A	-1
2	236579000	236681000	loss	1	A	-1
2	236758000	243017000	loss	1	A	-1
3	100000	850000	loss	1	A	-1
3	1435000	13927000	loss	1	A	-1
3	14625000	19133000	loss	1	A	-1
3	19135000	60271000	loss	1	A	-1
3	60271000	60657000	loss	1	A	-1
3	60658000	60943000	loss	1	-1	-1
3	60943000	90287000	loss	1	A	-1
3	90305000	90342000	loss	1	-1	-1
3	90342000	90503000	loss	1	A	-1
3	93505000	97296000	gain	3	AAB	0.110868
3	97296000	98600000	gain	3	AAB	0.132753
3	98602000	98898000	gain	3	AAB	0.660655
3	98898000	98902000	gain	3	AAB	-1
3	98902000	100619000	gain	3	AAB	0.302988
3	100619000	101593000	gain	3	AAB	0.305653
3	101593000	102331000	gain	3	AAB	0.495056
3	105051000	107722000	gain	3	AAB	0.148734
3	107722000	107723000	gain	3	AAB	-1
3	107723000	108507000	gain	3	AAB	15.8252
3	108507000	108512000	gain	3	AAB	-1
3	108512000	108982000	gain	3	AAB	0.363903
3	109143000	110857000	gain	3	AAB	0.128923
3	110857000	113463000	gain	3	AAB	0.144622
3	113463000	116136000	gain	3	AAB	0.229394
3	116136000	119547000	gain	3	AAB	0.103406
3	119547000	125014000	gain	3	AAB	0.0729341
3	125014000	127420000	gain	3	AAB	0.166071
3	127420000	128268000	gain	3	AAB	0.327595
3	128268000	130652000	gain	3	AAB	0.161227
3	145697000	146506000	gain	3	AAB	0.244005
3	146506000	147903000	gain	3	AAB	0.251059
3	147903000	152615000	gain	3	AAB	0.0782536
3	166030000	167289000	gain	3	AAB	0.304596
3	167289000	169833000	gain	3	AAB	0.189008
3	170133000	172717000	gain	3	AAB	0.124301
3	172717000	176240000	gain	3	AAB	0.106697
3	176240000	176269000	gain	3	AAB	-1
3	178892000	179182000	gain	3	AAB	2.31889
4	42000	68000	gain	7	AAAAABB	4.47466
4	13011000	13150000	gain	3	AAB	0.765813
4	15327000	15484000	gain	3	AAB	1.0379
4	34779000	34829000	loss	1	A	-1
4	91419000	91775000	loss	1	A	-1
4	147019000	149919000	loss	1	A	-1
4	157221000	183529000	loss	1	A	-1
4	183529000	183532000	loss	1	A	-1
4	183532000	187460000	loss	1	A	-1
5	31000	1157000	gain	3	AAB	0.176663
5	1157000	1166000	gain	3	AAB	-1
5	1166000	1198000	gain	3	AAB	35.6613
5	1198000	1199000	gain	3	AAB	-1
5	1199000	1828000	gain	3	AAB	0.206073
5	8702000	8742000	loss	1	A	-1
5	8747000	8749000	loss	1	A	-1
5	9720000	9920000	gain	3	AAB	1.24608
5	9920000	9925000	gain	3	AAB	-1
5	9925000	9989000	gain	3	AAB	74.1514
5	9989000	10030000	gain	3	AAB	-1
5	10030000	10318000	gain	3	AAB	0.364813
5	10318000	10323000	gain	3	AAB	-1
5	10323000	10456000	gain	3	AAB	9.93934
5	10456000	10459000	gain	3	AAB	-1
5	10459000	11137000	gain	3	AAB	0.168212
5	11137000	11139000	gain	3	AAB	-1
5	11151000	11227000	gain	3	AAB	2.50508
5	13553000	13592000	gain	3	AAA	100
5	13592000	13595000	gain	3	AAA	-1
5	13595000	13681000	gain	3	AAB	1.35619
5	13681000	13728000	gain	3	AAB	-1
5	13739000	15378000	gain	3	AAB	0.114548
5	16261000	16390000	gain	3	AAB	51.3156
5	16390000	16412000	gain	3	AAB	-1
5	18582000	18789000	gain	3	AAB	31.2315
5	18789000	18794000	gain	3	AAB	-1
5	20397000	20562000	gain	3	AAB	14.8795
5	32346000	32457000	gain	3	AAB	12.8949
5	32457000	32459000	gain	3	AAB	-1
5	32459000	33035000	gain	3	AAB	0.288051
5	33035000	33048000	gain	3	AAB	-1
5	33506000	33896000	gain	3	AAB	0.320654
5	33896000	33968000	gain	3	AAB	-1
5	33968000	35004000	gain	3	AAB	0.204038
5	35004000	35049000	gain	3	AAB	-1
5	35049000	35708000	gain	3	AAB	0.323513
5	35726000	35960000	gain	3	AAB	5.30299
5	35960000	35964000	gain	3	AAB	-1
5	35964000	37185000	gain	3	AAB	0.203281
5	37428000	40661000	gain	3	AAB	0.0516305
5	40667000	40689000	gain	3	-1	-1
5	40689000	42948000	gain	3	AAB	0.0923298
5	42948000	42982000	gain	3	AAB	-1
5	42982000	43064000	gain	3	AAA	74.5606
5	43064000	43072000	gain	3	AAA	-1
5	43072000	51674000	gain	3	AAB	0.0434233
5	51676000	52674000	gain	3	AAB	0.163363
5	52674000	53884000	gain	3	AAB	0.141288
5	53884000	54329000	gain	3	AAB	0.284944
5	54329000	54398000	gain	3	AAB	-1
5	54398000	54667000	gain	3	AAB	56.3369
5	72814000	72866000	gain	3	AAB	2.40142
6	296000	297000	gain	4	AAAB	100
6	297000	382000	gain	4	AABB	0.956544
6	29852000	29897000	loss	1	A	-1
6	57242000	57297000	gain	3	AAB	0.349122
6	76649000	79527000	loss	1	A	-1
6	79532000	103737000	loss	1	A	-1
6	103737000	103762000	loss	1	A	-1
6	103764000	147204000	loss	1	A	-1
6	147204000	147676000	gain	3	AAA	100
6	147676000	161275000	loss	1	A	-1
6	161280000	162315000	loss	1	A	-1
6	162900000	163141000	loss	1	A	-1
7	41000	68000	gain	4	AAAB	4.20865
7	80000	614000	gain	3	AAB	0.206067
7	614000	697000	gain	3	AAB	12.0135
7	697000	703000	gain	3	AAB	-1
7	703000	3061000	gain	3	AAB	0.0579979
7	6708000	7384000	gain	3	AAB	0.536429
7	7384000	7427000	gain	3	AAB	-1
7	21333000	21335000	gain	3	AAB	100
7	21335000	21388000	gain	3	AAB	-1
7	21388000	26471000	gain	3	AAB	0.0313887
7	26471000	29637000	gain	3	AAB	0.0511439
7	29637000	29893000	gain	3	AAB	-1
7	29893000	30994000	gain	3	AAB	0.159768
7	30994000	31548000	gain	3	AAB	0.310591
7	31548000	31558000	gain	3	AAB	-1
7	31558000	31692000	gain	3	AAB	6.86443
7	31692000	31719000	gain	3	AAB	-1
7	31719000	32480000	gain	3	AAB	0.180811
7	32480000	32487000	gain	3	AAB	-1
7	32487000	32848000	gain	3	AAB	10.8179
7	32906000	35547000	gain	3	AAB	0.0631218
7	35547000	35553000	gain	3	AAB	-1
7	35553000	35730000	gain	3	AAB	77.7598
7	35730000	35759000	gain	3	AAB	-1
7	35759000	37064000	gain	3	AAB	0.145927
7	39301000	39516000	gain	3	AAB	30.7384
7	43425000	44817000	gain	3	AAB	0.163412
7	44817000	44838000	gain	3	AAB	-1
7	44838000	44955000	gain	3	AAB	8.23935
7	44955000	44974000	gain	3	AAB	-1
7	44974000	48574000	gain	3	AAB	0.0423758
7	50261000	52036000	gain	3	AAB	0.0968683
7	54563000	55802000	gain	3	AAB	0.126396
7	57959000	61524000	gain	3	AAB	2.70796
7	61528000	61916000	gain	5	AAABB	0.405242
7	61981000	62462000	gain	3	AAB	0.220903
7	76809000	77096000	gain	3	AAB	0.357764
7	77096000	78686000	gain	3	AAB	0.100916
7	78686000	78690000	gain	3	AAB	-1
7	78690000	78795000	gain	3	AAB	26.6314
7	78795000	78800000	gain	3	AAB	-1
7	78800000	82999000	gain	3	AAB	0.0423323
7	82999000	83005000	gain	3	AAB	-1
7	83005000	83069000	gain	3	AAB	42.6495
7	83069000	83078000	gain	3	AAB	-1
7	83078000	84886000	gain	3	AAB	0.155577
7	86735000	88311000	gain	3	AAB	0.16589
7	91280000	94060000	gain	3	AAB	0.0945614
7	94060000	94084000	gain	3	AAB	-1
7	94084000	94553000	gain	3	AAB	6.88904
7	94553000	94559000	gain	3	AAB	-1
7	94559000	96329000	gain	3	AAB	0.160586
7	99166000	99238000	gain	3	AAB	66.5552
7	99238000	99548000	gain	3	AAB	7.85359
7	102108000	104166000	gain	3	AAB	0.211207
7	104166000	104912000	gain	3	AAB	0.474594
7	105246000	106542000	gain	3	AAB	0.315333
7	106542000	107069000	gain	3	AAB	1.27798
7	107069000	108390000	gain	3	AAB	0.627934
7	108390000	112119000	gain	3	AAB	0.147782
7	112119000	112129000	gain	3	AAB	-1
7	112129000	112260000	gain	4	AABB	1.03163
7	112260000	112274000	gain	4	AABB	-1
7	112274000	112413000	gain	4	AABB	52.753
7	112413000	115548000	gain	3	AAB	0.187067
7	115548000	117693000	gain	3	AAB	0.151714
7	117693000	120319000	gain	3	AAB	0.166152
7	120319000	121555000	gain	3	AAB	0.336761
7	122857000	123948000	gain	3	AAB	0.492765
7	126733000	133784000	gain	3	AAB	0.0533396
7	133784000	133798000	loss	1	A	-1
7	133798000	135145000	gain	3	AAB	0.234827
7	138512000	141305000	gain	3	AAB	0.180791
7	141305000	144241000	gain	3	AAB	0.173782
7	147057000	148072000	gain	3	AAB	1.06276
7	148072000	148076000	gain	3	AAB	-1
7	148076000	148721000	gain	3	AAA	12.0463
7	148721000	148860000	gain	3	AAB	5.14608
7	148860000	152119000	gain	3	AAA	0.809375
7	152119000	152448000	gain	3	AAB	2.69621
7	152448000	152721000	gain	3	AAA	74.8623
7	152721000	152722000	gain	3	AAA	-1
7	154392000	154400000	loss	1	A	-1
7	154400000	159117000	gain	3	AAB	0.0546119
7	159117000	159123000	gain	3	AAB	-1
8	170000	218000	loss	1	-1	-1
8	218000	2130000	loss	1	A	-1
8	2130000	2179000	loss	1	A	-1
8	2633000	39231000	loss	1	A	-1
8	39231000	39387000	loss	1	A	-1
8	39387000	43790000	loss	1	A	-1
8	46883000	50268000	gain	3	AAB	0.0723477
8	50268000	50272000	gain	3	AAB	-1
8	52519000	52658000	gain	3	AAB	21.859
8	52658000	52659000	gain	3	AAB	-1
8	60286000	61082000	gain	3	AAB	100
8	61082000	61095000	gain	3	AAB	-1
8	61095000	61594000	gain	3	AAB	0.437573
8	61594000	63090000	gain	3	AAB	0.15466
8	66663000	69534000	gain	3	AAB	0.118665
8	69534000	69535000	gain	3	AAB	-1
8	69535000	69964000	gain	3	AAB	61.5148
8	79503000	79635000	gain	3	AAB	27.4348
8	79635000	79655000	gain	3	AAB	-1
8	79655000	82017000	gain	3	AAB	0.0930467
8	82017000	82033000	gain	3	AAB	-1
8	82033000	82219000	gain	3	AAB	14.8047
8	82219000	82221000	gain	3	AAB	-1
8	82221000	84022000	gain	3	AAB	0.0775823
8	84022000	84038000	gain	3	AAB	-1
8	86056000	86427000	gain	3	AAB	10.2121
8	86427000	86429000	gain	3	AAB	-1
8	89750000	89887000	gain	3	AAB	100
8	89887000	89898000	gain	3	AAB	-1
8	89898000	91456000	gain	3	AAB	0.139851
8	91456000	91465000	gain	3	AAB	-1
8	91465000	92246000	gain	3	AAB	9.06511
8	92246000	92264000	gain	3	AAB	-1
8	95837000	96059000	gain	3	AAB	3.55459
8	96059000	96073000	gain	3	AAB	-1
8	96073000	97971000	gain	3	AAB	0.0979982
8	97971000	98113000	gain	3	AAB	-1
8	98113000	98698000	gain	3	AAB	0.805666
8	98698000	101716000	gain	3	AAB	0.106296
8	101716000	101717000	gain	3	AAB	-1
8	101717000	101825000	gain	3	AAB	60.1438
8	101825000	101860000	gain	3	AAB	-1
8	101860000	102815000	gain	3	AAB	0.527727
8	102815000	102991000	gain	3	AAB	-1
8	102991000	105427000	gain	3	AAB	0.0789513
8	105430000	107008000	loss	1	A	-1
8	107613000	108062000	gain	3	AAB	100
8	108062000	108064000	gain	3	AAB	-1
8	108064000	115164000	gain	3	AAB	0.0313122
8	115164000	115166000	gain	3	AAB	-1
8	115166000	115634000	gain	7	AAAAAAB	2.17592
8	115634000	115642000	gain	7	AAAAAAB	-1
8	115649000	133363000	gain	7	AAAAAAB	0.02139
8	133363000	133557000	gain	5	AAAAB	1.47689
8	133557000	136392000	gain	7	AAAAAAB	0.140401
8	136392000	140071000	gain	6	AAAAAB	0.124499
8	140071000	142656000	gain	7	AAAAAAB	0.113499
8	142656000	142657000	gain	5	AAABB	31.6055
8	142657000	146294000	gain	3	AAB	0.0538315
9	4829000	5031000	gain	4	AAAB	1.22732
9	23361000	23376000	loss	0	-1	-1
9	36098000	38773000	loss	1	A	-1
9	66861000	66862000	gain	12	AAAAAAABBBBB	100
9	79185000	79187000	gain	11	AAAAAAABBBB	67.5613
9	80423000	80613000	gain	3	AAA	43.5871
9	104938000	104979000	loss	1	-1	-1
9	112008000	112084000	loss	1	A	-1
9	119163000	119228000	loss	1	A	-1
9	139966000	139968000	gain	6	AAAABB	100
9	140776000	140785000	gain	4	AABB	1.35313
10	46171000	47147000	gain	4	AABB	0.955046
10	71280000	71291000	loss	1	A	-1
10	98560000	98562000	gain	7	AAAAABB	17.2747
10	104188000	104191000	gain	4	AAAA	60.531
10	107008000	107049000	loss	1	A	-1
11	192000	901000	gain	3	AAB	0.353346
11	901000	918000	gain	3	AAB	-1
11	918000	1010000	gain	3	AAA	100
11	1010000	1461000	gain	3	AAB	0.351138
11	1463000	1639000	gain	3	AAB	8.50479
11	1639000	1648000	gain	3	AAB	-1
11	1648000	4692000	gain	3	AAB	0.0801477
11	4969000	4975000	loss	0	-1	-1
11	4977000	5778000	gain	3	AAB	0.163046
11	5778000	5785000	gain	3	AAB	-1
11	5785000	5844000	gain	3	AAB	100
11	5844000	5857000	gain	3	AAB	-1
11	5857000	8195000	gain	3	AAB	0.0881294
11	8195000	8212000	gain	3	AAB	-1
11	8258000	8604000	gain	3	AAB	1.32029
11	8604000	8628000	gain	3	AAB	-1
11	8628000	9247000	gain	3	AAB	0.39283
11	9527000	10337000	gain	3	AAB	0.287153
11	10337000	13667000	gain	3	AAB	0.0848535
11	13667000	16229000	gain	3	AAB	0.142522
11	16229000	16257000	gain	3	AAB	-1
11	16257000	16360000	gain	3	AAA	100
11	16360000	16370000	gain	3	AAA	-1
11	16370000	17104000	gain	3	AAB	0.483362
11	17104000	17268000	gain	3	AAB	93.5401
11	17268000	17273000	gain	3	AAB	-1
11	17273000	17625000	gain	3	AAB	1.24271
11	17625000	17626000	gain	3	AAB	-1
11	17626000	17729000	gain	3	AAA	100
11	17729000	17731000	gain	3	AAA	-1
11	17731000	18318000	gain	3	AAB	0.340903
11	18318000	18714000	gain	3	AAB	0.696689
11	18714000	19310000	gain	3	AAB	0.463809
11	19310000	19313000	gain	3	AAB	-1
11	19313000	19422000	gain	3	AAB	21.4242
11	19422000	19474000	gain	3	AAB	3.31966
11	19474000	19549000	gain	3	AAB	-1
11	19549000	19648000	gain	3	AAB	37.2984
11	19648000	19683000	gain	3	AAB	-1
11	19683000	19732000	gain	3	AAB	100
11	19732000	19747000	gain	3	AAB	-1
11	19747000	20837000	gain	3	AAB	0.241238
11	20837000	20865000	gain	3	AAB	-1
11	20945000	21426000	gain	3	AAB	0.468301
11	21426000	21433000	gain	3	AAB	-1
11	21433000	21713000	gain	3	AAB	93.1505
11	21713000	21727000	gain	3	AAB	-1
11	21727000	21904000	gain	3	AAB	1.33072
11	21904000	21950000	gain	3	AAB	37.0366
11	21950000	21963000	gain	3	AAB	-1
11	22435000	22716000	gain	3	AAA	43.4496
11	22720000	23441000	gain	3	AAB	0.206208
11	23441000	23499000	gain	3	AAB	-1
11	23499000	24413000	gain	3	AAB	0.321693
11	24413000	24515000	gain	3	AAB	-1
11	24515000	24841000	gain	3	AAB	0.745823
11	24841000	24892000	gain	3	AAB	-1
11	24892000	24971000	gain	3	AAB	4.04973
11	24971000	24974000	gain	3	AAB	-1
11	25013000	25275000	gain	3	AAB	0.793472
11	25275000	25372000	gain	3	AAB	-1
11	25372000	25427000	gain	3	AAB	28.3574
11	25427000	25432000	gain	3	AAB	-1
11	25432000	25594000	gain	3	AAA	59.45
11	25594000	25599000	gain	3	AAA	-1
11	25599000	25702000	gain	3	AAB	7.01952
11	25702000	26422000	gain	3	AAB	0.488915
11	26422000	26425000	gain	3	AAB	-1
11	26425000	26493000	gain	3	AAA	100
11	26493000	26507000	gain	3	AAA	-1
11	26507000	27540000	gain	3	AAB	0.270292
11	27540000	27552000	gain	3	AAB	-1
11	27552000	27630000	gain	3	AAA	100
11	27630000	27632000	gain	3	AAA	-1
11	27632000	28742000	gain	3	AAB	0.394411
11	28742000	29006000	gain	3	AAB	13.7307
11	29006000	29012000	gain	3	AAB	-1
11	29012000	29362000	gain	3	AAB	22.2316
11	29362000	29432000	gain	3	AAB	16.8375
11	29432000	29435000	gain	3	AAB	-1
11	29435000	30053000	gain	3	AAB	0.830758
11	30217000	31129000	gain	3	AAB	0.281022
11	31129000	31135000	gain	3	AAB	-1
11	31687000	32618000	gain	3	AAB	0.456417
11	32618000	33068000	gain	3	AAB	0.862649
11	33068000	33077000	gain	3	AAB	-1
11	33077000	33167000	gain	3	AAA	100
11	33167000	33175000	gain	3	AAA	-1
11	33175000	33480000	gain	3	AAB	3.71507
11	33480000	33483000	gain	3	AAB	-1
11	33483000	33607000	gain	3	AAA	49.7751
11	33607000	33620000	gain	3	AAA	-1
11	33620000	34334000	gain	3	AAB	0.381216
11	34334000	34822000	gain	3	AAB	0.709848
11	34822000	34829000	gain	3	AAB	-1
11	34829000	34953000	gain	3	AAB	38.0404
11	34953000	34957000	gain	3	AAB	-1
11	34957000	35196000	gain	3	AAB	1.67165
11	35196000	36875000	gain	3	AAB	0.265901
11	36875000	36917000	gain	3	AAB	5.47461
11	36917000	36938000	gain	3	AAA	73.0136
11	36938000	37702000	gain	3	AAB	0.446538
11	37702000	37705000	gain	3	AAB	-1
11	43038000	43587000	gain	3	AAB	0.768206
11	43587000	43588000	gain	3	AAB	-1
11	43588000	43697000	gain	3	AAB	77.3683
11	43702000	45950000	gain	3	AAB	0.135273
11	45950000	45952000	gain	3	AAB	-1
11	45952000	46217000	gain	3	AAB	26.0758
11	46217000	46252000	gain	3	AAB	-1
11	46252000	46713000	gain	3	AAB	2.65492
11	46713000	46983000	gain	3	AAB	30.147
11	46983000	46986000	gain	3	AAB	-1
11	47077000	47776000	gain	3	AAB	0.797149
11	47776000	47782000	gain	3	AAB	-1
11	48017000	48959000	gain	3	AAB	0.462019
11	50328000	54956000	gain	3	AAB	0.15416
11	54956000	54972000	loss	1	A	-1
11	56255000	56570000	gain	3	AAB	13.4104
11	56570000	56623000	gain	3	AAA	74.3467
11	56623000	56625000	gain	3	AAA	-1
11	56625000	56839000	gain	3	AAB	3.19036
11	56839000	56886000	gain	3	AAB	-1
11	56886000	56957000	gain	3	AAB	46.1567
11	56957000	57929000	gain	3	AAB	0.487127
11	57929000	58166000	gain	3	AAB	100
11	58166000	58194000	gain	3	AAB	-1
11	58194000	58738000	gain	3	AAB	2.33027
11	58738000	59218000	gain	3	AAB	2.09766
11	59218000	61352000	gain	3	AAB	0.30404
11	61352000	61411000	gain	3	AAB	-1
11	61411000	61526000	gain	3	AAA	37.5552
11	61526000	61547000	gain	3	AAA	-1
11	61547000	62754000	gain	3	AAB	0.341401
11	62754000	63338000	gain	3	AAB	1.4268
11	63338000	64728000	gain	3	AAB	0.485919
11	64728000	64729000	gain	3	AAB	-1
11	64729000	64769000	gain	3	AAA	67.3558
11	64769000	64774000	gain	3	AAA	-1
11	64774000	66067000	gain	3	AAB	0.357439
11	66067000	66070000	gain	3	AAB	-1
11	66070000	66180000	gain	3	AAB	100
11	66180000	66181000	gain	3	AAB	-1
11	66181000	69405000	gain	3	AAB	0.135158
11	69405000	69435000	gain	3	AAB	-1
11	69435000	70059000	gain	3	AAB	0.377696
11	70059000	70109000	gain	3	AAB	-1
11	70109000	70436000	gain	3	AAB	0.986294
11	70436000	71978000	gain	3	AAB	0.166604
11	71978000	72202000	gain	3	AAB	1.88381
11	72202000	72274000	gain	3	AAB	-1
11	72274000	73222000	gain	3	AAB	0.463282
11	73222000	73562000	gain	3	AAB	0.667914
11	73562000	74171000	gain	3	AAB	0.979423
11	74171000	74191000	gain	3	AAB	-1
11	74191000	74234000	gain	3	AAA	97.0749
11	74234000	74263000	gain	3	AAA	-1
11	74263000	76698000	gain	3	AAB	0.178642
11	76698000	76700000	gain	3	AAB	-1
11	76700000	76745000	gain	3	AAA	100
11	76745000	76777000	gain	3	AAB	4.81164
11	76777000	76883000	gain	3	AAB	-1
11	76883000	77136000	gain	3	AAB	0.812967
11	77136000	80148000	gain	3	AAB	0.110597
11	80148000	80152000	gain	3	AAB	-1
11	80237000	80647000	gain	3	AAB	0.540613
11	80647000	80718000	gain	3	AAB	100
11	80718000	80721000	gain	3	AAB	-1
11	80721000	80986000	gain	3	AAB	1.18403
11	82232000	82431000	gain	3	AAB	0.61511
11	82431000	82642000	gain	3	AAB	33.372
11	82642000	83396000	gain	3	AAB	0.405735
11	83396000	85069000	gain	3	AAB	0.253352
11	85069000	86637000	gain	3	AAB	0.199034
11	86637000	88186000	gain	3	AAB	0.15321
11	88186000	88215000	gain	3	AAB	-1
11	88215000	88270000	gain	3	AAA	88.6587
11	88270000	90208000	gain	3	AAB	0.452137
11	90208000	90211000	gain	3	AAB	-1
11	90211000	90512000	gain	3	AAB	9.21047
11	90512000	90513000	gain	3	AAB	-1
11	90513000	90552000	gain	3	AAB	2.93112
11	90552000	90948000	gain	3	AAB	3.94194
11	90948000	91033000	gain	3	AAB	-1
11	91033000	92207000	gain	3	AAB	0.327958
11	92207000	92618000	gain	3	AAB	13.9361
11	92618000	92621000	gain	3	AAB	-1
11	92621000	93585000	gain	3	AAB	0.358214
11	93585000	93660000	gain	3	AAB	3.7735
11	93660000	93913000	gain	3	AAB	23.9605
11	93913000	94363000	gain	3	AAB	0.581471
11	94363000	94393000	gain	3	AAB	-1
11	94393000	94521000	gain	3	AAB	100
11	94521000	94525000	gain	3	AAB	-1
11	94525000	95499000	gain	3	AAB	0.237099
11	95499000	96175000	gain	3	AAB	0.433382
11	96175000	96234000	gain	3	AAB	-1
11	96234000	96485000	gain	3	AAB	2.06715
11	96485000	97416000	gain	3	AAB	0.249697
11	99999000	102138000	gain	3	AAB	0.118877
11	102138000	102740000	gain	3	AAB	0.485874
11	102740000	103028000	gain	3	AAB	1.96
11	103028000	103035000	gain	3	AAB	-1
11	103035000	103224000	gain	3	AAB	100
11	103224000	103238000	gain	3	AAB	-1
11	103238000	103626000	gain	3	AAB	0.421907
11	103626000	104707000	gain	3	AAB	0.190581
11	104707000	104731000	gain	3	AAB	100
11	104731000	104734000	gain	3	AAB	-1
11	104734000	104780000	gain	3	AAA	42.4106
11	104780000	104781000	gain	3	AAA	-1
11	104781000	105219000	gain	3	AAB	1.00555
11	105219000	105223000	gain	3	AAB	-1
11	105223000	105710000	gain	3	AAB	7.60362
11	105710000	105714000	gain	3	AAB	-1
11	105714000	107641000	gain	3	AAB	0.145286
11	108008000	108876000	gain	3	AAB	0.518574
11	108876000	108909000	gain	3	AAB	-1
11	108909000	110888000	gain	3	AAB	0.257935
11	110888000	111377000	gain	3	AAB	0.954303
11	111377000	111465000	gain	3	AAB	8.4902
11	111465000	111509000	gain	3	AAA	49.2221
11	111509000	111510000	gain	3	AAA	-1
11	111510000	111670000	gain	3	AAB	12.5524
11	111670000	111772000	gain	3	AAA	75.7157
11	111772000	111778000	gain	3	AAA	-1
11	111778000	112252000	gain	3	AAB	1.36949
11	112252000	112259000	gain	3	AAA	35.907
11	112259000	114606000	gain	3	AAB	0.118028
11	116279000	117821000	gain	3	AAB	0.191677
11	117821000	117863000	gain	3	AAB	-1
11	117863000	118079000	gain	3	AAB	1.35217
11	118079000	118091000	gain	3	AAB	-1
11	118091000	118338000	gain	3	AAA	24.8717
11	118338000	118357000	gain	3	AAA	-1
11	118357000	119772000	gain	3	AAB	0.239476
11	119772000	120360000	gain	3	AAB	0.519295
11	120360000	121567000	gain	3	AAB	0.269076
11	121567000	121573000	gain	3	AAB	-1
11	121573000	121787000	gain	3	AAB	8.00089
11	121787000	121799000	gain	3	AAB	-1
11	121799000	122729000	gain	3	AAB	0.316984
11	122729000	123688000	gain	3	AAB	0.190368
11	123688000	123713000	gain	3	AAB	-1
11	123713000	123869000	gain	3	AAB	96.2459
11	123869000	123875000	gain	3	AAB	-1
11	123875000	124288000	gain	3	AAB	0.571261
11	124288000	125209000	gain	3	AAB	0.378595
11	125540000	126978000	gain	3	AAB	0.226526
11	127927000	128827000	gain	3	AAB	0.307111
11	128827000	129829000	gain	3	AAB	0.341475
11	129829000	130872000	gain	3	AAB	0.230225
11	130872000	131434000	gain	3	AAB	0.521062
11	131434000	131441000	gain	3	AAB	-1
11	131441000	131461000	gain	3	AAB	100
11	131461000	131462000	gain	3	AAB	-1
11	131462000	134699000	gain	3	AAB	0.094236
11	134699000	134700000	gain	3	AAB	-1
11	134700000	134730000	gain	3	AAB	22.416
11	134730000	134732000	gain	3	AAB	-1
11	134732000	134945000	gain	3	AAB	1.61905
12	163000	169000	gain	7	AAAAABB	6.40446
12	21053000	23079000	gain	3	AAB	0.075802
12	25430000	25491000	gain	3	AAB	58.1878
12	25491000	25495000	gain	3	AAB	-1
12	25570000	26156000	gain	3	AAB	0.23352
12	26156000	26634000	gain	3	AAB	0.353828
12	26634000	27590000	gain	3	AAB	0.210339
12	27590000	27608000	gain	3	AAB	-1
12	27608000	27730000	gain	3	AAB	40.9451
12	27736000	28182000	gain	3	AAB	0.870487
12	28182000	28245000	gain	3	AAB	-1
12	28245000	29426000	gain	3	AAB	0.102964
12	29429000	29629000	gain	3	-1	-1
12	29629000	30300000	gain	3	AAB	0.170969
12	30300000	30302000	gain	3	AAB	-1
12	30302000	30348000	gain	3	AAB	53.9136
12	30348000	30353000	gain	3	AAB	-1
12	30353000	30839000	gain	3	AAB	0.143557
12	30839000	31476000	gain	3	AAB	0.296253
12	31476000	33586000	gain	3	AAB	0.0684607
12	33586000	33614000	gain	3	AAB	-1
12	34438000	34561000	loss	1	A	-1
12	120649000	120671000	gain	3	AAB	18.7028
12	120671000	120675000	gain	3	AAB	-1
12	120675000	120847000	gain	3	AAB	52.0857
12	126690000	126747000	loss	1	A	-1
12	127649000	127651000	gain	9	AAAAAAABB	100
13	21793000	21834000	gain	3	AAB	2.21656
13	24166000	25207000	gain	3	AAB	0.146461
13	25763000	25962000	gain	3	AAB	100
13	25962000	25970000	gain	3	AAB	-1
13	26787000	26936000	gain	3	AAB	11.6425
13	27057000	28032000	gain	3	AAB	0.153153
13	28032000	28034000	gain	19	AAAAAAAAAAAAAAAAAAB	14.0239
13	29445000	29608000	gain	3	AAB	2.57762
13	29608000	29702000	gain	3	AAB	-1
13	29702000	31109000	gain	3	AAB	0.118321
13	31109000	32100000	gain	3	AAB	0.165935
13	32100000	32897000	gain	3	AAB	0.205209
13	32897000	33019000	gain	3	AAB	1.86176
13	33019000	33027000	gain	3	AAB	-1
13	33027000	33513000	gain	3	AAB	8.18601
13	34041000	36139000	loss	1	A	-1
13	36983000	39831000	loss	1	A	-1
13	40239000	40342000	gain	3	AAB	14.5246
13	40342000	40343000	gain	3	AAB	-1
13	40343000	41356000	gain	3	AAB	0.167688
13	41356000	41367000	gain	3	AAB	-1
13	41367000	41847000	gain	3	AAB	8.65921
13	41847000	41848000	gain	3	AAB	-1
13	41848000	41928000	gain	3	AAB	18.3798
13	41928000	43046000	gain	3	AAB	0.165497
13	43046000	44020000	gain	3	AAB	0.184085
13	44020000	44024000	gain	3	AAB	-1
13	44024000	44186000	gain	3	AAB	9.40321
13	44186000	44187000	gain	3	AAB	-1
13	44187000	44504000	gain	3	AAB	0.69583
13	44504000	45046000	gain	3	AAB	0.431646
13	45046000	48477000	gain	3	AAB	0.0717425
13	54298000	56288000	loss	1	A	-1
13	59070000	62809000	loss	1	A	-1
13	64572000	67965000	loss	1	A	-1
13	68278000	68684000	loss	1	A	-1
13	69374000	71317000	loss	1	A	-1
13	72585000	73082000	gain	3	AAB	0.223112
13	73082000	74884000	gain	3	AAB	0.0864389
13	74884000	74937000	gain	3	AAB	-1
13	74937000	76831000	gain	3	AAB	0.0896521
13	77007000	77063000	loss	1	-1	-1
13	77063000	79650000	loss	1	A	-1
13	87930000	88541000	loss	1	A	-1
13	88995000	89004000	loss	1	A	-1
13	89453000	89972000	loss	1	A	-1
13	91525000	91931000	gain	3	AAB	0.327131
13	91931000	91949000	gain	3	AAB	68.0177
13	92762000	94004000	loss	1	A	-1
13	94401000	94586000	loss	1	A	-1
13	94586000	95617000	gain	3	AAB	0.14849
13	95617000	95621000	gain	3	AAB	-1
13	95621000	95783000	gain	3	AAB	21.7078
13	95783000	97422000	gain	3	AAB	0.0990491
13	97422000	98451000	gain	3	AAB	0.369496
13	98451000	98972000	gain	3	AAB	0.329335
13	98972000	100068000	gain	3	AAB	0.124436
13	104986000	105290000	loss	1	A	-1
13	110105000	112137000	gain	3	AAB	0.0851213
13	112137000	112157000	gain	3	AAB	-1
13	112504000	112870000	loss	1	A	-1
13	113033000	113646000	gain	3	AAB	0.386759
13	114036000	115098000	gain	3	AAB	0.205029
14	19264000	22588000	loss	1	A	-1
14	23010000	24152000	loss	1	A	-1
14	25684000	32004000	loss	1	A	-1
14	33218000	38292000	loss	1	A	-1
14	38450000	50438000	loss	1	A	-1
14	50527000	53701000	loss	1	A	-1
14	54950000	55109000	loss	1	A	-1
14	55228000	61512000	loss	1	A	-1
14	61540000	61863000	loss	1	A	-1
14	62006000	68385000	loss	1	A	-1
14	69254000	71395000	loss	1	A	-1
14	71777000	75389000	loss	1	A	-1
14	75463000	75625000	loss	1	-1	-1
14	75628000	76192000	loss	1	A	-1
14	76414000	80106000	loss	1	A	-1
14	80106000	80114000	loss	1	A	-1
14	80114000	88236000	loss	1	A	-1
14	88236000	88238000	gain	11	AAAAAAAAAAA	11.1761
14	88238000	92652000	loss	1	A	-1
14	92654000	94666000	loss	1	A	-1
14	94729000	95804000	loss	1	A	-1
14	95870000	104861000	loss	1	A	-1
14	105293000	105336000	loss	1	A	-1
14	105451000	106779000	loss	1	A	-1
14	106801000	106804000	gain	3	AAB	22.3246
14	106827000	107150000	loss	1	A	-1
14	107186000	107288000	loss	1	A	-1
15	20187000	20196000	gain	3	AAB	53.0932
15	22376000	22534000	gain	5	AAABB	1.74995
15	22756000	22766000	gain	3	-1	-1
15	29702000	32373000	gain	3	AAB	0.162177
15	32373000	32374000	gain	3	AAB	-1
15	32441000	33562000	gain	3	AAB	0.424891
15	33562000	33596000	gain	3	AAB	-1
15	33596000	34670000	gain	3	AAB	0.206151
15	34730000	34811000	loss	1	-1	-1
15	34875000	36709000	gain	3	AAB	0.224518
15	36709000	37047000	gain	3	AAB	0.662606
15	37047000	37106000	gain	3	AAB	-1
15	37106000	37575000	gain	3	AAB	1.20133
15	37575000	37585000	gain	3	AAB	-1
15	37585000	37830000	gain	3	AAB	41.7095
15	37830000	37858000	gain	3	AAB	-1
15	37858000	38553000	gain	3	AAB	0.799914
15	38553000	38554000	gain	3	AAB	-1
15	38554000	38663000	gain	3	AAA	32.6091
15	38663000	40665000	gain	3	AAB	0.22542
15	40665000	41180000	gain	3	AAB	0.458037
15	41180000	41181000	gain	3	AAB	-1
15	41181000	41348000	gain	3	AAB	13.9911
15	41999000	42486000	gain	3	AAB	0.581336
15	42486000	42499000	gain	3	AAB	-1
15	42499000	42625000	gain	3	AAB	98.9921
15	42625000	42641000	gain	3	AAB	-1
15	42641000	42663000	gain	3	AAA	58.097
15	42663000	45407000	gain	3	AAB	1.19957
15	45407000	45409000	gain	3	AAB	-1
15	45409000	45576000	gain	3	AAB	17.3823
15	45576000	45581000	gain	3	AAB	-1
15	45581000	46410000	gain	3	AAB	0.417164
15	46410000	46619000	gain	3	AAB	3.36027
15	46619000	46629000	gain	3	AAB	-1
15	48111000	48525000	gain	3	AAB	10.7833
15	48525000	48724000	gain	3	AAB	1.15262
15	48724000	50580000	gain	3	AAB	0.226245
15	51225000	52163000	gain	3	AAB	0.296123
15	52163000	54323000	gain	3	AAB	0.133013
15	54323000	54365000	gain	3	AAB	34.0942
15	54368000	54571000	gain	3	AAB	13.2836
15	54571000	54575000	gain	3	AAB	-1
15	54575000	55386000	gain	3	AAB	0.242315
15	55391000	55548000	gain	3	AAA	84.2424
15	55548000	55555000	gain	3	AAA	-1
15	55555000	56178000	gain	3	AAB	0.326213
15	56178000	58998000	gain	3	AAB	0.0920196
15	58998000	59365000	gain	3	AAB	1.92172
15	59365000	61264000	gain	3	AAB	0.15106
15	61264000	61587000	gain	3	AAB	0.772216
15	61587000	61588000	gain	3	AAB	-1
15	61588000	61684000	gain	3	AAA	55.2861
15	61684000	61687000	gain	3	AAA	-1
15	61687000	63455000	gain	3	AAB	0.133155
15	63455000	63672000	gain	3	AAB	3.36697
15	63672000	63675000	gain	3	AAB	-1
15	63675000	63939000	gain	3	AAB	17.3587
15	63939000	63994000	gain	3	AAB	-1
15	63994000	64481000	gain	3	AAB	0.662669
15	64481000	66029000	gain	3	AAB	0.400972
15	66178000	66398000	gain	3	AAB	37.394
15	66398000	66406000	gain	3	AAB	-1
15	66406000	67000000	gain	3	AAB	0.702389
15	67000000	68101000	gain	3	AAB	0.297426
15	68101000	68836000	gain	3	AAB	0.551341
15	68836000	69243000	gain	3	AAB	0.983293
15	69243000	69623000	gain	3	AAB	0.650046
15	69623000	69630000	gain	3	AAB	-1
15	69630000	69839000	gain	3	AAB	24.0836
15	69839000	69854000	gain	3	AAB	-1
15	69854000	70692000	gain	3	AAB	0.452511
15	70692000	70780000	gain	3	AAB	1.68889
15	70780000	70783000	gain	3	AAB	-1
15	70783000	70883000	gain	3	AAA	100
15	70883000	70922000	gain	3	AAA	-1
15	70922000	71416000	gain	3	AAB	0.726024
15	71622000	71629000	gain	3	AAB	20.4621
15	71629000	71778000	gain	3	AAB	1.03698
15	71778000	71789000	gain	3	AAB	-1
15	71789000	71919000	gain	3	AAA	99.3564
15	71919000	71920000	gain	3	AAA	-1
15	71920000	72261000	gain	3	AAB	2.45556
15	72261000	72281000	gain	3	AAB	-1
15	72281000	72900000	gain	3	AAB	8.88255
15	72966000	73173000	gain	3	AAB	2.16986
15	73173000	73174000	gain	3	AAB	-1
15	73174000	73339000	gain	3	AAA	11.2028
15	73339000	73340000	gain	3	AAA	-1
15	73340000	73809000	gain	3	AAB	0.72679
15	73809000	76462000	gain	3	AAB	0.25852
15	76462000	76478000	gain	3	AAB	-1
15	76478000	76884000	gain	3	AAB	15.0618
15	76884000	76894000	gain	3	AAB	-1
15	76901000	77159000	gain	3	AAA	51.409
15	77159000	77164000	gain	3	AAA	-1
15	77164000	80078000	gain	3	AAB	0.125525
15	80078000	80546000	gain	3	AAB	0.788012
15	80546000	81431000	gain	3	AAB	0.459187
15	81431000	84597000	gain	3	AAB	0.165712
15	84597000	86775000	gain	3	AAB	0.15425
15	86775000	88839000	gain	3	AAB	0.11938
15	88839000	93731000	gain	3	AAB	0.0534037
15	93734000	96268000	gain	3	AAB	0.100605
15	96268000	96408000	gain	3	AAB	-1
15	96408000	96677000	gain	3	AAB	1.26569
15	96677000	96681000	gain	3	AAB	-1
15	96681000	96720000	gain	4	AABB	1.25314
15	96720000	96899000	gain	3	AAB	0.768563
15	96899000	96914000	gain	3	AAB	19.3555
15	96914000	96916000	gain	3	AAB	-1
15	96916000	97699000	gain	3	AAB	0.152696
15	97699000	97712000	gain	3	AAB	-1
15	97712000	98147000	gain	3	AAB	0.347056
15	98147000	98148000	gain	3	AAB	-1
15	98148000	98171000	gain	3	AAB	30.826
15	98173000	98316000	gain	3	AAB	15.2529
15	98316000	98341000	gain	3	AAB	-1
15	98341000	98343000	gain	4	AABB	84.4308
15	98343000	98373000	gain	4	AABB	-1
15	98373000	98679000	gain	3	AAB	0.273669
15	98679000	98710000	gain	3	AAB	-1
15	98710000	98961000	gain	3	AAB	0.253466
15	98961000	98967000	gain	3	AAB	-1
15	98967000	98982000	gain	3	AAA	63.2895
15	98982000	98995000	gain	3	AAA	-1
15	98995000	99041000	gain	3	AAB	15.9749
15	99041000	99043000	gain	3	AAB	-1
15	99043000	99082000	gain	3	AAA	100
15	99082000	99087000	gain	3	AAA	-1
15	99087000	99659000	gain	3	AAB	0.23321
15	99659000	100920000	gain	3	AAB	0.111114
15	100920000	100924000	gain	4	AABB	100
15	100924000	100935000	gain	4	AABB	-1
15	100935000	101082000	gain	4	AAAB	8.20632
15	101082000	101085000	gain	3	AAB	8.36671
15	101085000	101262000	gain	4	AABB	0.539579
15	101262000	101270000	gain	4	AABB	-1
15	101270000	101282000	gain	4	AAAA	85.929
15	101282000	101287000	gain	4	AAAA	-1
15	101287000	101376000	gain	4	AABB	0.992905
15	101376000	101566000	gain	3	AAB	13.1483
15	101566000	101573000	gain	3	AAB	-1
15	101573000	101627000	gain	3	AAA	100
15	101627000	101640000	gain	3	AAA	-1
15	101640000	102399000	gain	3	AAB	0.166658
16	6367000	6429000	loss	1	A	-1
16	6429000	6554000	loss	1	A	-1
16	6554000	6683000	loss	1	A	-1
16	6683000	6832000	loss	1	A	-1
16	6832000	7009000	loss	1	A	-1
16	7009000	7058000	gain	3	AAB	39.9898
16	7059000	7339000	loss	1	A	-1
16	21569000	21593000	gain	3	AAB	5.45701
16	22625000	22710000	gain	4	AAAB	6.76894
16	32525000	32532000	gain	5	AAABB	0.624201
16	32532000	34197000	gain	3	AAB	0.93951
16	47417000	47419000	gain	3	AAA	74.0256
16	47419000	47428000	gain	3	AAA	-1
16	47428000	48573000	gain	3	AAB	1.0965
16	48573000	48651000	gain	3	AAB	-1
16	48651000	48715000	gain	3	AAA	74.5726
16	48715000	48727000	gain	3	AAA	-1
16	48727000	48934000	gain	3	AAB	0.529049
16	48934000	48941000	gain	3	AAB	-1
16	48941000	48978000	gain	3	AAB	100
16	48978000	48990000	gain	3	AAB	-1
16	69697000	69722000	gain	3	AAB	100
16	69722000	69732000	gain	3	AAB	-1
16	70184000	70196000	gain	4	AABB	4.25327
16	78077000	78268000	loss	1	A	-1
16	79049000	79050000	loss	1	A	-1
16	79050000	79054000	loss	1	A	-1
16	79054000	79233000	loss	1	A	-1
17	4000	21303000	loss	1	A	-1
17	21303000	21314000	gain	4	AAAB	1.04391
17	21321000	22238000	loss	1	A	-1
17	29248000	29421000	gain	3	AAB	8.17227
17	29421000	29425000	gain	3	AAB	-1
17	29425000	29724000	gain	3	AAB	11.0231
17	29724000	29728000	gain	3	AAB	-1
17	29728000	31201000	gain	3	AAB	0.121049
17	32781000	32783000	gain	3	AAB	30.1807
17	32783000	32784000	gain	3	AAB	-1
17	32784000	33316000	gain	3	AAB	0.300084
17	33316000	33352000	gain	5	AAABB	100
17	33352000	33914000	gain	3	AAB	0.532036
17	33914000	33931000	gain	3	AAB	-1
17	33931000	34055000	gain	4	AAAB	21.1617
17	34055000	34056000	gain	4	AAAB	-1
17	34056000	34425000	gain	3	AAB	1.62999
17	34433000	34477000	gain	8	AAAAAABB	7.51001
17	34477000	35967000	gain	3	AAB	0.175311
17	35967000	35983000	gain	3	AAB	-1
17	35983000	36030000	gain	4	AAAB	19.9889
17	36030000	36761000	gain	5	AAAAB	0.706802
17	36761000	36836000	gain	4	AAAB	3.14362
17	36836000	36892000	gain	3	AAB	23.216
17	36892000	36893000	gain	3	AAB	-1
17	36893000	37149000	gain	3	AAB	0.753419
17	63285000	63915000	gain	3	AAB	0.291515
17	63915000	63923000	gain	3	AAB	-1
17	63923000	64148000	gain	3	AAB	37.7861
17	64148000	64208000	gain	4	AABB	1.57442
17	64208000	64451000	gain	3	AAB	0.596079
17	64451000	65225000	gain	4	AABB	1.37105
17	65225000	65762000	gain	3	AAB	0.393729
17	65762000	66024000	gain	3	AAB	13.8308
17	66024000	66025000	gain	3	AAB	-1
17	66025000	66221000	gain	3	AAB	2.05098
17	68507000	70746000	loss	1	A	-1
18	11000	2161000	gain	3	AAB	3.70605
18	2161000	4241000	gain	3	AAB	5.74923
18	4241000	5294000	gain	3	AAB	7.52438
18	7582000	8736000	gain	3	AAA	49.3862
18	8736000	10313000	gain	3	AAB	7.16789
18	10313000	14937000	gain	3	AAB	11.3417
18	18540000	78016000	loss	1	A	-1
19	259000	261000	loss	1	-1	-1
19	261000	7856000	loss	1	A	-1
19	7860000	14892000	loss	1	A	-1
19	15074000	15782000	loss	1	A	-1
19	15782000	15887000	loss	1	A	100
19	15887000	16596000	loss	1	A	-1
19	16662000	24513000	loss	1	A	-1
19	24513000	24588000	gain	4	AAAB	0.634608
19	33395000	33397000	gain	3	AAB	55.0514
19	33397000	34999000	gain	3	AAB	0.246813
19	34999000	35385000	gain	3	AAB	0.77446
19	35385000	36642000	gain	3	AAB	0.406842
19	38281000	40043000	gain	3	AAB	0.171405
19	40043000	40240000	gain	3	AAB	5.2174
19	40240000	40645000	gain	3	AAB	1.09827
19	40645000	41412000	gain	3	AAB	0.577635
19	41412000	41605000	gain	3	AAB	10.4403
19	41612000	42022000	gain	3	AAB	3.41586
19	42022000	42320000	gain	3	AAB	1.0599
19	42320000	43019000	gain	3	AAB	2.36438
19	43019000	43907000	gain	3	AAB	11.1785
19	43907000	44191000	gain	3	AAB	1.44067
19	44191000	45214000	gain	3	AAB	0.290263
19	45214000	46014000	gain	3	AAB	0.336528
19	46014000	46030000	gain	3	AAB	-1
19	46441000	46528000	gain	3	AAB	2.1778
19	46528000	46754000	gain	3	AAB	1.57265
19	46756000	51555000	gain	3	AAB	0.0659408
19	51555000	51800000	gain	3	AAB	1.40234
19	51800000	52628000	gain	3	AAB	0.310983
19	54555000	54561000	loss	0	-1	-1
19	54561000	57129000	gain	3	AAB	0.121676
19	57698000	59093000	gain	3	AAB	0.244595
19	59093000	59097000	gain	3	AAB	-1
20	14477000	15970000	loss	1	A	-1
20	25278000	26117000	gain	3	AAB	0.792072
20	26188000	26190000	gain	93	AAAAAAAAAAAAAAAAAAAAAAAAAAAAAAAAAAAAAAAAAAAAAAAAAAAAAAAAAAAAAAAAAAAAAAAAAAAAAAAAAAAAAAAAAABBB	26.1368
20	26257000	26312000	gain	4	AABB	3.8349
20	29833000	29834000	gain	4	-1	-1
20	29834000	29991000	gain	3	AAB	12.0152
20	29991000	30047000	gain	3	AAB	-1
20	30047000	30571000	gain	3	AAB	0.382852
20	30575000	31020000	gain	3	AAB	5.98583
20	31020000	31024000	gain	3	AAB	-1
20	31024000	32965000	gain	3	AAB	0.0856234
20	32965000	33585000	gain	3	AAB	2.9047
20	33585000	33599000	gain	3	AAB	-1
20	33599000	33677000	gain	3	AAA	32.1134
20	33677000	33680000	gain	3	AAA	-1
20	33680000	34309000	gain	3	AAB	0.293015
20	34309000	34321000	gain	3	AAB	-1
20	34321000	34436000	gain	3	AAB	22.2327
20	34436000	34443000	gain	3	AAB	-1
20	34443000	35048000	gain	4	AABB	2.16491
20	35048000	35847000	gain	3	AAB	0.356407
20	35847000	37303000	gain	4	AABB	0.116596
20	37303000	37334000	gain	4	AABB	-1
20	37334000	37341000	gain	3	AAB	41.8412
20	37341000	37346000	gain	3	AAB	-1
20	37346000	37927000	gain	3	AAB	0.203775
20	37927000	37932000	gain	3	AAB	-1
20	37932000	38493000	gain	3	AAB	13.5868
20	38493000	38494000	gain	3	AAB	-1
20	38494000	39112000	gain	3	AAB	0.569547
20	39112000	40529000	gain	3	AAB	0.10277
20	40529000	41726000	gain	3	AAB	0.114319
20	41726000	41729000	gain	3	AAB	-1
20	41729000	41839000	gain	3	AAB	50.0382
20	41839000	41914000	gain	3	AAB	-1
20	41914000	42196000	gain	3	AAB	0.415094
20	42196000	42329000	gain	3	AAB	21.1382
20	42329000	42336000	gain	3	AAB	-1
20	42336000	42795000	gain	3	AAB	0.314634
20	42795000	42857000	gain	3	AAB	-1
20	42857000	43060000	gain	3	AAB	12.2168
20	43060000	43062000	gain	3	AAB	-1
20	43062000	43268000	gain	3	AAB	0.627771
20	43268000	43330000	gain	3	AAB	-1
20	43330000	43565000	gain	3	AAB	0.578204
20	43565000	43749000	gain	4	AABB	0.818382
20	43749000	43751000	gain	4	AABB	-1
20	43751000	43837000	gain	4	AAAB	50.8033
20	43837000	43839000	gain	4	AAAB	-1
20	43839000	44352000	gain	4	AABB	0.388763
20	44352000	44545000	gain	3	AAB	1.48382
20	44545000	44587000	gain	3	AAA	8.95979
20	44587000	44593000	gain	3	AAA	-1
20	44593000	46115000	gain	3	AAB	0.0845082
20	46115000	46118000	gain	3	AAB	-1
20	46118000	46242000	gain	3	AAB	38.1931
20	46242000	46246000	gain	3	AAB	-1
20	46246000	47499000	gain	3	AAB	0.107446
20	47499000	47850000	gain	3	AAB	8.17485
20	47850000	48130000	gain	4	AABB	9.309
20	48130000	48153000	gain	4	AABB	-1
20	48153000	49280000	gain	4	AABB	1.03338
20	49280000	49288000	gain	4	AABB	-1
20	49288000	49398000	gain	3	AAB	56.0658
20	49398000	49403000	gain	3	AAB	-1
20	49403000	50025000	gain	3	AAB	0.240488
20	50025000	51300000	gain	3	AAB	0.0762029
20	51300000	51338000	gain	3	AAB	-1
20	51338000	52459000	gain	3	AAB	0.128727
20	52459000	52464000	gain	3	AAB	-1
20	52464000	52490000	gain	4	AAAA	0.984132
20	52490000	52491000	gain	4	AAAA	-1
20	52491000	52545000	gain	3	AAB	2.56035
20	52545000	53048000	gain	4	AABB	0.17591
20	53048000	54236000	gain	3	AAB	0.126829
20	54236000	54312000	gain	3	AAB	-1
20	54312000	55259000	gain	3	AAB	0.144074
20	55259000	55265000	gain	3	AAB	-1
20	55265000	55320000	gain	3	AAA	98.9312
20	55320000	55325000	gain	3	AAA	-1
20	55325000	55764000	gain	3	AAB	0.346484
20	55764000	55803000	gain	3	AAB	29.9502
20	55803000	55815000	gain	3	AAB	-1
20	55815000	57259000	gain	3	AAB	0.128867
20	57259000	57269000	gain	3	AAB	-1
20	57269000	57302000	gain	3	AAB	15.527
20	57302000	57321000	gain	3	AAB	-1
20	57321000	58871000	gain	3	AAB	0.112006
20	58871000	59897000	gain	3	AAB	0.145216
20	59897000	59903000	gain	3	AAB	-1
20	59903000	59952000	gain	3	AAB	7.36082
20	59952000	60681000	gain	3	AAB	0.142874
20	60681000	61529000	gain	4	AABB	0.694749
20	61529000	61538000	gain	4	AABB	-1
20	61538000	61587000	gain	3	AAB	69.1857
20	61587000	61590000	gain	3	AAB	-1
20	61590000	62690000	gain	3	AAB	0.0919797
20	62690000	62696000	gain	3	AAB	-1
20	62696000	62785000	gain	3	AAB	4.04734
20	62785000	62794000	gain	3	AAB	-1
20	62794000	62914000	gain	3	AAB	7.03401
21	10747000	10784000	gain	5	AAAAB	8.69421
21	10784000	10795000	gain	5	AAAAB	1.8861
21	10795000	10797000	gain	7	AAAAABB	18.1019
21	10799000	10874000	gain	5	AAAAB	0.67398
21	15307000	15308000	loss	0	-1	-1
21	15412000	15963000	loss	1	A	-1
21	15963000	17230000	loss	1	A	0.998491
21	17230000	39958000	loss	1	A	-1
21	40574000	43366000	loss	1	A	-1
21	43379000	48099000	loss	1	A	-1
22	16860000	18641000	loss	1	A	-1
22	18912000	18980000	loss	1	A	-1
22	18980000	19095000	gain	3	AAB	100
22	19095000	19131000	gain	3	AAB	-1
22	19131000	19544000	gain	3	AAB	1.28493
22	19544000	19558000	gain	3	AAB	-1
22	19558000	19718000	gain	4	AAAB	61.6382
22	19718000	20311000	gain	4	AAAB	1.62341
22	20733000	20945000	gain	3	AAB	8.84861
22	20945000	21328000	gain	3	AAB	0.532168
22	21328000	25645000	loss	1	A	-1
22	25929000	28479000	loss	1	A	-1
22	28486000	29283000	gain	3	AAB	0.771801
22	29283000	30279000	gain	3	AAB	0.294022
22	30279000	30280000	gain	3	AAB	-1
22	30280000	30290000	gain	3	AAB	6.9346
22	30290000	43362000	loss	1	A	-1
22	43572000	51178000	loss	1	A	-1

## Sheet: s-2
chr	start	end	CNVtype	copynum	genotype	gtconfidance
1	53194000	53460000	loss	1	A	-1
1	85980000	86005000	gain	4	AABB	0.339349
1	91851000	91852000	gain	44	AAAAAAAAAAAAAAAAAAAAAAAAAAAAAAABBBBBBBBBBBBB	30.6578
1	144866000	144947000	gain	4	AABB	0.380731
1	144947000	145091000	gain	8	AAAAABBB	1.42992
1	145096000	145116000	gain	6	AAAABB	1.08869
1	152554000	152585000	loss	0	-1	-1
1	160154000	160316000	gain	3	AAB	7.95566
1	187715000	187722000	loss	1	A	-1
1	210077000	210086000	loss	0	-1	-1
1	229811000	229821000	loss	1	A	-1
1	234911000	234918000	gain	6	AAAABB	2.36243
1	245965000	246216000	loss	1	A	-1
2	35976000	35991000	loss	1	A	-1
2	37127000	37317000	loss	1	A	-1
2	52749000	52785000	loss	0	-1	-1
2	89831000	89853000	gain	5	AAABB	12.9407
2	89853000	89889000	gain	4	AABB	5.13323
2	91770000	91818000	gain	11	AAAAAABBBBB	30.7495
2	109017000	109193000	gain	4	AAAB	1.62741
2	109193000	109195000	gain	4	AAAB	-1
2	134089000	134158000	loss	1	A	-1
2	134158000	134303000	loss	1	A	-1
2	154620000	154910000	loss	1	A	-1
2	155406000	156240000	loss	1	A	-1
2	180067000	180077000	loss	0	-1	-1
2	206153000	206272000	loss	1	A	-1
2	236757000	243017000	loss	1	A	-1
3	100000	850000	loss	1	A	-1
3	1435000	60271000	loss	1	A	-1
3	60271000	60657000	loss	1	A	-1
3	60658000	63236000	loss	1	A	-1
3	63249000	63283000	loss	1	-1	-1
3	63283000	68805000	loss	1	A	-1
3	68805000	68884000	loss	1	A	100
3	68884000	90193000	loss	1	A	-1
3	90287000	90503000	loss	1	A	-1
3	93505000	97240000	gain	3	AAB	0.112711
3	97240000	102501000	gain	3	AAB	0.0613088
3	104822000	104980000	gain	3	AAB	1.77179
3	104980000	107721000	gain	3	AAB	0.145418
3	107721000	108507000	gain	3	AAB	11.3694
3	108507000	108512000	gain	3	AAB	-1
3	108512000	110896000	gain	3	AAB	0.0855359
3	110896000	113383000	gain	3	AAB	0.149435
3	113383000	114284000	gain	3	AAB	0.768973
3	114284000	114795000	gain	3	AAA	71.4517
3	114795000	114883000	gain	3	AAA	-1
3	114883000	119858000	gain	3	AAB	0.0766821
3	119858000	130652000	gain	3	AAB	0.0356049
3	145698000	152615000	gain	3	AAB	0.0523549
3	166653000	176240000	gain	3	AAB	0.0405836
3	176240000	176269000	gain	3	AAB	-1
3	178896000	179185000	gain	3	AAB	1.63636
4	42000	68000	gain	7	AAAAABB	2.7069
4	13014000	13140000	gain	3	AAB	0.90626
4	13252000	13467000	loss	1	A	-1
4	15329000	15484000	gain	3	AAB	0.987032
4	34779000	34828000	loss	1	A	-1
4	68266000	68267000	gain	8	AAAAABBB	42.5996
4	91242000	91774000	loss	1	A	-1
4	147018000	149919000	loss	1	A	-1
4	157221000	159035000	loss	1	A	-1
4	159076000	168550000	loss	1	A	-1
4	168553000	175793000	loss	1	A	-1
4	175794000	187460000	loss	1	A	-1
5	31000	1749000	gain	3	AAB	0.103476
5	4674000	4746000	gain	3	AAB	45.7535
5	4746000	4749000	gain	3	AAB	-1
5	8702000	8749000	loss	1	A	-1
5	8749000	11373000	gain	3	AAB	0.0532631
5	13318000	15610000	gain	3	AAB	0.0884919
5	15610000	16244000	gain	3	AAB	0.341604
5	16244000	16261000	gain	3	AAB	-1
5	16261000	16390000	gain	3	AAB	100
5	16390000	16412000	gain	3	AAB	-1
5	16412000	16738000	gain	3	AAB	0.651014
5	16738000	16739000	gain	3	AAB	-1
5	23637000	23713000	gain	3	AAA	78.83
5	30703000	33035000	gain	3	AAB	0.0690428
5	33035000	33048000	gain	3	AAB	-1
5	33408000	34017000	gain	3	AAB	0.237933
5	34017000	34019000	gain	3	AAB	-1
5	34019000	34476000	gain	3	AAB	16.1785
5	34476000	34479000	gain	3	AAB	-1
5	34479000	42916000	gain	3	AAB	0.0227526
5	42916000	42927000	gain	3	AAB	-1
5	42927000	43050000	gain	3	AAB	75.7612
5	43050000	43072000	gain	3	AAB	-1
5	43072000	45910000	gain	3	AAB	0.0804439
5	45910000	51206000	gain	3	AAB	0.101684
5	51206000	51208000	gain	3	AAB	-1
5	51208000	51353000	gain	3	AAB	10.4622
5	51353000	51364000	gain	3	AAB	-1
5	51364000	54329000	gain	3	AAB	0.0550212
5	54329000	54362000	gain	3	AAB	-1
5	54362000	54667000	gain	3	AAB	22.1861
6	296000	298000	gain	4	AAAB	100
6	298000	381000	gain	4	AABB	0.674063
6	29852000	29897000	loss	1	A	-1
6	57240000	57297000	gain	3	AAB	0.325968
6	76615000	76649000	loss	1	-1	-1
6	76649000	103736000	loss	1	A	-1
6	103736000	103762000	loss	1	A	-1
6	103764000	131799000	loss	1	A	-1
6	131802000	160876000	loss	1	A	-1
6	161275000	162314000	loss	1	A	-1
6	162899000	163140000	loss	1	A	-1
7	41000	68000	gain	4	AAAB	3.38855
7	80000	615000	gain	3	AAB	0.202579
7	615000	677000	gain	3	AAB	31.7483
7	677000	703000	gain	3	AAB	-1
7	703000	3198000	gain	3	AAB	0.0528822
7	3198000	3203000	gain	3	AAB	-1
7	3203000	3247000	gain	3	AAB	73.6309
7	6708000	7360000	gain	3	AAB	0.498064
7	7360000	7368000	gain	3	AAB	-1
7	7368000	7427000	gain	3	AAB	45.7737
7	21388000	26470000	gain	3	AAB	0.031013
7	26470000	28159000	gain	3	AAB	0.0931668
7	28159000	28162000	gain	3	AAB	-1
7	28162000	28225000	gain	3	AAB	100
7	28225000	28259000	gain	3	AAB	-1
7	28259000	29637000	gain	3	AAB	0.107139
7	29637000	29893000	gain	3	AAB	-1
7	29893000	31572000	gain	3	AAB	0.10425
7	31572000	31719000	gain	3	AAB	-1
7	31719000	32480000	gain	3	AAB	0.178322
7	32480000	32487000	gain	3	AAB	-1
7	32487000	32843000	gain	3	AAB	16.5171
7	32843000	35625000	gain	3	AAB	0.0632541
7	35625000	35642000	gain	3	AAB	-1
7	35642000	35730000	gain	3	AAB	82.7535
7	35730000	35759000	gain	3	AAB	-1
7	35759000	37103000	gain	3	AAB	0.139877
7	39301000	39516000	gain	3	AAB	43.6443
7	40489000	43975000	gain	3	AAB	0.0472944
7	43975000	44765000	gain	3	AAB	0.816783
7	44765000	44769000	gain	3	AAB	-1
7	44769000	44964000	gain	3	AAB	62.4184
7	44964000	44974000	gain	3	AAB	-1
7	44974000	48596000	gain	3	AAB	0.0420537
7	50248000	52036000	gain	3	AAB	0.0936964
7	54471000	54624000	gain	3	AAB	0.443822
7	54624000	54633000	gain	3	AAB	-1
7	54633000	54704000	gain	3	AAB	16.5675
7	54704000	54707000	gain	3	AAB	-1
7	54707000	55801000	gain	3	AAB	0.132972
7	57878000	61524000	gain	3	AAB	1.80144
7	61528000	61559000	gain	6	AAABBB	7.73911
7	61746000	61802000	gain	4	AABB	2.53047
7	61868000	61916000	gain	5	AAABB	4.87505
7	61981000	62469000	gain	3	AAB	0.214452
7	69066000	69979000	gain	3	AAB	5.50972
7	69979000	70003000	gain	3	AAB	-1
7	70003000	70180000	gain	3	AAB	0.917325
7	76809000	81603000	gain	3	AAB	0.0330852
7	82548000	82637000	gain	3	AAB	100
7	82637000	82645000	gain	3	AAB	-1
7	83005000	83069000	gain	3	AAB	27.3453
7	83069000	83078000	gain	3	AAB	-1
7	83078000	83806000	gain	3	AAB	0.164505
7	83806000	83946000	gain	3	AAB	-1
7	83946000	85195000	gain	3	AAB	0.36572
7	85195000	85199000	gain	3	AAB	-1
7	85199000	85349000	gain	3	AAB	100
7	85349000	85356000	gain	3	AAB	-1
7	86286000	88066000	gain	3	AAB	0.126982
7	88066000	88072000	gain	3	AAB	-1
7	88072000	88108000	gain	3	AAA	30.7696
7	88108000	88115000	gain	3	AAA	-1
7	88115000	89346000	gain	3	AAB	0.17296
7	89346000	89409000	gain	3	AAB	-1
7	89409000	89585000	gain	3	AAB	0.879125
7	89805000	89860000	gain	3	AAA	74.7366
7	89860000	89863000	gain	3	AAA	-1
7	89863000	91309000	gain	3	AAB	0.128499
7	91309000	91310000	gain	3	AAB	-1
7	91310000	91345000	gain	3	AAA	80.6793
7	91345000	91352000	gain	3	AAA	-1
7	91352000	94060000	gain	3	AAB	0.0910631
7	94060000	94066000	gain	3	AAB	-1
7	94066000	94553000	gain	3	AAB	14.4153
7	94553000	94559000	gain	3	AAB	-1
7	94559000	95172000	gain	3	AAB	0.359988
7	95172000	95180000	gain	3	AAB	-1
7	95180000	95247000	gain	3	AAA	78.6894
7	95247000	95267000	gain	3	AAA	-1
7	95267000	99189000	gain	3	AAB	0.0497897
7	99189000	99205000	gain	3	AAB	-1
7	99205000	99251000	gain	3	AAB	100
7	99258000	99404000	gain	3	AAB	100
7	99404000	99548000	gain	3	AAB	5.55383
7	102108000	104912000	gain	3	AAB	0.163441
7	105245000	106541000	gain	3	AAB	0.289858
7	106541000	110184000	gain	3	AAB	0.128621
7	110184000	111424000	gain	3	AAB	16.5869
7	111424000	111439000	gain	3	AAB	-1
7	111439000	112114000	gain	3	AAB	0.986636
7	112114000	112129000	gain	3	AAB	-1
7	112129000	112260000	gain	4	AABB	1.26584
7	112260000	112274000	gain	4	AABB	-1
7	112274000	112413000	gain	4	AABB	32.2517
7	112413000	115548000	gain	3	AAB	0.196955
7	115548000	117685000	gain	3	AAB	0.163658
7	117685000	120271000	gain	3	AAB	0.167694
7	120271000	121431000	gain	3	AAB	0.329091
7	121431000	123943000	gain	3	AAB	0.165844
7	123943000	123945000	gain	3	AAB	-1
7	123945000	124836000	gain	3	AAB	2.17668
7	126431000	133784000	gain	3	AAB	0.0496855
7	133784000	133798000	loss	1	A	-1
7	133798000	135124000	gain	3	AAB	0.209449
7	135124000	140799000	gain	3	AAB	0.0723615
7	140799000	144365000	gain	3	AAB	0.161395
7	147053000	148072000	gain	3	AAA	23.3784
7	148072000	148076000	gain	3	AAA	-1
7	148076000	148719000	gain	3	AAA	9.37731
7	148719000	148861000	gain	3	AAB	4.63412
7	148861000	152095000	gain	3	AAA	4.90919
7	152095000	152448000	gain	3	AAB	2.12205
7	152448000	152710000	gain	3	AAB	24.8461
7	152710000	152718000	gain	3	AAB	-1
7	152718000	152720000	gain	3	AAB	26.8295
7	152720000	154391000	gain	3	AAB	0.19786
7	154392000	154400000	loss	1	A	-1
7	154400000	159117000	gain	3	AAB	0.0534375
7	159117000	159123000	gain	3	AAB	-1
8	170000	2129000	loss	1	A	-1
8	2129000	2179000	loss	1	A	-1
8	2634000	39231000	loss	1	A	-1
8	39231000	39387000	loss	1	A	-1
8	39387000	43790000	loss	1	A	-1
8	46883000	50268000	gain	3	AAB	0.0692682
8	50268000	50272000	gain	3	AAB	-1
8	52533000	52658000	gain	3	AAB	14.9723
8	52658000	52659000	gain	3	AAB	-1
8	52659000	60281000	gain	3	AAB	0.0239953
8	60281000	60286000	gain	3	AAB	-1
8	60286000	61028000	gain	3	AAB	59.0001
8	61028000	61095000	gain	3	AAB	-1
8	61095000	61593000	gain	3	AAB	0.466463
8	61593000	63250000	gain	3	AAB	0.149599
8	63250000	66026000	gain	3	AAB	0.083458
8	66026000	66053000	gain	3	AAB	-1
8	66053000	66178000	gain	3	AAA	72.3286
8	66178000	66183000	gain	3	AAA	-1
8	66183000	69505000	gain	3	AAB	0.112732
8	69505000	69506000	gain	3	AAB	-1
8	69506000	69992000	gain	3	AAB	100
8	69992000	70005000	gain	3	AAB	-1
8	70005000	73068000	gain	3	AAB	0.0486547
8	73068000	73090000	gain	3	AAB	-1
8	73090000	73129000	gain	3	AAA	100
8	73129000	73167000	gain	3	AAA	-1
8	73167000	76719000	gain	3	AAB	0.0460305
8	79308000	79498000	gain	3	AAB	1.01876
8	79498000	79512000	gain	3	AAB	-1
8	79512000	79635000	gain	3	AAB	28.0509
8	79635000	79655000	gain	3	AAB	-1
8	79655000	79757000	gain	3	AAB	8.69888
8	79757000	87783000	gain	3	AAB	0.0245799
8	87783000	87799000	gain	3	AAB	-1
8	87799000	88018000	gain	3	AAB	22.3641
8	88018000	88021000	gain	3	AAB	-1
8	89750000	89887000	gain	3	AAB	38.6255
8	89887000	89898000	gain	3	AAB	-1
8	89898000	91456000	gain	3	AAB	0.142533
8	91456000	91465000	gain	3	AAB	-1
8	91465000	92228000	gain	3	AAB	7.58315
8	92228000	92264000	gain	3	AAB	-1
8	92264000	95834000	gain	3	AAB	0.0728698
8	95834000	95837000	gain	3	AAB	-1
8	95837000	96069000	gain	3	AAB	29.6731
8	96069000	96073000	gain	3	AAB	-1
8	96073000	97971000	gain	3	AAB	0.0980123
8	97971000	98119000	gain	3	AAB	-1
8	98119000	98702000	gain	3	AAB	0.772529
8	98702000	98832000	gain	3	AAB	0.687075
8	98832000	100073000	gain	3	AAB	0.205246
8	100073000	100088000	gain	3	AAB	-1
8	100088000	100365000	gain	3	AAB	23.1506
8	100365000	100371000	gain	3	AAB	-1
8	100371000	101700000	gain	3	AAB	0.304412
8	101700000	101703000	gain	3	AAB	-1
8	101703000	101817000	gain	3	AAA	7.92265
8	101817000	101820000	gain	3	AAA	-1
8	101820000	102815000	gain	3	AAB	0.461112
8	102815000	102991000	gain	3	AAB	-1
8	102991000	105427000	gain	3	AAB	0.0772811
8	105433000	107008000	loss	1	A	-1
8	107613000	108062000	gain	3	AAB	12.9291
8	108062000	108064000	gain	3	AAB	-1
8	108064000	110897000	gain	3	AAB	0.0625645
8	115166000	115633000	gain	7	AAAAAAB	5.1799
8	115633000	115642000	loss	1	A	-1
8	115649000	133369000	gain	7	AAAAAAB	0.056591
8	133369000	133554000	gain	6	AAAAAB	1.19982
8	133554000	142656000	gain	7	AAAAAAB	0.0358767
8	142656000	142657000	gain	5	AAABB	58.6577
8	142657000	146294000	gain	3	AAB	0.0524345
9	4826000	5031000	gain	3	AAB	5.69674
9	36098000	38471000	loss	1	A	-1
9	38482000	38773000	loss	1	A	-1
9	66861000	66862000	gain	11	AAAAAAABBBB	5.41106
9	79185000	79187000	gain	12	AAAAAAAABBBB	100
9	80423000	80613000	gain	3	AAB	100
9	104937000	104979000	loss	1	A	-1
9	112008000	112084000	loss	1	A	-1
9	119162000	119228000	loss	1	A	-1
9	139966000	139968000	gain	6	AAAABB	7.2096
9	140776000	140785000	gain	4	AABB	1.38439
10	11579000	11998000	gain	3	AAB	17.9184
10	35309000	35311000	gain	5	AAAAA	13.9996
10	46965000	47148000	gain	5	AAABB	0.668676
10	98560000	98562000	gain	8	AAAAABBB	41.5314
10	104188000	104191000	gain	5	AAABB	100
11	192000	925000	gain	3	AAB	0.400236
11	925000	927000	gain	3	AAB	-1
11	927000	1012000	gain	3	AAB	27.5531
11	1012000	1014000	gain	3	AAB	-1
11	1014000	4966000	gain	3	AAB	0.0577145
11	4969000	4975000	loss	0	-1	-1
11	4977000	5329000	gain	3	AAB	0.426175
11	5329000	8195000	gain	3	AAB	0.0658263
11	8195000	8258000	gain	3	AAB	100
11	8258000	9231000	gain	3	AAB	0.342843
11	9546000	10337000	gain	3	AAB	0.255034
11	10337000	13667000	gain	3	AAB	0.0786244
11	13667000	14945000	gain	3	AAB	0.298041
11	14945000	15465000	gain	3	AAB	0.380299
11	15465000	15483000	gain	3	AAB	-1
11	15483000	15637000	gain	3	AAB	65.6985
11	15637000	15654000	gain	3	AAB	-1
11	15654000	15743000	gain	3	AAB	2.3181
11	15743000	15745000	gain	3	AAB	-1
11	15745000	15956000	gain	3	AAB	13.6235
11	15956000	15977000	gain	3	AAB	-1
11	15977000	16149000	gain	3	AAB	3.86855
11	16149000	16271000	gain	3	AAB	6.35129
11	16271000	16272000	gain	3	AAB	-1
11	16272000	16360000	gain	3	AAA	100
11	16360000	16382000	gain	3	AAA	-1
11	16382000	17037000	gain	3	AAB	0.455779
11	17037000	17039000	gain	3	AAB	-1
11	17039000	17195000	gain	3	AAB	26.0596
11	17390000	18318000	gain	3	AAB	0.280688
11	18318000	18718000	gain	3	AAB	0.704045
11	18718000	19310000	gain	3	AAB	0.530772
11	19310000	19313000	gain	3	AAB	-1
11	19313000	19407000	gain	3	AAA	59.6569
11	19407000	19412000	gain	3	AAA	-1
11	19412000	19474000	gain	3	AAB	2.40284
11	19474000	19476000	gain	3	AAB	-1
11	19476000	19535000	gain	3	AAA	74.5726
11	19535000	19549000	gain	3	AAA	-1
11	19549000	19778000	gain	3	AAB	4.49026
11	19778000	20793000	gain	3	AAB	0.299484
11	20793000	20795000	gain	3	AAB	-1
11	20795000	20948000	gain	3	AAA	100
11	20948000	20952000	gain	3	AAA	-1
11	20952000	21426000	gain	3	AAB	0.437546
11	21426000	21433000	gain	3	AAB	-1
11	21433000	21713000	gain	3	AAA	53.3856
11	21713000	21727000	gain	3	AAA	-1
11	21727000	22464000	gain	3	AAB	0.469673
11	22464000	22485000	gain	3	AAB	-1
11	22485000	22647000	gain	3	AAA	100
11	22647000	22650000	gain	3	AAA	-1
11	22650000	24412000	gain	3	AAB	0.110836
11	24412000	24517000	gain	3	AAA	75.7157
11	24517000	24552000	gain	3	AAA	-1
11	24552000	24750000	gain	3	AAB	0.580232
11	24750000	24751000	gain	3	AAB	-1
11	24751000	25051000	gain	3	AAB	2.40145
11	25051000	25177000	gain	3	AAB	86.2513
11	25177000	25275000	gain	3	AAB	0.918431
11	25275000	25649000	gain	3	AAB	64.7425
11	25649000	25662000	gain	3	AAB	-1
11	25662000	27743000	gain	3	AAB	0.18598
11	27743000	28760000	gain	3	AAB	0.339042
11	28760000	28800000	gain	3	AAB	-1
11	28800000	29006000	gain	3	AAB	32.2793
11	29006000	29012000	gain	3	AAB	-1
11	29012000	29354000	gain	3	AAB	40.8942
11	29354000	29359000	gain	3	AAB	-1
11	29359000	33068000	gain	3	AAB	0.11333
11	33068000	33080000	gain	3	AAB	-1
11	33080000	33163000	gain	3	AAA	100
11	33163000	33164000	gain	3	AAA	-1
11	33285000	33445000	gain	3	AAB	6.41993
11	33445000	33469000	gain	3	AAB	-1
11	33469000	33636000	gain	3	AAA	45.8498
11	33636000	33656000	gain	3	AAA	-1
11	33656000	34822000	gain	3	AAB	0.225535
11	34822000	34829000	gain	3	AAB	-1
11	34829000	34964000	gain	3	AAB	42.4907
11	34964000	34998000	gain	3	AAB	-1
11	34998000	35288000	gain	3	AAB	0.714928
11	35288000	35310000	gain	3	AAB	-1
11	35310000	35379000	gain	3	AAA	100
11	35379000	35386000	gain	3	AAA	-1
11	35386000	36890000	gain	3	AAB	0.28912
11	36890000	37604000	gain	3	AAB	0.520859
11	40073000	40880000	gain	3	AAB	0.447107
11	40880000	40897000	gain	3	AAB	-1
11	41675000	42895000	gain	3	AAB	0.201331
11	42904000	43639000	gain	3	AAB	0.490069
11	43695000	45785000	gain	3	AAB	0.167313
11	45785000	45828000	gain	3	AAB	-1
11	45828000	45950000	gain	3	AAB	3.39898
11	45950000	45952000	gain	3	AAB	-1
11	45952000	46217000	gain	3	AAB	67.4613
11	46217000	46252000	gain	3	AAB	-1
11	46252000	46584000	gain	3	AAB	2.70778
11	46584000	46994000	gain	3	AAB	7.29005
11	47080000	47776000	gain	3	AAB	0.722561
11	47776000	47782000	gain	3	AAB	-1
11	47967000	48221000	gain	3	AAB	1.00645
11	48221000	48959000	gain	3	AAB	0.641343
11	48959000	50328000	gain	3	AAB	1.47166
11	50328000	50783000	gain	3	AAB	0.249601
11	51191000	51196000	loss	1	A	-1
11	51196000	54956000	gain	3	AAB	0.374437
11	54956000	54972000	loss	1	A	-1
11	54972000	55188000	gain	3	AAB	0.279594
11	56223000	56623000	gain	3	AAB	10.4535
11	56623000	56624000	gain	3	AAB	-1
11	56624000	58627000	gain	3	AAB	0.336513
11	58627000	59221000	gain	3	AAB	1.02859
11	59221000	60962000	gain	3	AAB	0.363388
11	60962000	61056000	gain	3	AAB	-1
11	61056000	61526000	gain	3	AAB	15.6258
11	61526000	61547000	gain	3	AAB	-1
11	61547000	62161000	gain	3	AAB	0.561528
11	62161000	62754000	gain	3	AAB	0.71609
11	62754000	63314000	gain	3	AAB	1.48369
11	63314000	65931000	gain	3	AAB	0.220134
11	65931000	65935000	gain	3	AAB	-1
11	65935000	65970000	gain	3	AAA	78.0927
11	65970000	65975000	gain	3	AAA	-1
11	65975000	66062000	gain	3	AAB	5.02519
11	66062000	66065000	gain	3	AAB	-1
11	66065000	66247000	gain	3	AAA	47.0948
11	66247000	66252000	gain	3	AAA	-1
11	66252000	68806000	gain	3	AAB	0.200715
11	68806000	72211000	gain	3	AAB	0.0852083
11	72211000	72237000	gain	3	AAB	-1
11	72237000	72264000	gain	3	AAA	74.4382
11	72264000	72274000	gain	3	AAA	-1
11	72274000	73379000	gain	3	AAB	0.361021
11	73558000	77132000	gain	3	AAB	0.115232
11	77132000	80149000	gain	3	AAB	0.110463
11	80149000	80228000	gain	3	AAB	-1
11	80228000	80268000	gain	3	AAB	2.09302
11	80268000	80986000	gain	3	AAB	0.526953
11	80986000	81021000	gain	3	AAA	89.9609
11	81021000	81026000	gain	3	AAA	-1
11	82236000	83398000	gain	3	AAB	0.203002
11	83398000	84776000	gain	3	AAB	0.247235
11	84776000	86129000	gain	3	AAB	0.337374
11	86129000	86578000	gain	3	AAB	0.489633
11	86578000	88548000	gain	3	AAB	0.117174
11	88548000	90240000	gain	3	AAB	0.898395
11	90240000	90246000	gain	3	AAB	-1
11	90350000	90789000	gain	3	AAB	1.88354
11	90789000	90948000	gain	3	AAB	8.59463
11	90948000	91033000	gain	3	AAB	-1
11	91033000	92210000	gain	3	AAB	0.300467
11	92210000	92309000	gain	3	AAB	100
11	92309000	92315000	gain	3	AAB	-1
11	92315000	93302000	gain	3	AAB	0.348241
11	93302000	93309000	gain	3	AAB	-1
11	93309000	93476000	gain	3	AAA	100
11	93476000	93484000	gain	3	AAA	-1
11	93484000	93585000	gain	3	AAB	8.19289
11	93585000	93627000	gain	3	AAB	3.31173
11	93627000	93636000	gain	3	AAB	-1
11	93636000	93909000	gain	3	AAB	25.758
11	93912000	96577000	gain	3	AAB	0.107202
11	96577000	97356000	gain	3	AAB	0.29961
11	99993000	102159000	gain	3	AAB	0.124754
11	102159000	102892000	gain	3	AAB	0.451021
11	102892000	103028000	gain	3	AAB	3.4047
11	103028000	103035000	gain	3	AAB	-1
11	103035000	103299000	gain	3	AAB	100
11	103299000	103300000	gain	3	AAB	-1
11	103300000	104267000	gain	3	AAB	0.185935
11	104267000	104273000	loss	1	A	-1
11	104273000	104729000	gain	3	AAB	0.397712
11	104729000	104821000	gain	3	AAB	100
11	104821000	105244000	gain	3	AAB	1.04289
11	105244000	105254000	gain	3	AAB	-1
11	105614000	107650000	gain	3	AAB	0.138193
11	108025000	108876000	gain	3	AAB	0.571853
11	108876000	108877000	gain	3	AAB	-1
11	108877000	108909000	gain	3	AAA	74.6598
11	108909000	110394000	gain	3	AAB	0.485909
11	110394000	111422000	gain	3	AAB	0.298542
11	111422000	111465000	gain	3	AAB	73.9371
11	111465000	111767000	gain	3	AAB	28.1557
11	111767000	111770000	gain	3	AAB	-1
11	111770000	112162000	gain	3	AAB	2.03628
11	112162000	112483000	gain	3	AAB	1.61968
11	112483000	114828000	gain	3	AAB	0.109565
11	114828000	115702000	gain	3	AAB	0.312998
11	115702000	117235000	gain	3	AAB	0.224272
11	117235000	118079000	gain	3	AAB	0.352654
11	118079000	118091000	gain	3	AAB	-1
11	118091000	118338000	gain	3	AAB	48.4489
11	118338000	118357000	gain	3	AAB	-1
11	118357000	118568000	gain	3	AAB	4.64708
11	118568000	119215000	gain	3	AAB	0.450336
11	119215000	119220000	gain	3	AAB	-1
11	119220000	119313000	gain	3	AAB	73.5733
11	119313000	119404000	gain	3	AAA	100
11	119404000	121567000	gain	3	AAB	0.132337
11	121567000	121573000	gain	3	AAB	-1
11	121573000	121787000	gain	3	AAA	100
11	121787000	121799000	gain	3	AAA	-1
11	121799000	122723000	gain	3	AAB	0.311414
11	122723000	123688000	gain	3	AAB	0.188072
11	123688000	123708000	gain	3	AAB	-1
11	123708000	123869000	gain	3	AAB	66.3717
11	123869000	123875000	gain	3	AAB	-1
11	123875000	124187000	gain	3	AAB	0.740467
11	124187000	125279000	gain	3	AAB	0.254538
11	125540000	127066000	gain	3	AAB	0.218701
11	127066000	127922000	gain	3	AAB	0.242807
11	127922000	128933000	gain	3	AAB	0.305695
11	128933000	129758000	gain	3	AAB	0.352376
11	129758000	131042000	gain	3	AAB	0.172094
11	131045000	131434000	gain	3	AAB	1.02331
11	131434000	131441000	gain	3	AAB	-1
11	131441000	131461000	gain	3	AAB	100
11	131461000	131462000	gain	3	AAB	-1
11	131462000	134945000	gain	3	AAB	0.085127
12	21056000	23718000	gain	3	AAB	0.0664155
12	24942000	24973000	gain	3	AAB	38.0017
12	24973000	24976000	gain	3	AAB	-1
12	25430000	25480000	gain	3	AAB	36.1213
12	25480000	25483000	gain	3	AAB	-1
12	25483000	27681000	gain	3	AAB	0.0799838
12	27681000	27730000	gain	3	AAB	-1
12	27736000	28182000	gain	3	AAB	0.823535
12	28182000	28245000	gain	3	AAB	-1
12	28245000	28940000	gain	3	AAB	0.155071
12	28940000	28943000	gain	3	AAB	-1
12	28943000	29021000	gain	3	AAB	34.7648
12	29021000	29027000	gain	3	AAB	-1
12	29027000	29426000	gain	3	AAB	0.281257
12	29429000	29518000	gain	3	AAA	58.6451
12	29518000	29629000	gain	3	AAA	-1
12	29629000	30300000	gain	3	AAB	0.172065
12	30300000	30302000	gain	3	AAB	-1
12	30302000	30348000	gain	3	AAB	51.3631
12	30348000	30353000	gain	3	AAB	-1
12	30353000	31475000	gain	3	AAB	0.0954844
12	32915000	32992000	gain	3	AAB	35.6665
12	32992000	32994000	gain	3	AAB	-1
12	32994000	33237000	gain	3	AAB	0.393182
12	33237000	33239000	gain	3	AAB	-1
12	33239000	33684000	gain	3	AAB	6.8717
12	33684000	33754000	gain	3	AAB	-1
12	34388000	34438000	gain	3	AAB	5.69394
12	120650000	120847000	gain	3	AAB	13.7887
12	126690000	126747000	loss	1	A	-1
12	127649000	127651000	gain	10	AAAAAAABBB	53.5707
13	19595000	19687000	loss	1	A	-1
13	21793000	21834000	gain	3	AAB	2.24435
13	24166000	24761000	gain	3	AAB	0.229409
13	24761000	24788000	gain	3	AAB	-1
13	24788000	25188000	gain	3	AAB	0.487209
13	25970000	26775000	gain	3	AAB	0.203595
13	26775000	26781000	gain	3	AAB	-1
13	26781000	26937000	gain	3	AAB	15.1496
13	27057000	28032000	gain	3	AAB	0.149002
13	28032000	28034000	gain	21	AAAAAAAAAAAAAAAAAAAAA	49.742
13	28034000	28485000	gain	3	AAB	0.306574
13	29372000	29431000	gain	3	AAB	7.79434
13	29431000	29445000	gain	3	AAB	-1
13	29445000	29608000	gain	3	AAB	2.7726
13	29608000	29702000	gain	3	AAB	-1
13	29702000	30016000	gain	3	AAB	0.588472
13	30016000	30023000	gain	3	AAB	-1
13	30023000	30094000	gain	3	AAB	100
13	30094000	31266000	gain	3	AAB	0.129384
13	31266000	31701000	gain	3	AAB	0.282224
13	31701000	31706000	gain	3	AAB	-1
13	31706000	31946000	gain	3	AAB	18.3045
13	31946000	31953000	gain	3	AAB	-1
13	31953000	32922000	gain	3	AAB	0.148072
13	32922000	33019000	gain	3	AAB	3.08111
13	33019000	33027000	gain	3	AAB	-1
13	33027000	33376000	gain	3	AAB	45.935
13	33456000	33513000	gain	3	AAB	18.9086
13	33672000	33719000	gain	3	AAB	11.4377
13	34038000	36138000	loss	1	A	-1
13	36983000	38071000	loss	1	A	-1
13	38071000	38085000	loss	1	A	-1
13	38085000	39829000	loss	1	A	-1
13	40057000	40059000	gain	3	AAB	29.5268
13	40059000	41240000	gain	3	AAB	0.124676
13	41240000	41241000	gain	3	AAB	-1
13	41241000	41847000	gain	3	AAB	6.74545
13	41847000	41848000	gain	3	AAB	-1
13	41928000	43301000	gain	3	AAB	0.142003
13	43301000	44020000	gain	3	AAB	0.204835
13	44020000	44024000	gain	3	AAB	-1
13	44024000	44159000	gain	3	AAB	16.0237
13	44159000	44386000	gain	3	AAB	2.42443
13	44386000	45008000	gain	3	AAB	0.307099
13	45008000	46026000	gain	3	AAB	0.208866
13	46026000	46052000	gain	3	AAB	-1
13	46052000	46293000	gain	3	AAB	39.1654
13	46293000	46306000	gain	3	AAB	-1
13	46306000	47251000	gain	3	AAB	0.305251
13	47251000	48490000	gain	3	AAB	0.167074
13	54298000	56288000	loss	1	A	-1
13	59070000	62809000	loss	1	A	-1
13	64455000	67965000	loss	1	A	-1
13	68278000	68684000	loss	1	A	-1
13	69369000	69410000	loss	1	-1	-1
13	69410000	71317000	loss	1	A	-1
13	72481000	73763000	gain	3	AAB	0.112262
13	73763000	76831000	gain	3	AAB	0.050636
13	77007000	77063000	loss	1	-1	-1
13	77063000	79651000	loss	1	A	-1
13	87930000	88541000	loss	1	A	-1
13	88780000	89004000	loss	1	A	-1
13	89453000	89973000	loss	1	A	-1
13	91525000	91940000	gain	3	AAB	0.315702
13	92762000	94004000	loss	1	A	-1
13	94401000	94529000	loss	1	A	-1
13	94592000	95617000	gain	3	AAB	0.14853
13	95617000	95783000	gain	3	AAB	-1
13	95783000	97247000	gain	3	AAB	0.10078
13	97247000	98457000	gain	3	AAB	0.308984
13	98457000	98966000	gain	3	AAB	0.318552
13	98966000	100078000	gain	3	AAB	0.11894
13	100205000	100400000	gain	3	AAB	100
13	102200000	102528000	loss	1	A	-1
13	104985000	105290000	loss	1	A	-1
13	110105000	110106000	gain	3	AAB	100
13	110106000	111276000	gain	3	AAB	0.139751
13	111349000	112137000	gain	3	AAB	0.227885
13	112137000	112157000	gain	3	AAB	-1
13	112504000	112870000	loss	1	A	-1
13	113031000	113034000	gain	3	AAB	22.8029
13	113034000	113036000	gain	3	AAB	-1
13	113036000	113646000	gain	3	AAB	0.381407
13	114036000	115106000	gain	3	AAB	0.198396
14	19264000	22847000	loss	1	A	-1
14	22847000	22892000	loss	1	A	100
14	22892000	28215000	loss	1	A	-1
14	28336000	38289000	loss	1	A	-1
14	38355000	53697000	loss	1	A	-1
14	54568000	54591000	loss	1	A	100
14	54591000	61807000	loss	1	A	-1
14	62006000	64459000	loss	1	A	-1
14	64500000	68562000	loss	1	A	-1
14	69253000	75387000	loss	1	A	-1
14	75463000	80106000	loss	1	A	-1
14	80106000	80115000	loss	1	A	-1
14	80115000	86411000	loss	1	A	-1
14	86413000	88236000	loss	1	A	-1
14	88236000	88238000	gain	12	AAAAAAAAAAAB	100
14	88238000	92652000	loss	1	A	-1
14	92654000	95804000	loss	1	A	-1
14	95870000	107150000	loss	1	A	-1
14	107184000	107288000	loss	1	A	-1
15	20187000	20196000	gain	3	AAB	5.96293
15	22376000	22534000	gain	6	AAAABB	3.83055
15	22756000	22766000	gain	3	-1	-1
15	22766000	26131000	gain	3	AAB	0.133019
15	26131000	26133000	gain	3	AAB	-1
15	27888000	29148000	gain	3	AAB	4.31705
15	29148000	29210000	gain	3	AAB	-1
15	29210000	29702000	gain	3	AAB	0.564325
15	29702000	33562000	gain	3	AAB	0.112483
15	33562000	33596000	gain	3	AAB	-1
15	33596000	34670000	gain	3	AAB	0.177807
15	34730000	34811000	loss	1	-1	-1
15	34875000	35728000	gain	3	AAB	0.454157
15	35728000	35739000	gain	3	AAB	-1
15	35739000	35856000	gain	3	AAA	34.0924
15	35856000	35879000	gain	3	AAA	-1
15	35879000	36709000	gain	3	AAB	0.450952
15	36709000	37575000	gain	3	AAB	0.391891
15	37575000	37585000	gain	3	AAB	-1
15	37585000	37848000	gain	3	AAA	77.0187
15	37848000	37858000	gain	3	AAA	-1
15	37858000	38566000	gain	3	AAB	0.722259
15	38566000	38568000	gain	3	AAB	-1
15	38568000	38662000	gain	3	AAA	79.3998
15	38662000	40854000	gain	3	AAB	0.178449
15	42049000	42411000	gain	3	AAB	0.705874
15	42411000	42412000	gain	3	AAB	-1
15	42412000	42615000	gain	3	AAB	11.9304
15	42615000	42933000	gain	3	AAB	26.001
15	42933000	45416000	gain	3	AAB	1.13796
15	45416000	45425000	gain	3	AAB	-1
15	45425000	45581000	gain	3	AAB	24.3287
15	45581000	46619000	gain	3	AAB	0.378535
15	46619000	46629000	gain	3	AAB	-1
15	46629000	46795000	gain	3	AAB	46.2651
15	46795000	46813000	gain	3	AAB	-1
15	46813000	49088000	gain	3	AAB	0.225953
15	49088000	50569000	gain	3	AAB	0.2313
15	51080000	54374000	gain	3	AAB	0.0961512
15	54374000	54405000	gain	3	AAB	11.3198
15	54405000	54417000	gain	3	AAB	-1
15	54417000	54441000	gain	3	AAA	38.9429
15	54441000	54443000	gain	3	AAA	-1
15	54443000	56276000	gain	3	AAB	0.128603
15	56276000	57720000	gain	3	AAB	0.16274
15	57720000	58946000	gain	3	AAB	0.225128
15	58946000	59321000	gain	3	AAB	1.96721
15	59321000	61587000	gain	3	AAB	0.120482
15	61587000	61588000	gain	3	AAB	-1
15	61588000	61684000	gain	3	AAA	47.8694
15	61684000	61687000	gain	3	AAA	-1
15	61687000	63734000	gain	3	AAB	0.140578
15	63734000	63747000	gain	3	AAB	-1
15	63747000	63939000	gain	3	AAB	16.0411
15	63939000	63994000	gain	3	AAB	-1
15	63994000	64481000	gain	3	AAB	0.554182
15	64481000	66178000	gain	3	AAB	0.421763
15	66178000	69623000	gain	3	AAB	0.107997
15	69623000	69630000	gain	3	AAB	-1
15	69630000	69718000	gain	3	AAB	26.9396
15	69718000	69736000	gain	3	AAB	-1
15	69736000	69777000	gain	3	AAB	39.3983
15	69777000	71415000	gain	3	AAB	0.305041
15	71622000	71631000	gain	3	AAB	10.6042
15	71631000	71778000	gain	3	AAB	1.23477
15	71778000	71801000	gain	3	AAB	-1
15	71801000	71919000	gain	3	AAA	100
15	71919000	71920000	gain	3	AAA	-1
15	71920000	72006000	gain	3	AAB	4.86043
15	72006000	72224000	gain	3	AAB	8.00246
15	72224000	72225000	gain	3	AAB	-1
15	72225000	72900000	gain	3	AAB	39.957
15	72963000	76467000	gain	3	AAB	0.192487
15	76467000	76478000	gain	3	AAB	-1
15	76478000	76884000	gain	3	AAB	35.4013
15	76884000	76894000	gain	3	AAB	-1
15	76901000	77159000	gain	3	AAA	24.1027
15	77159000	77164000	gain	3	AAA	-1
15	77164000	81407000	gain	3	AAB	0.0873958
15	81407000	90238000	gain	3	AAB	0.0382318
15	90238000	90266000	gain	3	AAB	63.3637
15	90266000	91571000	gain	3	AAB	0.226128
15	91571000	93271000	gain	3	AAB	0.149323
15	93271000	94050000	gain	3	AAB	0.236809
15	94050000	94069000	gain	3	AAB	-1
15	94069000	94093000	gain	3	AAA	74.0474
15	94093000	94097000	gain	3	AAA	-1
15	94097000	96268000	gain	3	AAB	0.124065
15	96268000	96297000	gain	3	AAB	-1
15	96297000	96393000	gain	3	AAA	73.496
15	96393000	96408000	gain	3	AAA	-1
15	96408000	96677000	gain	3	AAB	1.35828
15	96677000	96681000	gain	3	AAB	-1
15	96681000	96719000	gain	4	AABB	1.3601
15	96719000	98155000	gain	3	AAB	0.0910735
15	98155000	98171000	gain	3	AAB	-1
15	98173000	98243000	gain	3	AAB	17.8811
15	98243000	98261000	gain	3	AAB	-1
15	98261000	98363000	gain	3	AAB	59.5757
15	98363000	98373000	gain	3	AAB	-1
15	98373000	98961000	gain	3	AAB	0.132149
15	98961000	98971000	gain	3	AAB	-1
15	98971000	99024000	gain	3	AAB	50.8441
15	99024000	99030000	gain	3	AAB	-1
15	99030000	99041000	gain	3	AAB	43.7201
15	99041000	99082000	gain	3	AAA	100
15	99082000	99087000	gain	3	AAA	-1
15	99087000	99616000	gain	3	AAB	0.254058
15	99616000	100888000	gain	3	AAB	0.104694
15	100888000	100922000	gain	3	AAB	-1
15	100922000	101080000	gain	4	AAAB	23.4399
15	101080000	101085000	gain	3	AAB	17.6837
15	101085000	101566000	gain	4	AABB	1.90438
15	101566000	101573000	gain	4	AABB	-1
15	101573000	101627000	gain	3	AAA	100
15	101627000	101640000	gain	3	AAA	-1
15	101640000	102399000	gain	3	AAB	0.168661
16	6367000	6429000	loss	1	A	-1
16	6429000	6554000	loss	1	A	-1
16	6554000	6683000	loss	1	A	-1
16	6683000	6832000	loss	1	A	-1
16	6832000	7009000	loss	1	A	-1
16	7009000	7058000	gain	4	AAAB	100
16	7059000	7339000	loss	1	-1	-1
16	21569000	21594000	gain	3	AAB	100
16	22625000	22709000	gain	4	AABB	12.5638
16	32525000	32532000	gain	5	AAABB	0.635445
16	32532000	34197000	gain	3	AAB	1.03676
16	46436000	46454000	gain	3	AAB	42.0768
16	47416000	48933000	gain	3	AAB	0.35117
16	48933000	48998000	gain	3	AAB	10.2944
16	70184000	70196000	gain	4	AABB	4.25955
16	78062000	78269000	loss	1	A	-1
16	79049000	79050000	loss	1	A	-1
16	79050000	79054000	loss	1	A	-1
16	79054000	79233000	loss	1	A	-1
17	4000	21303000	loss	1	A	-1
17	21303000	21314000	gain	4	AAAB	1.03104
17	21321000	21738000	loss	1	-1	-1
17	21738000	22238000	loss	1	A	-1
17	29246000	29591000	gain	3	AAB	7.10381
17	29591000	29594000	gain	3	AAB	-1
17	29594000	29724000	gain	3	AAB	25.1981
17	29724000	29728000	gain	3	AAB	-1
17	29728000	31202000	gain	3	AAB	0.123082
17	32783000	33316000	gain	3	AAB	0.292467
17	33316000	33352000	gain	5	AAAAB	100
17	33352000	34310000	gain	3	AAB	0.461969
17	34310000	34352000	gain	3	AAB	-1
17	34352000	34434000	gain	3	AAB	2.833
17	34437000	34478000	gain	8	AAAAAABB	8.92031
17	34815000	35961000	gain	3	AAB	0.176666
17	35961000	36010000	gain	3	AAB	31.1657
17	36010000	36778000	gain	5	AAAAB	0.895682
17	36778000	36837000	gain	4	AAAB	8.32902
17	36837000	36857000	gain	3	AAA	74.3793
17	36857000	36858000	gain	3	AAA	-1
17	36858000	37143000	gain	3	AAB	0.742791
17	37143000	37146000	gain	3	AAB	-1
17	37146000	37150000	gain	3	AAB	81.6662
17	39422000	39431000	loss	0	-1	-1
17	43651000	43661000	gain	4	AABB	1.00328
17	44166000	44354000	gain	3	AAA	97.1003
17	45211000	45215000	gain	26	AAAAAAAAAAAAAAAAAABBBBBBBB	33.5416
17	57823000	57887000	loss	1	A	-1
17	61322000	61457000	loss	1	A	-1
17	63286000	63929000	gain	3	AAB	0.313541
17	63929000	63943000	gain	3	AAB	-1
17	63943000	64141000	gain	3	AAB	4.43277
17	64141000	64143000	gain	3	AAB	-1
17	64143000	64292000	gain	3	AAB	0.695849
17	64374000	64422000	gain	3	AAA	24.6902
17	64422000	64424000	gain	3	AAA	-1
17	64452000	65202000	gain	3	AAB	3.69107
17	65202000	65762000	gain	3	AAB	0.346042
17	65762000	65768000	gain	3	AAB	-1
17	65768000	65933000	gain	3	AAB	35.2105
17	65933000	65942000	gain	3	AAB	-1
17	65942000	66241000	gain	3	AAB	1.75782
17	68511000	70746000	loss	1	A	-1
18	11000	13000	gain	5	AAABB	10.0013
18	133000	3647000	gain	3	AAB	2.92348
18	3647000	4298000	gain	3	AAB	100
18	4298000	6185000	gain	3	AAB	46.254
18	7571000	9722000	gain	3	AAB	20.5196
18	9722000	10313000	gain	3	AAB	9.65251
18	10313000	14937000	gain	3	AAB	5.57658
18	18540000	78016000	loss	1	A	-1
19	259000	262000	loss	1	-1	-1
19	262000	311000	loss	1	A	-1
19	313000	16597000	loss	1	A	-1
19	16662000	22530000	loss	1	A	-1
19	22536000	22618000	loss	1	-1	-1
19	22618000	24513000	loss	1	A	-1
19	24513000	24588000	gain	4	AAAB	0.499519
19	33396000	33399000	gain	3	AAB	21.1138
19	33399000	34999000	gain	3	AAB	0.247641
19	34999000	35385000	gain	3	AAB	0.890173
19	35385000	36886000	gain	3	AAB	0.350745
19	37730000	40047000	gain	3	AAB	0.134981
19	40047000	40251000	gain	3	AAB	1.84372
19	40251000	41412000	gain	3	AAB	0.405319
19	41412000	41605000	gain	3	AAB	3.56532
19	41612000	41959000	gain	3	AAB	4.26585
19	41959000	42320000	gain	3	AAB	1.12194
19	42320000	43020000	gain	3	AAB	1.67509
19	43020000	43907000	gain	3	AAB	14.6506
19	43907000	44212000	gain	3	AAB	1.50256
19	44212000	45110000	gain	3	AAB	0.330952
19	45110000	46014000	gain	3	AAB	0.333522
19	46014000	46024000	gain	3	AAB	-1
19	46543000	46754000	gain	3	AAB	1.55855
19	46756000	51351000	gain	3	AAB	0.072891
19	51351000	52397000	gain	3	AAB	0.199772
19	54555000	54561000	loss	0	-1	-1
19	54561000	59093000	gain	3	AAB	0.0730404
19	59093000	59097000	gain	3	AAB	-1
20	14472000	15970000	loss	1	A	-1
20	25276000	26117000	gain	3	AAB	0.814516
20	26188000	26190000	gain	102	AAAAAAAAAAAAAAAAAAAAAAAAAAAAAAAAAAAAAAAAAAAAAAAAAAAAAAAAAAAAAAAAAAAAAAAAAAAAAAAAAAAAAAAAAAAAAAAAAAABBB	28.6454
20	26257000	29834000	gain	4	AABB	2.55174
20	29834000	29991000	gain	3	AAB	11.6842
20	29991000	29992000	gain	3	AAB	-1
20	29992000	30043000	gain	3	AAB	100
20	30043000	30047000	gain	3	AAB	-1
20	30047000	30571000	gain	3	AAB	0.396075
20	30575000	31020000	gain	3	AAB	6.34006
20	31020000	31024000	gain	3	AAB	-1
20	31024000	31922000	gain	3	AAB	0.121518
20	31922000	31933000	gain	3	AAB	-1
20	31933000	32378000	gain	3	AAB	7.69602
20	32378000	32380000	gain	3	AAB	-1
20	32380000	32966000	gain	3	AAB	0.296312
20	32966000	32972000	gain	3	AAB	-1
20	32972000	33679000	gain	3	AAB	3.14511
20	33679000	33680000	gain	3	AAB	-1
20	33680000	35184000	gain	3	AAB	0.171774
20	35184000	35799000	gain	3	AAB	0.484588
20	35799000	36956000	gain	4	AABB	0.901032
20	36956000	37303000	gain	3	AAB	0.830386
20	37303000	37335000	gain	3	AAB	-1
20	37335000	37927000	gain	3	AAB	0.210968
20	37927000	37932000	gain	3	AAB	-1
20	37932000	38496000	gain	3	AAB	10.5211
20	38496000	38537000	gain	3	AAB	-1
20	38537000	41726000	gain	3	AAB	0.0493208
20	41726000	41731000	gain	3	AAB	-1
20	41731000	41914000	gain	3	AAB	100
20	41914000	42198000	gain	3	AAB	0.413803
20	42198000	42203000	gain	3	AAB	-1
20	42203000	42329000	gain	3	AAB	95.5011
20	42329000	42336000	gain	3	AAB	-1
20	42336000	42947000	gain	3	AAB	0.301069
20	42947000	42991000	gain	3	AAB	-1
20	42991000	43052000	gain	3	AAB	21.6583
20	43052000	43056000	gain	3	AAB	-1
20	43056000	43268000	gain	3	AAB	0.62958
20	43268000	43274000	gain	3	AAB	-1
20	43274000	43346000	gain	3	AAB	28.1677
20	43346000	43749000	gain	3	AAB	0.352688
20	43749000	43751000	gain	3	AAB	-1
20	43751000	43841000	gain	4	AABB	100
20	43844000	44191000	gain	4	AABB	3.11604
20	44191000	44202000	gain	4	AABB	-1
20	44202000	44380000	gain	4	AABB	16.0208
20	44380000	46009000	gain	3	AAB	0.0847371
20	46009000	46098000	gain	3	AAB	1.72765
20	46098000	46104000	gain	3	AAB	-1
20	46104000	46202000	gain	3	AAB	11.5601
20	46202000	46288000	gain	3	AAB	27.9437
20	46288000	46290000	gain	3	AAB	-1
20	46290000	47500000	gain	3	AAB	0.108024
20	47500000	47512000	gain	3	AAB	-1
20	47512000	48130000	gain	3	AAB	5.69812
20	48130000	48153000	gain	3	AAB	-1
20	48153000	49280000	gain	3	AAB	0.0986172
20	49280000	49296000	gain	3	AAB	-1
20	49296000	49348000	gain	3	AAA	72.8609
20	49348000	49352000	gain	3	AAA	-1
20	49352000	50230000	gain	3	AAB	0.182872
20	50230000	50830000	gain	3	AAB	0.133608
20	50830000	51300000	gain	3	AAB	0.2408
20	51300000	51303000	gain	3	AAB	-1
20	51303000	51321000	gain	3	AAA	74.5951
20	51321000	51322000	gain	3	AAA	-1
20	51322000	52114000	gain	3	AAB	0.17996
20	52114000	52399000	gain	3	AAB	0.484719
20	52399000	53218000	gain	4	AABB	2.8749
20	53218000	55672000	gain	3	AAB	0.0608579
20	55672000	56363000	gain	3	AAB	0.243511
20	56363000	56370000	gain	3	AAB	-1
20	56370000	56479000	gain	3	AAB	40.6801
20	56479000	56499000	gain	3	AAB	-1
20	56499000	58690000	gain	3	AAB	0.0784803
20	58690000	58781000	gain	4	AAAB	27.1673
20	58781000	58993000	gain	3	AAB	0.561175
20	58993000	59897000	gain	3	AAB	0.17259
20	59897000	59903000	gain	3	AAB	-1
20	59903000	59952000	gain	3	AAB	6.55384
20	59952000	61529000	gain	3	AAB	0.0627081
20	61529000	61538000	gain	3	AAB	-1
20	61538000	61566000	gain	4	AAAB	96.5951
20	61566000	61590000	gain	4	AAAB	-1
20	61590000	62690000	gain	3	AAB	0.094974
20	62690000	62696000	gain	3	AAB	-1
20	62696000	62726000	gain	3	AAB	8.36801
20	62726000	62727000	gain	3	AAB	-1
20	62727000	62914000	gain	3	AAB	0.790563
21	10747000	10783000	gain	6	AAAAAB	14.7212
21	10783000	10795000	gain	5	AAAAB	1.71119
21	10795000	10796000	gain	7	AAAAABB	11.3634
21	10796000	10800000	gain	6	AAAABB	6.65226
21	10800000	10807000	gain	5	AAAAB	13.0363
21	10807000	10846000	gain	6	AAAABB	4.28128
21	10848000	10850000	gain	7	AAAAABB	7.8319
21	10850000	10874000	gain	6	AAAAAB	13.5665
21	15307000	17076000	loss	1	A	-1
21	17076000	17101000	loss	1	A	100
21	17101000	30565000	loss	1	A	-1
21	30565000	30737000	loss	1	A	8.73503
21	30737000	33156000	loss	1	A	-1
21	33157000	33158000	gain	3	AAA	21.3613
21	33158000	39875000	loss	1	A	-1
21	39875000	40574000	loss	1	A	0.479078
21	40574000	41811000	loss	1	A	-1
21	41813000	44970000	loss	1	A	-1
21	44970000	44973000	loss	0	-1	-1
21	44973000	47394000	loss	1	A	-1
21	47399000	48099000	loss	1	A	-1
22	17039000	18641000	loss	1	A	-1
22	18912000	18980000	loss	1	A	-1
22	18980000	19095000	gain	3	AAB	26.7152
22	19095000	19131000	gain	3	AAB	-1
22	19131000	19515000	gain	3	AAB	1.0295
22	19515000	19516000	gain	3	AAB	-1
22	19552000	20060000	gain	4	AAAB	4.32685
22	20060000	20068000	gain	3	AAB	6.98939
22	20068000	20311000	gain	4	AAAB	6.27216
22	20733000	20945000	gain	3	AAB	4.56129
22	20945000	21224000	gain	3	AAB	0.821272
22	21328000	25645000	loss	1	A	-1
22	25928000	28479000	loss	1	A	-1
22	28486000	28974000	gain	3	AAB	4.83109
22	29267000	30279000	gain	3	AAB	0.284013
22	30279000	30280000	gain	3	AAB	-1
22	30290000	37140000	loss	1	A	-1
22	37140000	37146000	loss	1	A	-1
22	37146000	43362000	loss	1	A	-1
22	43572000	45699000	loss	1	A	-1
22	45700000	46974000	loss	1	A	-1
22	47009000	51178000	loss	1	A	-1

## Sheet: s-3
chr	start	end	CNVtype	copynum	genotype	gtconfidance
1	53193000	53454000	loss	1	A	-1
1	85980000	86005000	gain	4	AABB	0.328359
1	144869000	144948000	gain	4	AABB	0.42503
1	145015000	145092000	gain	8	AAAAABBB	2.1209
1	145097000	145117000	gain	7	AAAAABB	1.31442
1	152555000	152586000	loss	0	-1	-1
1	160155000	160332000	gain	3	AAB	4.54322
1	210077000	210086000	loss	0	-1	-1
1	234911000	234918000	gain	6	AAAABB	2.58285
1	245966000	246216000	loss	1	A	-1
2	35976000	35991000	loss	1	A	-1
2	37127000	37318000	loss	1	A	-1
2	52749000	52785000	loss	0	-1	-1
2	89831000	89889000	gain	5	AAABB	3.80413
2	91770000	91818000	gain	11	AAAAAABBBBB	4.07956
2	109017000	109193000	gain	3	AAA	3.76388
2	109193000	109195000	gain	3	AAA	-1
2	134090000	134158000	loss	1	A	-1
2	134158000	134303000	loss	1	A	-1
2	154620000	154907000	loss	1	A	-1
2	155364000	156239000	loss	1	A	-1
2	156239000	156240000	loss	1	A	100
2	180067000	180077000	loss	0	-1	-1
2	206153000	206271000	loss	1	A	-1
2	236755000	243017000	loss	1	A	-1
3	100000	850000	loss	1	A	-1
3	1435000	26516000	loss	1	A	-1
3	26521000	60270000	loss	1	A	-1
3	60270000	60657000	loss	0	-1	-1
3	60658000	90305000	loss	1	A	-1
3	90312000	90503000	loss	1	A	-1
3	93505000	97243000	gain	3	AAB	0.117888
3	97243000	102391000	gain	3	AAB	0.0618013
3	105090000	107722000	gain	3	AAB	0.161979
3	107722000	107723000	gain	3	AAB	-1
3	107723000	108282000	gain	3	AAA	100
3	108282000	108293000	gain	3	AAA	-1
3	108293000	130652000	gain	3	AAB	0.0170908
3	145693000	152614000	gain	3	AAB	0.0538961
3	152614000	152616000	gain	3	AAB	27.6512
3	166860000	172938000	gain	3	AAB	0.0682521
3	172938000	176267000	gain	3	AAB	0.114995
3	176267000	176269000	gain	3	AAB	-1
3	178892000	179183000	gain	3	AAB	1.84936
4	42000	67000	gain	7	AAAAABB	2.6362
4	13014000	13140000	gain	3	AAB	0.882102
4	13253000	13466000	loss	1	A	-1
4	15329000	15489000	gain	3	AAB	1.17231
4	34779000	34829000	loss	1	A	-1
4	55551000	55649000	gain	3	AAB	3.14357
4	79462000	79463000	gain	3	AAB	100
4	79463000	79498000	gain	3	AAB	-1
4	91242000	91776000	loss	1	A	-1
4	91931000	92053000	loss	1	A	-1
4	147017000	149921000	loss	1	A	-1
4	157221000	157222000	loss	1	A	100
4	157222000	187460000	loss	1	A	-1
5	31000	1038000	gain	3	AAB	0.20462
5	1038000	1066000	gain	3	AAB	38.1065
5	1066000	1074000	gain	3	AAB	-1
5	1074000	1748000	gain	3	AAB	0.215434
5	2894000	2959000	gain	3	AAB	17.519
5	2959000	2961000	gain	3	AAB	-1
5	3322000	3340000	gain	3	AAB	25.5957
5	4577000	7665000	gain	3	AAB	0.0421585
5	7665000	7673000	gain	3	AAB	-1
5	8702000	8742000	loss	1	A	-1
5	8747000	8749000	loss	1	A	-1
5	9295000	9410000	gain	3	AAB	28.7516
5	9410000	9732000	gain	3	AAB	0.460374
5	9732000	9933000	gain	3	AAB	1.2457
5	9933000	10030000	gain	3	AAB	-1
5	10030000	10313000	gain	3	AAB	0.358567
5	10313000	10316000	gain	3	AAB	-1
5	10316000	10456000	gain	3	AAB	7.41932
5	10456000	10457000	gain	3	AAB	-1
5	10457000	11225000	gain	3	AAB	0.153271
5	13318000	13524000	gain	3	AAB	0.82976
5	13524000	13595000	gain	3	AAB	-1
5	13595000	13681000	gain	3	AAB	1.40503
5	13681000	13728000	gain	3	AAB	-1
5	13728000	15416000	gain	3	AAB	0.114593
5	15416000	15441000	gain	3	AAB	-1
5	15441000	15608000	gain	3	AAB	2.1574
5	15608000	16217000	gain	3	AAB	0.353806
5	16217000	16224000	gain	3	AAB	-1
5	16224000	16301000	gain	3	AAB	40.6421
5	16301000	16388000	gain	3	AAB	-1
5	16388000	16738000	gain	3	AAB	0.654283
5	16738000	16778000	gain	3	AAB	-1
5	18582000	18789000	gain	3	AAB	100
5	18789000	18794000	gain	3	AAB	-1
5	19920000	19961000	gain	3	AAB	75.9135
5	19961000	19977000	gain	3	AAB	-1
5	20397000	20560000	gain	3	AAB	100
5	20560000	20561000	gain	3	AAB	-1
5	21875000	21888000	gain	3	AAA	100
5	23637000	23720000	gain	3	AAB	50.2765
5	23720000	23737000	gain	3	AAB	-1
5	31131000	32351000	gain	3	AAB	0.143505
5	32351000	32359000	gain	3	AAB	-1
5	32453000	33522000	gain	3	AAB	0.238167
5	33522000	34065000	gain	3	AAB	0.282982
5	34411000	34476000	gain	3	AAB	74.204
5	34476000	34479000	gain	3	AAB	-1
5	34479000	35002000	gain	3	AAB	0.218955
5	35002000	35049000	gain	3	AAB	-1
5	35049000	35709000	gain	3	AAB	0.303672
5	35726000	35981000	gain	3	AAB	4.30511
5	35981000	35992000	gain	3	AAB	-1
5	35992000	37002000	gain	3	AAB	0.196115
5	37520000	42916000	gain	3	AAB	0.0339589
5	42916000	42927000	gain	3	AAB	-1
5	42927000	43050000	gain	3	AAB	73.573
5	43050000	43072000	gain	3	AAB	-1
5	43072000	45906000	gain	3	AAB	0.0815046
5	45906000	50763000	gain	3	AAB	0.123117
5	50763000	50774000	gain	3	AAB	-1
5	50774000	50806000	gain	3	AAA	38.2527
5	50810000	51206000	gain	3	AAB	0.564315
5	51206000	51208000	gain	3	AAB	-1
5	51208000	51353000	gain	3	AAB	21.711
5	51353000	51364000	gain	3	AAB	-1
5	51364000	54329000	gain	3	AAB	0.0551948
5	54329000	54398000	gain	3	AAB	-1
5	54398000	54663000	gain	3	AAB	49.4379
5	72815000	72933000	gain	3	AAB	1.18996
6	295000	297000	gain	3	AAB	26.3339
6	297000	382000	gain	4	AABB	1.19721
6	29852000	29897000	loss	0	-1	-1
6	32451000	32558000	loss	1	A	-1
6	57240000	57297000	gain	3	AAB	0.336606
6	65570000	66267000	loss	1	A	0.62496
6	66267000	69851000	loss	1	A	-1
6	76894000	103736000	loss	1	A	-1
6	103736000	103762000	loss	1	A	-1
6	103764000	147205000	loss	1	A	-1
6	147205000	147676000	gain	3	AAA	100
6	147676000	153369000	loss	1	A	-1
6	153371000	160876000	loss	1	A	-1
6	160876000	161150000	loss	1	A	40.476
6	161150000	161275000	loss	1	A	-1
6	161280000	162315000	loss	1	A	-1
6	164701000	164753000	loss	1	A	-1
7	41000	68000	gain	4	AAAB	1.91788
7	80000	588000	gain	3	AAB	0.197964
7	588000	592000	gain	3	AAB	-1
7	592000	673000	gain	3	AAB	9.41207
7	676000	3826000	gain	3	AAB	0.0428987
7	6705000	7384000	gain	3	AAB	0.550627
7	7384000	7427000	gain	3	AAB	-1
7	21388000	26471000	gain	3	AAB	0.0313344
7	26471000	28132000	gain	3	AAB	0.0975503
7	28132000	28141000	gain	3	AAB	-1
7	28141000	28239000	gain	3	AAB	31.971
7	28239000	28259000	gain	3	AAB	-1
7	28259000	29637000	gain	3	AAB	0.107176
7	29637000	29642000	gain	3	AAB	-1
7	29642000	29890000	gain	3	AAA	46.873
7	29890000	29893000	gain	3	AAA	-1
7	29893000	31498000	gain	3	AAB	0.108985
7	31498000	31512000	gain	3	AAB	-1
7	31512000	31681000	gain	3	AAB	29.7196
7	31681000	31719000	gain	3	AAB	-1
7	31719000	32480000	gain	3	AAB	0.18924
7	32480000	32483000	gain	3	AAB	-1
7	32483000	32656000	gain	3	AAB	13.6853
7	32686000	37086000	gain	3	AAB	0.04403
7	39301000	39516000	gain	3	AAB	100
7	40351000	40730000	gain	3	AAB	5.22132
7	40730000	44225000	gain	3	AAB	0.0466265
7	44225000	44246000	gain	3	AAB	-1
7	44246000	44942000	gain	3	AAB	3.52924
7	44942000	44974000	gain	3	AAB	-1
7	44974000	45217000	gain	3	AAB	0.559706
7	45217000	48575000	gain	3	AAB	0.0459436
7	50253000	52036000	gain	3	AAB	0.0989897
7	54080000	54187000	gain	3	AAB	44.4182
7	54187000	54194000	gain	3	AAB	-1
7	54469000	55802000	gain	3	AAB	0.102848
7	57960000	61524000	gain	3	AAB	2.30511
7	61528000	61916000	gain	5	AAABB	4.31466
7	61981000	62469000	gain	3	AAB	0.217111
7	69067000	69080000	gain	3	AAB	85.9937
7	69256000	70203000	gain	3	AAB	0.66676
7	72752000	72778000	gain	3	AAB	51.9268
7	72778000	72780000	gain	3	AAB	-1
7	76809000	78686000	gain	3	AAB	0.0790215
7	78686000	78691000	gain	3	AAB	-1
7	78691000	78795000	gain	3	AAB	32.6192
7	78795000	78800000	gain	3	AAB	-1
7	78800000	81561000	gain	3	AAB	0.0614905
7	83005000	83069000	gain	3	AAB	31.2349
7	83069000	83078000	gain	3	AAB	-1
7	83078000	85195000	gain	3	AAB	0.118861
7	85195000	85199000	gain	3	AAB	-1
7	85199000	85349000	gain	3	AAB	47.7439
7	85349000	85356000	gain	3	AAB	-1
7	86537000	89346000	gain	3	AAB	0.0843161
7	89346000	89351000	gain	3	AAB	-1
7	89351000	89386000	gain	3	AAA	78.83
7	89386000	89409000	gain	3	AAA	-1
7	89409000	91284000	gain	3	AAB	0.0901691
7	91284000	91288000	gain	3	AAB	-1
7	91288000	91383000	gain	3	AAB	17.6094
7	91383000	91384000	gain	3	AAB	-1
7	91384000	94060000	gain	3	AAB	0.0949485
7	94060000	94066000	gain	3	AAB	-1
7	94066000	94553000	gain	3	AAB	8.4662
7	94553000	94559000	gain	3	AAB	-1
7	94559000	95172000	gain	3	AAB	0.359293
7	95172000	95180000	gain	3	AAB	-1
7	95180000	95257000	gain	3	AAA	100
7	95257000	95267000	gain	3	AAA	-1
7	95267000	99189000	gain	3	AAB	0.0506106
7	99189000	99229000	gain	3	AAB	-1
7	99229000	99548000	gain	3	AAB	6.70207
7	102036000	104963000	gain	3	AAB	0.14953
7	105247000	106371000	gain	3	AAB	0.303504
7	106371000	112118000	gain	3	AAB	0.12153
7	112118000	112123000	gain	3	AAB	-1
7	112123000	112413000	gain	3	AAB	68.2953
7	112413000	112414000	gain	3	AAA	100
7	112414000	115600000	gain	3	AAB	0.184955
7	115600000	117800000	gain	3	AAB	0.149349
7	117800000	124568000	gain	3	AAB	0.0680201
7	126430000	133784000	gain	3	AAB	0.0517758
7	133784000	133798000	loss	1	A	-1
7	133798000	134866000	gain	3	AAB	0.293433
7	134866000	140787000	gain	3	AAB	0.0649942
7	140787000	143438000	gain	3	AAB	0.236505
7	143544000	143547000	gain	6	AAAABB	100
7	143572000	144365000	gain	3	AAB	0.364271
7	147057000	148072000	gain	3	AAB	2.63697
7	148072000	148076000	gain	3	AAB	-1
7	148076000	151949000	gain	3	AAA	1.32772
7	151949000	152448000	gain	3	AAB	1.53125
7	152448000	152721000	gain	3	AAA	6.22984
7	152721000	152839000	gain	3	AAB	1.92587
7	152839000	154391000	gain	3	AAB	0.2132
7	154392000	154400000	loss	1	A	-1
7	154400000	159117000	gain	3	AAB	0.0585784
7	159117000	159123000	gain	3	AAB	-1
8	170000	216000	loss	1	-1	-1
8	216000	2129000	loss	1	A	-1
8	2129000	2179000	loss	1	A	-1
8	2586000	39231000	loss	1	A	-1
8	39231000	39387000	loss	1	A	-1
8	39387000	43790000	loss	1	A	-1
8	46883000	50268000	gain	3	AAB	0.0728535
8	50268000	50272000	gain	3	AAB	-1
8	52519000	52658000	gain	3	AAB	10.5421
8	52658000	52659000	gain	3	AAB	-1
8	52659000	55080000	gain	3	AAB	0.0636623
8	55080000	55088000	gain	3	AAB	-1
8	55088000	55403000	gain	3	AAB	3.68242
8	55403000	55405000	gain	3	AAB	-1
8	57442000	57501000	gain	3	AAA	36.3821
8	57501000	57507000	gain	3	AAA	-1
8	57507000	60281000	gain	3	AAB	0.0793783
8	60281000	60286000	gain	3	AAB	-1
8	60286000	61028000	gain	3	AAB	20.3427
8	61028000	61095000	gain	3	AAB	-1
8	61095000	61594000	gain	3	AAB	0.458258
8	61594000	63091000	gain	3	AAB	0.153224
8	63091000	66026000	gain	3	AAB	0.0830738
8	66026000	66053000	gain	3	AAB	-1
8	66053000	66170000	gain	3	AAA	72.3286
8	66170000	66183000	gain	3	AAA	-1
8	66183000	66590000	gain	3	AAB	3.98942
8	66590000	66624000	gain	3	AAB	-1
8	66624000	69505000	gain	3	AAB	0.123019
8	69505000	69506000	gain	3	AAB	-1
8	70005000	73068000	gain	3	AAB	0.0497436
8	73068000	73090000	gain	3	AAB	-1
8	73090000	73127000	gain	3	AAA	100
8	73127000	73167000	gain	3	AAA	-1
8	73167000	76912000	gain	3	AAB	0.0471483
8	76912000	77024000	gain	3	AAB	-1
8	78544000	78561000	gain	3	AAB	100
8	78561000	78564000	gain	3	AAB	-1
8	79530000	79635000	gain	3	AAB	29.7151
8	79635000	79655000	gain	3	AAB	-1
8	79655000	82006000	gain	3	AAB	0.0929596
8	82006000	82009000	gain	3	AAB	-1
8	82009000	82219000	gain	3	AAB	10.1489
8	82219000	82221000	gain	3	AAB	-1
8	82221000	84021000	gain	3	AAB	0.0798423
8	84255000	86054000	gain	3	AAB	0.0821444
8	86054000	86056000	gain	3	AAB	-1
8	86056000	86475000	gain	3	AAB	6.08086
8	86475000	86491000	gain	3	AAB	-1
8	86491000	87783000	gain	3	AAB	0.251248
8	87783000	87796000	gain	3	AAB	-1
8	87796000	88005000	gain	3	AAB	97.3012
8	88005000	88006000	gain	3	AAB	-1
8	89237000	89404000	gain	3	AAB	25.0212
8	89404000	89413000	gain	3	AAB	-1
8	89750000	89887000	gain	3	AAB	19.1849
8	89887000	89898000	gain	3	AAB	-1
8	89898000	91456000	gain	3	AAB	0.135991
8	91456000	91465000	gain	3	AAB	-1
8	91465000	92302000	gain	3	AAB	10.8548
8	92302000	92310000	gain	3	AAB	-1
8	92310000	95834000	gain	3	AAB	0.0750912
8	95834000	95845000	gain	3	AAB	-1
8	95845000	96058000	gain	3	AAA	100
8	96058000	96073000	gain	3	AAA	-1
8	96073000	97971000	gain	3	AAB	0.101057
8	97971000	97995000	gain	3	AAB	-1
8	97995000	98117000	gain	3	AAA	100
8	98117000	98119000	gain	3	AAA	-1
8	98119000	98372000	gain	3	AAB	1.38334
8	98372000	98413000	gain	3	AAB	-1
8	98413000	98671000	gain	3	AAB	2.02426
8	98671000	98673000	gain	3	AAB	-1
8	98698000	98832000	gain	3	AAB	3.53726
8	98832000	99746000	gain	3	AAB	0.207741
8	99746000	99765000	gain	3	AAB	-1
8	99765000	100357000	gain	3	AAB	10.0303
8	100357000	100381000	gain	3	AAB	-1
8	100381000	101687000	gain	3	AAB	0.313334
8	101687000	101698000	gain	3	AAB	-1
8	101698000	101815000	gain	3	AAB	27.6222
8	101815000	101820000	gain	3	AAB	-1
8	101820000	102841000	gain	3	AAB	0.51392
8	102841000	102991000	gain	3	AAB	-1
8	102991000	105427000	gain	3	AAB	0.079688
8	105430000	107008000	loss	1	A	-1
8	107613000	108060000	gain	3	AAB	50.0044
8	108060000	108064000	gain	3	AAB	-1
8	108064000	110897000	gain	3	AAB	0.0629696
8	115166000	115634000	gain	7	AAAAAAB	2.50624
8	115634000	115642000	gain	7	AAAAAAB	-1
8	115649000	133363000	gain	7	AAAAAAB	0.0495501
8	133363000	133555000	gain	6	AAAAAB	1.12207
8	133555000	142656000	gain	7	AAAAAAB	0.0363998
8	142656000	142657000	gain	5	AAABB	40.0289
8	142657000	146294000	gain	3	AAB	0.0544029
9	4825000	4833000	gain	3	AAA	100
9	4833000	5030000	gain	3	AAB	13.3681
9	36098000	38773000	loss	1	A	-1
9	66861000	66862000	gain	12	AAAAAAAABBBB	4.03961
9	79185000	79187000	gain	12	AAAAAAAABBBB	100
9	80420000	80613000	gain	3	AAA	48.3705
9	104937000	104979000	loss	1	A	-1
9	112032000	112084000	loss	1	A	-1
9	119163000	119228000	loss	1	A	-1
9	139966000	139968000	gain	6	AAABBB	100
9	140777000	140785000	gain	4	AABB	1.59014
10	11575000	11995000	gain	3	AAB	100
10	35309000	35311000	gain	5	AAABB	2.4071
10	46965000	47148000	gain	5	AAABB	0.658297
10	71281000	71291000	loss	1	A	-1
10	88118000	88175000	gain	3	AAA	73.0136
10	88175000	88198000	gain	3	AAA	-1
10	98560000	98562000	gain	8	AAAAABBB	51.0793
10	104188000	104191000	gain	4	AAAB	100
10	107008000	107046000	loss	1	A	-1
11	192000	1490000	gain	3	AAB	0.187976
11	1490000	1493000	gain	3	AAB	-1
11	1493000	1639000	gain	3	AAB	100
11	1639000	1648000	gain	3	AAB	-1
11	1648000	2062000	gain	3	AAB	0.510105
11	2062000	2091000	gain	3	AAB	17.1406
11	2091000	3708000	gain	3	AAB	0.162614
11	3829000	4966000	gain	3	AAB	0.174831
11	4969000	4975000	loss	0	-1	-1
11	4977000	5872000	gain	3	AAB	0.176261
11	5872000	9212000	gain	3	AAB	0.0698878
11	9514000	10339000	gain	3	AAB	0.238997
11	10339000	13681000	gain	3	AAB	0.0833034
11	13681000	15465000	gain	3	AAB	0.160247
11	15465000	15483000	gain	3	AAB	-1
11	15483000	15623000	gain	3	AAB	54.5125
11	15623000	15633000	gain	3	AAB	-1
11	15633000	15751000	gain	3	AAB	2.67691
11	15751000	15763000	gain	3	AAB	-1
11	15763000	15962000	gain	3	AAB	13.062
11	15962000	15977000	gain	3	AAB	-1
11	15977000	16229000	gain	3	AAB	1.7459
11	16229000	16257000	gain	3	AAB	-1
11	16257000	16360000	gain	3	AAA	100
11	16360000	16370000	gain	3	AAA	-1
11	16370000	17027000	gain	3	AAB	0.60332
11	17041000	17383000	gain	3	AAB	64.7116
11	17383000	17390000	gain	3	AAB	-1
11	17390000	18347000	gain	3	AAB	0.239048
11	18347000	18721000	gain	3	AAB	0.91078
11	18721000	19310000	gain	3	AAB	0.487796
11	19310000	19313000	gain	3	AAB	-1
11	19313000	19415000	gain	3	AAB	36.0754
11	19415000	19417000	gain	3	AAB	-1
11	19417000	19474000	gain	3	AAB	3.77182
11	19474000	19476000	gain	3	AAB	-1
11	19476000	19566000	gain	3	AAA	76.8711
11	19589000	20844000	gain	3	AAB	0.269088
11	20844000	20850000	gain	3	AAB	-1
11	20850000	21426000	gain	3	AAB	0.44528
11	21426000	21454000	gain	3	AAB	-1
11	21454000	21713000	gain	3	AAA	100
11	21713000	21727000	gain	3	AAA	-1
11	21727000	22464000	gain	3	AAB	0.602591
11	22464000	22469000	gain	3	AAB	-1
11	22469000	22609000	gain	3	AAA	100
11	22609000	22631000	gain	3	AAA	-1
11	22631000	24424000	gain	3	AAB	0.111251
11	24424000	24516000	gain	3	AAB	-1
11	24516000	24750000	gain	3	AAB	0.660754
11	24750000	24751000	gain	3	AAB	-1
11	24751000	25173000	gain	3	AAB	2.13059
11	25173000	25174000	gain	3	AAB	-1
11	25174000	25274000	gain	3	AAB	1.13531
11	25274000	25649000	gain	3	AAB	100
11	25649000	25662000	gain	3	AAB	-1
11	25662000	26903000	gain	3	AAB	0.280292
11	26903000	28760000	gain	3	AAB	0.254807
11	28760000	28796000	gain	3	AAB	-1
11	28796000	29006000	gain	3	AAB	11.6274
11	29006000	29012000	gain	3	AAB	-1
11	29012000	29315000	gain	3	AAB	27.4845
11	29315000	29359000	gain	3	AAB	-1
11	29359000	30662000	gain	3	AAB	0.275121
11	30662000	31853000	gain	3	AAB	0.631547
11	31853000	33445000	gain	3	AAB	0.262913
11	33445000	33469000	gain	3	AAB	-1
11	33469000	33636000	gain	3	AAA	27.2682
11	33636000	33656000	gain	3	AAA	-1
11	33656000	34115000	gain	3	AAB	0.641285
11	34115000	36929000	gain	3	AAB	0.143161
11	36929000	38210000	gain	3	AAB	0.281279
11	38210000	38675000	gain	3	AAB	0.56982
11	38675000	38678000	gain	3	AAB	-1
11	41249000	42895000	gain	3	AAB	0.173141
11	42904000	46566000	gain	3	AAB	0.106257
11	46566000	46989000	gain	3	AAB	5.13901
11	47081000	47702000	gain	3	AAB	0.747653
11	47702000	47711000	gain	3	AAB	-1
11	47711000	48080000	gain	3	AAB	8.86597
11	48080000	48222000	gain	3	AAB	1.28558
11	48222000	48959000	gain	3	AAB	0.573024
11	48959000	50331000	gain	3	AAB	1.12041
11	50331000	50783000	gain	3	AAB	0.286813
11	51191000	51196000	loss	1	A	-1
11	51196000	54956000	gain	3	AAB	0.350555
11	54956000	54972000	loss	1	A	-1
11	54972000	55122000	gain	3	AAB	0.374703
11	55122000	56239000	gain	3	AAB	0.0827314
11	56239000	56257000	gain	3	AAB	37.1331
11	56257000	56310000	gain	3	AAB	-1
11	56310000	56622000	gain	3	AAB	12.6445
11	56622000	56624000	gain	3	AAB	-1
11	56624000	58599000	gain	3	AAB	0.397452
11	58599000	59072000	gain	3	AAB	1.3095
11	59072000	59073000	gain	3	AAB	-1
11	59073000	59171000	gain	3	AAA	100
11	59171000	59186000	gain	3	AAA	-1
11	59186000	59221000	gain	3	AAB	59.1391
11	59221000	60962000	gain	3	AAB	0.30049
11	60962000	61068000	gain	3	AAB	-1
11	61068000	61543000	gain	3	AAB	19.4554
11	61543000	61547000	gain	3	AAB	-1
11	61547000	62104000	gain	3	AAB	0.622079
11	62104000	62754000	gain	3	AAB	0.836048
11	62754000	63279000	gain	3	AAB	2.15244
11	63279000	64728000	gain	3	AAB	0.541032
11	64728000	64729000	gain	3	AAB	-1
11	64729000	64773000	gain	3	AAA	74.6881
11	64773000	64774000	gain	3	AAA	-1
11	64774000	68807000	gain	3	AAB	0.134801
11	68807000	73385000	gain	3	AAB	0.0686225
11	73561000	76521000	gain	3	AAB	0.135503
11	76521000	76555000	gain	3	AAB	-1
11	76555000	76777000	gain	3	AAB	3.86054
11	76777000	76883000	gain	3	AAB	-1
11	76883000	77135000	gain	3	AAB	0.884288
11	77135000	80111000	gain	3	AAB	0.117567
11	80111000	80123000	gain	3	AAB	-1
11	80123000	80229000	gain	3	AAA	100
11	80229000	80237000	gain	3	AAA	-1
11	80237000	80263000	gain	3	AAB	2.91322
11	80263000	81017000	gain	3	AAB	0.502886
11	81017000	82258000	gain	3	AAB	0.308942
11	82258000	83396000	gain	3	AAB	0.225163
11	83396000	85010000	gain	3	AAB	0.234389
11	85010000	86114000	gain	3	AAB	0.371101
11	86114000	86605000	gain	3	AAB	0.570845
11	86605000	88183000	gain	3	AAB	0.132201
11	88183000	88184000	gain	3	AAB	-1
11	88184000	88270000	gain	3	AAA	50.3992
11	88270000	88530000	gain	3	AAB	0.813251
11	88530000	90785000	gain	3	AAB	0.474846
11	90785000	90948000	gain	3	AAB	8.37267
11	90948000	91033000	gain	3	AAB	-1
11	91033000	92210000	gain	3	AAB	0.290506
11	92210000	92581000	gain	3	AAB	33.3503
11	92581000	93283000	gain	3	AAB	0.312762
11	93283000	93293000	gain	3	AAB	-1
11	93293000	93521000	gain	3	AAA	17.5545
11	93521000	93585000	gain	3	AAB	6.74519
11	93585000	93609000	gain	3	AAB	11.5943
11	93609000	93868000	gain	3	AAB	100
11	93868000	93907000	gain	3	AAB	-1
11	93907000	96575000	gain	3	AAB	0.117118
11	96575000	97416000	gain	3	AAB	0.289237
11	99999000	102138000	gain	3	AAB	0.126302
11	102138000	102750000	gain	3	AAB	0.543041
11	102750000	104267000	gain	3	AAB	0.189959
11	104267000	104272000	gain	3	AAB	-1
11	104272000	105219000	gain	3	AAB	0.343364
11	105219000	105223000	gain	3	AAB	-1
11	105223000	105497000	gain	3	AAB	14.3316
11	105497000	105523000	gain	3	AAB	-1
11	105621000	107421000	gain	3	AAB	0.157652
11	108109000	108876000	gain	3	AAB	0.755651
11	108876000	108877000	gain	3	AAB	-1
11	108877000	108913000	gain	3	AAA	38.5814
11	108913000	110675000	gain	3	AAB	0.289437
11	110675000	111422000	gain	3	AAB	0.659859
11	111422000	111460000	gain	3	AAB	20.7649
11	111460000	111772000	gain	3	AAA	100
11	111772000	111778000	gain	3	AAA	-1
11	111778000	112953000	gain	3	AAB	0.249369
11	112953000	113626000	gain	3	AAB	0.513249
11	113626000	114655000	gain	3	AAB	0.311167
11	114655000	117230000	gain	3	AAB	0.133697
11	117230000	118079000	gain	3	AAB	0.368144
11	118079000	118091000	gain	3	AAB	-1
11	118091000	118283000	gain	3	AAA	98.932
11	118283000	118291000	gain	3	AAA	-1
11	118291000	118548000	gain	3	AAB	4.44828
11	118550000	119116000	gain	3	AAB	0.604704
11	119117000	121567000	gain	3	AAB	0.128073
11	121567000	121573000	gain	3	AAB	-1
11	121573000	121787000	gain	3	AAB	100
11	121787000	121799000	gain	3	AAB	-1
11	121799000	122731000	gain	3	AAB	0.327912
11	122731000	123192000	gain	3	AAB	0.352252
11	123192000	123572000	gain	3	AAB	0.470945
11	123572000	123579000	gain	3	AAB	-1
11	123579000	123869000	gain	3	AAA	92.258
11	123869000	123875000	gain	3	AAA	-1
11	123875000	127053000	gain	3	AAB	0.100052
11	127053000	128004000	gain	3	AAB	0.235207
11	128004000	130872000	gain	3	AAB	0.0964345
11	130872000	134945000	gain	3	AAB	0.0716432
12	163000	169000	gain	7	AAAAABB	1.45204
12	21050000	23472000	gain	3	AAB	0.0688132
12	25441000	25490000	gain	3	AAB	40.2142
12	25490000	25495000	gain	3	AAB	-1
12	25569000	27542000	gain	3	AAB	0.08414
12	27542000	27587000	gain	3	AAB	-1
12	27587000	27681000	gain	3	AAB	18.4311
12	27681000	27730000	gain	3	AAB	-1
12	27736000	28182000	gain	3	AAB	0.874551
12	28182000	28245000	gain	3	AAB	-1
12	28245000	28940000	gain	3	AAB	0.160989
12	28940000	28943000	gain	3	AAB	-1
12	28943000	29021000	gain	3	AAB	12.3513
12	29021000	29027000	gain	3	AAB	-1
12	29027000	29426000	gain	3	AAB	0.280546
12	29429000	29445000	gain	3	-1	-1
12	29445000	29526000	gain	3	AAA	100
12	29526000	29629000	gain	3	AAA	-1
12	29629000	30317000	gain	3	AAB	0.175581
12	30353000	31416000	gain	3	AAB	0.0966009
12	31416000	31477000	gain	3	AAB	100
12	31477000	31505000	gain	3	AAB	41.1314
12	31505000	31506000	gain	3	AAB	-1
12	31506000	33294000	gain	3	AAB	0.0692122
12	33294000	33411000	gain	3	AAB	-1
12	33411000	33684000	gain	3	AAB	10.1438
12	33684000	33754000	gain	3	AAB	-1
12	120650000	120847000	gain	3	AAB	12.6911
12	126690000	126747000	loss	1	A	-1
12	127649000	127651000	gain	10	AAAAAAAAAB	100
13	21792000	21834000	gain	3	AAB	2.06511
13	23320000	26782000	gain	3	AAB	0.0479784
13	26782000	26805000	gain	3	AAB	-1
13	26805000	26936000	gain	3	AAB	12.3882
13	27057000	28032000	gain	3	AAB	0.160719
13	28032000	28034000	gain	20	AAAAAAAAAAAAAAAAAAAA	48.7122
13	28034000	31219000	gain	3	AAB	0.0563644
13	31219000	32985000	gain	3	AAB	0.0931132
13	32985000	33019000	gain	3	AAB	18.1801
13	33019000	33027000	gain	3	AAB	-1
13	34041000	36137000	loss	1	A	-1
13	36981000	39831000	loss	1	A	-1
13	40057000	41496000	gain	3	AAB	0.123489
13	41496000	41501000	gain	3	AAB	-1
13	41501000	41847000	gain	3	AAB	10.82
13	41847000	41848000	gain	3	AAB	-1
13	41848000	48483000	gain	3	AAB	0.0344078
13	48488000	48490000	gain	3	AAB	14.4969
13	54298000	56288000	loss	1	A	-1
13	59070000	62809000	loss	1	A	-1
13	64439000	67965000	loss	1	A	-1
13	68279000	68684000	loss	1	A	-1
13	69369000	69374000	loss	1	-1	-1
13	69374000	71317000	loss	1	A	-1
13	73723000	76832000	gain	3	AAB	0.0507664
13	77007000	77063000	loss	1	-1	-1
13	77063000	79650000	loss	1	A	-1
13	87957000	88541000	loss	1	A	-1
13	88780000	89009000	loss	1	A	-1
13	89453000	89972000	loss	1	A	-1
13	91524000	91940000	gain	3	AAB	0.308839
13	91940000	91948000	gain	3	AAB	100
13	92716000	93993000	loss	1	A	-1
13	94401000	94586000	loss	1	A	-1
13	94605000	95617000	gain	3	AAB	0.150272
13	95617000	95634000	gain	3	AAB	-1
13	95634000	95783000	gain	3	AAB	23.342
13	95783000	97279000	gain	3	AAB	0.10207
13	97279000	98306000	gain	3	AAB	0.509135
13	98306000	100068000	gain	3	AAB	0.0839029
13	102200000	102528000	loss	1	A	-1
13	104985000	105289000	loss	1	A	-1
13	110105000	112137000	gain	3	AAB	0.0838746
13	112137000	112157000	gain	3	AAB	-1
13	112504000	112870000	loss	1	A	-1
13	113032000	113647000	gain	3	AAB	0.385322
13	114036000	115098000	gain	3	AAB	0.209977
14	19264000	23261000	loss	1	A	-1
14	23262000	34911000	loss	1	A	-1
14	34913000	40118000	loss	1	A	-1
14	40184000	53753000	loss	1	A	-1
14	54568000	54595000	loss	1	A	100
14	54595000	54597000	loss	1	A	-1
14	55152000	55211000	loss	1	A	-1
14	55228000	57930000	loss	1	A	-1
14	58096000	61577000	loss	1	A	-1
14	61653000	68563000	loss	1	A	-1
14	69253000	71652000	loss	1	A	-1
14	71652000	71674000	loss	1	A	100
14	71674000	75386000	loss	1	A	-1
14	75463000	75821000	loss	1	A	-1
14	75964000	80105000	loss	1	A	-1
14	80105000	80115000	loss	1	A	-1
14	80115000	88236000	loss	1	A	-1
14	88236000	88238000	gain	11	AAAAAAAAAAA	31.0328
14	88238000	88240000	gain	11	AAAAAAAAAAA	-1
14	88240000	92652000	loss	1	A	-1
14	92654000	95805000	loss	1	A	-1
14	95870000	103621000	loss	1	A	-1
14	103649000	106779000	loss	1	A	-1
14	106801000	106804000	gain	3	AAB	9.31965
14	106827000	107149000	loss	1	A	-1
14	107184000	107288000	loss	1	A	-1
15	20187000	20196000	gain	3	AAB	8.40133
15	22376000	22532000	gain	6	AAAABB	2.61888
15	22533000	22534000	gain	6	AAAABB	14.1286
15	22756000	26961000	gain	3	AAB	0.0997132
15	28034000	28328000	gain	3	AAB	6.35357
15	28328000	28356000	gain	3	AAB	-1
15	28395000	29701000	gain	3	AAB	0.505929
15	29701000	32966000	gain	3	AAB	0.189063
15	32966000	34160000	gain	3	AAB	0.245749
15	34160000	34670000	gain	3	AAB	0.385576
15	34730000	34811000	loss	1	-1	-1
15	34875000	34922000	gain	3	AAB	4.85132
15	34932000	35839000	gain	3	AAB	0.440566
15	35839000	37575000	gain	3	AAB	0.187637
15	37575000	37608000	gain	3	AAB	-1
15	37608000	37838000	gain	3	AAA	100
15	37838000	37858000	gain	3	AAA	-1
15	37858000	38566000	gain	3	AAB	0.695698
15	38566000	38568000	gain	3	AAB	-1
15	38568000	38666000	gain	3	AAB	100
15	38666000	38667000	gain	3	AAB	-1
15	38667000	40665000	gain	3	AAB	0.191259
15	40665000	41348000	gain	3	AAB	0.467016
15	41982000	42521000	gain	3	AAB	0.822936
15	42521000	42522000	gain	3	AAB	-1
15	42522000	42724000	gain	3	AAB	18.7585
15	42724000	43330000	gain	3	AAB	4.54098
15	43334000	44110000	gain	3	AAB	40.1741
15	44142000	44408000	gain	3	AAB	12.2302
15	44963000	45070000	gain	3	AAB	2.60277
15	45070000	45171000	gain	3	AAB	4.42274
15	45171000	45407000	gain	3	AAB	21.7186
15	45407000	45409000	gain	3	AAB	-1
15	45409000	45581000	gain	3	AAB	47.8334
15	45581000	46413000	gain	3	AAB	0.445018
15	46413000	46684000	gain	3	AAB	3.45645
15	46684000	46686000	gain	3	AAB	-1
15	46686000	46795000	gain	3	AAB	100
15	46795000	46812000	gain	3	AAB	-1
15	46812000	48728000	gain	3	AAB	0.271889
15	48728000	50573000	gain	3	AAB	0.228119
15	51079000	54390000	gain	3	AAB	0.0913629
15	54390000	55578000	gain	3	AAB	0.209712
15	56114000	57720000	gain	3	AAB	0.140879
15	57720000	58835000	gain	3	AAB	0.263522
15	58835000	59563000	gain	3	AAB	0.562753
15	59563000	61590000	gain	3	AAB	0.137525
15	61590000	61683000	gain	3	AAB	100
15	61683000	61687000	gain	3	AAB	-1
15	61687000	61790000	gain	3	AAB	2.91934
15	61790000	62841000	gain	3	AAB	0.266093
15	62841000	62849000	loss	1	A	-1
15	62849000	63730000	gain	3	AAB	0.305386
15	63730000	63983000	gain	3	AAB	13.1059
15	63983000	63994000	gain	3	AAB	-1
15	63994000	64473000	gain	3	AAB	0.58997
15	64723000	65200000	gain	3	AAA	25.4246
15	65200000	65207000	gain	3	AAA	-1
15	65207000	66167000	gain	3	AAB	0.404409
15	66167000	68331000	gain	3	AAB	0.167486
15	68331000	68335000	gain	3	AAB	-1
15	68335000	68670000	gain	3	AAB	28.5171
15	68670000	68697000	gain	3	AAB	-1
15	68697000	68932000	gain	3	AAB	1.09911
15	68932000	69244000	gain	3	AAB	1.88629
15	69244000	69606000	gain	3	AAB	0.838125
15	69606000	69610000	gain	3	AAB	-1
15	69610000	69839000	gain	3	AAB	15.339
15	69839000	69848000	gain	3	AAB	-1
15	69848000	71415000	gain	3	AAB	0.294154
15	71622000	71623000	gain	3	AAB	89.1408
15	71623000	71778000	gain	3	AAB	0.989076
15	71778000	71789000	gain	3	AAB	-1
15	71789000	71919000	gain	3	AAA	29.5849
15	71919000	71920000	gain	3	AAA	-1
15	71920000	72239000	gain	3	AAB	1.88737
15	72239000	72385000	gain	3	AAB	21.4933
15	72385000	72388000	gain	3	AAB	-1
15	72388000	73176000	gain	3	AAB	2.18303
15	73176000	73180000	gain	3	AAB	-1
15	73180000	73339000	gain	3	AAA	14.8253
15	73339000	73340000	gain	3	AAA	-1
15	73340000	75708000	gain	3	AAB	0.224785
15	75882000	76462000	gain	3	AAB	2.25156
15	76462000	76465000	gain	3	AAB	-1
15	76465000	76883000	gain	3	AAB	19.097
15	76883000	76894000	gain	3	AAB	-1
15	76901000	77173000	gain	3	AAA	97.5205
15	77173000	77217000	gain	3	AAA	-1
15	77217000	80210000	gain	3	AAB	0.121086
15	80363000	81423000	gain	3	AAB	0.382844
15	81423000	85325000	gain	3	AAB	0.139174
15	85325000	86731000	gain	3	AAB	0.159946
15	86731000	91571000	gain	3	AAB	0.0568262
15	91571000	93723000	gain	3	AAB	0.126682
15	93723000	96677000	gain	3	AAB	0.0957518
15	96677000	96681000	gain	3	AAB	-1
15	96681000	96835000	gain	4	AABB	1.94511
15	96835000	98155000	gain	3	AAB	0.104614
15	98155000	98161000	gain	3	AAB	-1
15	98161000	98171000	gain	3	AAA	74.729
15	98173000	98243000	gain	3	AAB	13.9763
15	98243000	98261000	gain	3	AAB	-1
15	98261000	98363000	gain	3	AAB	45.4112
15	98363000	98373000	gain	3	AAB	-1
15	98373000	98997000	gain	3	AAB	0.133007
15	98997000	99007000	gain	3	AAB	-1
15	99007000	99024000	gain	3	AAA	74.729
15	99024000	99030000	gain	3	AAA	-1
15	99030000	99041000	gain	3	AAB	44.9657
15	99041000	99082000	gain	3	AAA	72.3286
15	99082000	99087000	gain	3	AAA	-1
15	99087000	99859000	gain	3	AAB	0.163726
15	99859000	100812000	gain	3	AAB	0.155474
15	100812000	100888000	gain	3	AAB	0.879721
15	100888000	100889000	gain	3	AAB	-1
15	100889000	101085000	gain	4	AABB	8.02277
15	101085000	101287000	gain	3	AAB	13.6702
15	101287000	101566000	gain	3	AAB	0.609019
15	101566000	101573000	gain	3	AAB	-1
15	101573000	101627000	gain	3	AAA	48.3479
15	101627000	101640000	gain	3	AAA	-1
15	101640000	102399000	gain	3	AAB	0.168622
16	6367000	6429000	loss	1	A	-1
16	6429000	6554000	loss	1	A	-1
16	6554000	6683000	loss	1	A	-1
16	6683000	6832000	loss	1	A	-1
16	6832000	7009000	loss	1	A	-1
16	7009000	7058000	gain	4	AAAB	49.8502
16	7059000	7339000	loss	1	A	-1
16	15049000	15058000	gain	4	AAAB	62.4463
16	21571000	21593000	gain	4	AABB	9.47483
16	22625000	22709000	gain	5	AAABB	2.90739
16	32525000	32532000	gain	6	AAABBB	1.43825
16	32532000	33892000	gain	3	AAB	1.22237
16	33892000	34015000	gain	3	AAA	7.19207
16	34184000	34185000	gain	3	AAB	66.7192
16	46436000	46454000	gain	3	AAB	100
16	47417000	47419000	gain	3	AAB	100
16	47419000	47428000	gain	3	AAB	-1
16	47428000	48573000	gain	3	AAB	1.10342
16	48573000	48620000	gain	3	AAB	-1
16	48620000	48737000	gain	3	AAB	94.9801
16	48737000	48934000	gain	3	AAB	0.54698
16	48934000	48941000	gain	3	AAB	-1
16	48941000	48978000	gain	3	AAB	59.487
16	48978000	48990000	gain	3	AAB	-1
16	48990000	48998000	gain	3	AAB	17.8327
16	69701000	69717000	gain	3	-1	-1
16	69781000	69782000	gain	3	AAB	54.364
16	70184000	70196000	gain	4	AABB	4.0702
16	78061000	78268000	loss	1	A	-1
16	79049000	79233000	loss	1	A	-1
17	2000	21303000	loss	1	A	-1
17	21303000	21313000	gain	4	AAAB	0.568194
17	21313000	22239000	loss	1	A	-1
17	29246000	29591000	gain	3	AAB	6.67873
17	29591000	29594000	gain	3	AAB	-1
17	29594000	29724000	gain	3	AAB	28.9283
17	29724000	29728000	gain	3	AAB	-1
17	29728000	31203000	gain	3	AAB	0.120673
17	32782000	32783000	gain	3	AAB	43.1909
17	32783000	32784000	gain	3	AAB	-1
17	32784000	33316000	gain	3	AAB	0.277381
17	33316000	33351000	gain	5	AAABB	39.1692
17	33351000	33990000	gain	3	AAB	0.534024
17	33990000	33996000	gain	3	AAB	-1
17	33996000	34055000	gain	4	AAAA	100
17	34055000	34056000	gain	4	AAAA	-1
17	34056000	34434000	gain	3	AAB	1.81622
17	34437000	34478000	gain	8	AAAAAABB	11.5146
17	34815000	35967000	gain	3	AAB	0.173255
17	35967000	35971000	gain	3	AAB	-1
17	35971000	36018000	gain	3	AAB	77.3616
17	36018000	36779000	gain	5	AAAAB	0.718964
17	36779000	36836000	gain	4	AAAB	7.62406
17	36836000	36857000	gain	3	AAA	74.7242
17	36857000	36858000	gain	3	AAA	-1
17	36858000	36959000	gain	3	AAB	2.5825
17	36959000	37150000	gain	3	AAB	1.07653
17	39422000	39431000	loss	0	-1	-1
17	41400000	41401000	gain	29	AAAAAAAAAAAAAAAAAAAABBBBBBBBB	100
17	43651000	43661000	gain	5	AAABB	0.993838
17	44166000	44357000	gain	3	AAA	100
17	45211000	45215000	gain	26	AAAAAAAAAAAAAABBBBBBBBBBBB	100
17	57823000	57882000	loss	1	A	-1
17	61322000	61459000	loss	1	A	-1
17	63286000	63567000	gain	3	AAB	1.40079
17	63567000	63580000	gain	3	AAB	-1
17	63580000	63620000	gain	3	AAA	37.3286
17	63620000	63628000	gain	3	AAA	-1
17	63628000	63925000	gain	4	AABB	2.60358
17	63925000	63926000	gain	4	AABB	-1
17	63926000	64091000	gain	3	AAB	6.81698
17	64091000	64124000	gain	3	AAB	-1
17	64124000	64292000	gain	3	AAB	0.67425
17	64352000	64424000	gain	3	AAB	100
17	64452000	65186000	gain	3	AAB	0.171555
17	65186000	65762000	gain	3	AAB	0.343304
17	65762000	66070000	gain	3	AAB	7.65363
17	66070000	66079000	gain	3	AAB	-1
17	66079000	66241000	gain	3	AAB	1.9495
17	68511000	70738000	loss	1	A	-1
18	11000	4453000	gain	3	AAB	1.79659
18	4453000	8312000	gain	3	AAB	17.4115
18	8312000	10561000	gain	3	AAB	11.2916
18	10561000	14937000	gain	3	AAB	3.80205
18	18540000	42550000	loss	1	A	-1
18	42553000	78016000	loss	1	A	-1
19	259000	16598000	loss	1	A	-1
19	16662000	24513000	loss	1	A	-1
19	24513000	24588000	gain	4	AAAB	0.704114
19	33396000	33398000	gain	3	AAB	16.494
19	33398000	36642000	gain	3	AAB	0.123202
19	37877000	40043000	gain	3	AAB	0.142996
19	40043000	40251000	gain	3	AAB	1.49876
19	40251000	41368000	gain	3	AAB	0.379308
19	41394000	45214000	gain	3	AAB	0.182169
19	45214000	46014000	gain	3	AAB	0.320849
19	46014000	46017000	gain	3	AAB	-1
19	46441000	46540000	gain	3	AAB	2.7725
19	46543000	46754000	gain	3	AAB	1.21997
19	46756000	51344000	gain	3	AAB	0.0750188
19	51344000	52398000	gain	3	AAB	0.195497
19	52398000	54064000	gain	3	AAB	0.169383
19	54555000	54561000	loss	0	-1	-1
19	54561000	59093000	gain	3	AAB	0.0692136
19	59093000	59097000	gain	3	AAB	-1
20	14477000	15970000	loss	1	A	-1
20	25276000	25563000	gain	3	AAB	2.74001
20	25564000	26117000	gain	3	AAB	1.15763
20	26188000	26190000	gain	101	AAAAAAAAAAAAAAAAAAAAAAAAAAAAAAAAAAAAAAAAAAAAAAAAAAAAAAAAAAAAAAAAAAAAAAAAAAAAAAAAAAAAAAAAAAAAAAAAAABBB	18.1262
20	26257000	26318000	gain	4	AABB	2.46031
20	29804000	29833000	gain	4	AAAB	24.5098
20	29833000	30102000	gain	3	AAB	6.15384
20	30102000	30103000	gain	3	AAB	-1
20	30103000	30571000	gain	3	AAB	0.389605
20	30575000	31020000	gain	3	AAB	7.04801
20	31020000	31024000	gain	3	AAB	-1
20	31024000	31807000	gain	3	AAB	0.123809
20	31807000	31809000	gain	3	AAB	-1
20	31809000	32081000	gain	3	AAB	2.28757
20	32081000	32085000	gain	3	AAB	-1
20	32085000	32133000	gain	3	AAA	27.7578
20	32133000	32143000	gain	3	AAA	-1
20	32143000	32179000	gain	3	AAB	51.7719
20	32179000	32284000	gain	3	AAA	22.4171
20	32290000	32984000	gain	3	AAB	0.298061
20	32984000	32992000	gain	3	AAB	-1
20	32992000	33277000	gain	3	AAB	6.85159
20	33277000	33338000	gain	3	AAB	-1
20	33338000	33585000	gain	3	AAB	6.59084
20	33585000	33599000	gain	3	AAB	-1
20	33599000	33679000	gain	3	AAA	26.4442
20	33679000	33680000	gain	3	AAA	-1
20	33680000	33728000	gain	3	AAB	2.00573
20	33728000	33734000	gain	3	AAB	-1
20	33734000	33805000	gain	3	AAB	20.4817
20	33805000	33812000	gain	3	AAB	-1
20	33812000	34198000	gain	3	AAB	0.340069
20	34198000	34211000	gain	3	AAB	-1
20	34211000	34554000	gain	3	AAB	4.69394
20	34554000	34561000	gain	3	AAB	-1
20	34561000	35178000	gain	3	AAB	0.419009
20	35178000	35817000	gain	3	AAB	0.466453
20	35817000	37133000	gain	4	AABB	0.604692
20	37133000	37219000	gain	4	AABB	100
20	37219000	37249000	gain	4	AABB	-1
20	37249000	37303000	gain	3	AAB	1.71949
20	37303000	37335000	gain	3	AAB	-1
20	37335000	37927000	gain	3	AAB	0.206275
20	37927000	37932000	gain	3	AAB	-1
20	37932000	38132000	gain	3	AAB	30.1648
20	38132000	38149000	gain	3	AAB	-1
20	38149000	38251000	gain	3	AAB	23.5622
20	38251000	38262000	gain	3	AAB	-1
20	38262000	38391000	gain	3	AAA	25.2338
20	38391000	38426000	gain	3	AAA	-1
20	38426000	38437000	gain	3	AAB	44.9719
20	38437000	38493000	gain	3	AAA	74.7366
20	38493000	38494000	gain	3	AAA	-1
20	38494000	41726000	gain	3	AAB	0.05008
20	41726000	41734000	gain	3	AAB	-1
20	41734000	41818000	gain	3	AAA	56.9386
20	41818000	41914000	gain	3	AAA	-1
20	41914000	42131000	gain	3	AAB	0.426187
20	42131000	42132000	gain	3	AAB	-1
20	42132000	42157000	gain	3	AAA	36.8696
20	42157000	42158000	gain	3	AAA	-1
20	42158000	42198000	gain	4	AABB	7.21702
20	42198000	42206000	gain	4	AABB	-1
20	42206000	42329000	gain	3	AAB	100
20	42329000	42336000	gain	3	AAB	-1
20	42336000	42755000	gain	3	AAB	0.335954
20	42755000	42777000	gain	3	AAB	-1
20	42777000	42947000	gain	3	AAB	3.55073
20	42947000	42991000	gain	3	AAB	-1
20	42991000	43060000	gain	3	AAB	25.7091
20	43060000	43062000	gain	3	AAB	-1
20	43062000	43268000	gain	3	AAB	0.636107
20	43268000	43274000	gain	3	AAB	-1
20	43274000	43326000	gain	3	AAA	74.6284
20	43326000	43330000	gain	3	AAA	-1
20	43330000	43758000	gain	3	AAB	0.332025
20	43758000	43840000	gain	4	AABB	38.5454
20	43840000	44204000	gain	4	AABB	1.21916
20	44204000	44211000	gain	4	AABB	-1
20	44211000	44477000	gain	3	AAB	20.6124
20	44477000	44484000	gain	3	AAB	-1
20	44484000	46081000	gain	3	AAB	0.0837033
20	46081000	46084000	gain	3	AAB	-1
20	46084000	46291000	gain	3	AAB	15.2385
20	46291000	47423000	gain	3	AAB	0.108373
20	47423000	47639000	gain	3	AAB	5.54491
20	47639000	47645000	gain	3	AAB	-1
20	47645000	48185000	gain	3	AAB	5.62651
20	48185000	49280000	gain	3	AAB	0.0982518
20	49280000	49288000	gain	3	AAB	-1
20	49288000	49350000	gain	3	AAA	74.5945
20	49350000	49352000	gain	3	AAA	-1
20	49352000	50248000	gain	3	AAB	0.174651
20	50248000	50815000	gain	3	AAB	0.138669
20	50815000	52085000	gain	3	AAB	0.108151
20	52085000	52426000	gain	3	AAB	0.394345
20	52426000	52445000	gain	3	AAB	13.8155
20	52445000	52453000	gain	3	AAB	-1
20	52453000	52490000	gain	4	AAAA	2.13954
20	52490000	52491000	gain	4	AAAA	-1
20	52491000	53541000	gain	3	AAB	0.109155
20	53541000	54236000	gain	3	AAB	0.237758
20	54236000	54245000	gain	3	AAB	-1
20	54245000	54295000	gain	3	AAA	74.7071
20	54295000	54312000	gain	3	AAA	-1
20	54312000	54537000	gain	3	AAB	0.353697
20	54537000	54807000	gain	3	AAB	2.4079
20	54807000	55157000	gain	3	AAB	0.268355
20	55157000	55174000	gain	3	AAB	-1
20	55174000	55350000	gain	3	AAB	6.60013
20	55350000	55352000	gain	3	AAB	-1
20	55352000	55590000	gain	3	AAB	0.612807
20	55590000	55764000	gain	3	AAB	0.842767
20	55764000	55808000	gain	3	AAA	100
20	55808000	55815000	gain	3	AAA	-1
20	55815000	56363000	gain	3	AAB	0.322056
20	56363000	56375000	gain	3	AAB	-1
20	56375000	56470000	gain	3	AAB	28.9301
20	56470000	56499000	gain	3	AAB	-1
20	56499000	57271000	gain	3	AAB	0.220534
20	57271000	57321000	gain	3	AAB	-1
20	57321000	58736000	gain	3	AAB	0.128615
20	58736000	58747000	gain	3	AAB	-1
20	58747000	58776000	gain	4	AAAA	54.5741
20	58776000	58781000	gain	4	AAAA	-1
20	58781000	59159000	gain	3	AAB	0.341655
20	59159000	59897000	gain	3	AAB	0.214309
20	59897000	59903000	gain	3	AAB	-1
20	59903000	59952000	gain	3	AAB	9.78145
20	59952000	60161000	gain	3	AAB	0.466509
20	60161000	60164000	gain	3	AAB	-1
20	60164000	60219000	gain	3	AAB	16.6207
20	60219000	61529000	gain	3	AAB	0.0732869
20	61529000	61538000	gain	3	AAB	-1
20	61538000	61572000	gain	3	AAB	55.7501
20	61572000	61590000	gain	3	AAB	-1
20	61590000	61662000	gain	3	AAB	3.05132
20	61662000	61665000	gain	3	AAB	-1
20	61665000	61723000	gain	4	AAAB	18.8578
20	61723000	62134000	gain	3	AAB	0.168596
20	62134000	62135000	gain	3	AAB	-1
20	62135000	62250000	gain	3	AAB	7.44468
20	62250000	62251000	gain	3	AAB	-1
20	62251000	62690000	gain	3	AAB	0.235861
20	62690000	62696000	gain	3	AAB	-1
20	62696000	62785000	gain	3	AAB	4.59471
20	62785000	62794000	gain	3	AAB	-1
20	62794000	62914000	gain	3	AAB	0.825731
21	10747000	10795000	gain	6	AAAAAB	4.66373
21	10795000	10797000	gain	7	AAAABBB	27.3367
21	10799000	10807000	gain	5	AAAAB	18.9419
21	10807000	10874000	gain	6	AAAABB	2.94171
21	15307000	20519000	loss	1	A	-1
21	20526000	33156000	loss	1	A	-1
21	33157000	33158000	gain	4	AAAA	13.6881
21	33158000	48099000	loss	1	A	-1
22	16860000	18967000	loss	1	A	-1
22	18969000	18980000	loss	1	A	-1
22	18980000	19095000	gain	3	AAB	8.35786
22	19095000	19131000	gain	3	AAB	-1
22	19131000	19389000	gain	3	AAB	1.38097
22	19389000	19390000	gain	3	AAB	-1
22	19390000	19551000	gain	3	AAB	12.5861
22	19551000	20068000	gain	4	AAAB	2.89776
22	20068000	20311000	gain	4	AAAB	5.5127
22	20733000	20900000	gain	3	AAB	9.16835
22	20900000	20906000	gain	3	AAB	-1
22	20906000	21328000	gain	3	AAB	0.418677
22	21328000	25645000	loss	1	A	-1
22	25928000	28479000	loss	1	A	-1
22	28486000	28489000	gain	3	AAB	38.8877
22	28489000	28491000	gain	3	AAB	-1
22	28491000	29515000	gain	3	AAB	0.457708
22	29515000	29517000	gain	5	AAAAB	31.3914
22	29517000	30288000	gain	3	AAB	0.393923
22	30290000	43363000	loss	1	A	-1
22	43571000	51178000	loss	1	A	-1

## Sheet: s-4
chr	start	end	CNVtype	copynum	genotype	gtconfidance
1	53194000	53455000	loss	1	A	-1
1	85980000	86005000	gain	4	AABB	0.329898
1	144870000	144948000	gain	4	AABB	0.432487
1	145015000	145092000	gain	8	AAAAABBB	1.91306
1	145097000	145117000	gain	7	AAAAABB	1.15818
1	152555000	152586000	loss	0	-1	-1
1	160156000	160331000	gain	3	AAB	22.7776
1	210077000	210086000	loss	0	-1	-1
1	234911000	234918000	gain	6	AAAABB	2.45373
1	245975000	246127000	loss	1	A	-1
2	35976000	35991000	loss	1	A	-1
2	37127000	37319000	loss	1	A	-1
2	52749000	52785000	loss	0	-1	-1
2	89831000	89889000	gain	5	AAABB	4.54764
2	91770000	91818000	gain	12	AAAAAABBBBBB	100
2	109017000	109018000	gain	3	AAB	35.2464
2	109018000	109193000	gain	3	AAA	4.86601
2	109193000	109195000	gain	3	AAA	-1
2	134086000	134158000	loss	1	A	-1
2	134158000	134303000	loss	1	A	-1
2	154620000	154910000	loss	1	A	-1
2	155365000	156240000	loss	1	A	-1
2	180067000	180077000	loss	0	-1	-1
2	206152000	206272000	loss	1	A	-1
2	213953000	214053000	gain	3	AAB	12.9369
2	236579000	236681000	loss	1	A	-1
2	236757000	243017000	loss	1	A	-1
3	100000	850000	loss	1	A	-1
3	1435000	60271000	loss	1	A	-1
3	60271000	60657000	loss	0	-1	-1
3	60658000	68805000	loss	1	A	-1
3	68805000	68884000	loss	1	A	100
3	68884000	69511000	loss	1	A	-1
3	69590000	90305000	loss	1	A	-1
3	90319000	90503000	loss	1	A	-1
3	93505000	97316000	gain	3	AAB	0.126218
3	97319000	102391000	gain	3	AAB	0.0630051
3	104385000	104813000	gain	3	AAB	14.0283
3	104813000	104820000	gain	3	AAB	-1
3	104820000	105091000	gain	3	AAB	1.16002
3	105091000	107722000	gain	3	AAB	0.160222
3	107722000	107735000	gain	3	AAB	-1
3	107735000	108507000	gain	3	AAB	9.82405
3	108507000	108512000	gain	3	AAB	-1
3	108512000	114284000	gain	3	AAB	0.054001
3	114284000	114291000	gain	3	AAB	-1
3	114291000	114848000	gain	3	AAB	32.789
3	114848000	114883000	gain	3	AAB	-1
3	114883000	130652000	gain	3	AAB	0.0242523
3	145697000	152562000	gain	3	AAB	0.0521106
3	152562000	152595000	gain	3	AAB	-1
3	152595000	152616000	gain	3	AAB	3.38432
3	166835000	176240000	gain	3	AAB	0.0423474
3	176240000	176269000	gain	3	AAB	-1
3	178892000	179183000	gain	3	AAB	1.96061
4	42000	68000	gain	7	AAAAABB	1.79589
4	12991000	13143000	gain	3	AAB	0.731636
4	13252000	13466000	loss	1	A	-1
4	15329000	15483000	gain	3	AAB	1.03974
4	34779000	34829000	loss	1	A	-1
4	91242000	91772000	loss	1	A	-1
4	147018000	149919000	loss	1	A	-1
4	157221000	187459000	loss	1	A	-1
5	31000	1867000	gain	3	AAB	0.0917556
5	4454000	4575000	gain	3	AAB	38.7341
5	4575000	4577000	gain	3	AAB	-1
5	8702000	8742000	loss	1	A	-1
5	8747000	8749000	loss	1	A	-1
5	9410000	9933000	gain	3	AAB	0.331381
5	9933000	10030000	gain	3	AAB	-1
5	10030000	11226000	gain	3	AAB	0.10596
5	13318000	13681000	gain	3	AAB	0.508313
5	13681000	13728000	gain	3	AAB	-1
5	13728000	15701000	gain	3	AAB	0.0978349
5	20397000	20560000	gain	3	AAB	8.30282
5	20560000	20561000	gain	3	AAB	-1
5	30703000	35709000	gain	3	AAB	0.037123
5	35709000	35726000	gain	3	AAB	-1
5	35726000	36802000	gain	3	AAB	0.195924
5	36802000	36806000	gain	3	AAB	-1
5	37470000	42948000	gain	3	AAB	0.0328675
5	42948000	42982000	gain	3	AAB	-1
5	42982000	43064000	gain	3	AAA	100
5	43064000	43072000	gain	3	AAA	-1
5	43072000	45905000	gain	3	AAB	0.0820124
5	45905000	49549000	gain	3	AAB	0.295004
5	49549000	54329000	gain	3	AAB	0.0405494
5	54329000	54362000	gain	3	AAB	-1
5	54362000	54667000	gain	3	AAB	16.5809
5	72815000	72932000	gain	3	AAB	1.85913
6	202000	210000	loss	1	-1	-1
6	210000	257000	loss	1	A	-1
6	296000	297000	gain	3	AAA	37.3225
6	297000	382000	gain	3	AAB	0.88923
6	384000	29842000	loss	1	A	-1
6	29852000	29897000	loss	0	-1	-1
6	29907000	32443000	loss	1	A	-1
6	32451000	45397000	loss	1	A	-1
6	45397000	48033000	loss	1	A	0.794069
6	48033000	51738000	loss	1	A	-1
6	51746000	57198000	loss	1	A	-1
6	57298000	79521000	loss	1	A	-1
6	79521000	79527000	loss	1	A	-1
6	79532000	103736000	loss	1	A	-1
6	103736000	103762000	loss	1	A	-1
6	103764000	132824000	loss	1	A	-1
6	132885000	147205000	loss	1	A	-1
6	147205000	147676000	gain	3	AAA	54.9018
6	147676000	162315000	loss	1	A	-1
6	162496000	162578000	loss	1	-1	-1
6	164701000	164753000	loss	1	A	-1
7	41000	68000	gain	4	AAAB	3.38115
7	80000	615000	gain	3	AAB	0.194325
7	615000	627000	gain	3	AAB	-1
7	627000	697000	gain	3	AAB	16.8591
7	697000	703000	gain	3	AAB	-1
7	703000	2876000	gain	3	AAB	0.0607364
7	6727000	7360000	gain	3	AAB	0.496462
7	7360000	7368000	gain	3	AAB	-1
7	7368000	7426000	gain	3	AAB	31.2199
7	21331000	22088000	gain	3	AAB	0.474696
7	22088000	22089000	gain	3	AAB	-1
7	22089000	29637000	gain	3	AAB	0.0199421
7	29637000	29893000	gain	3	AAB	-1
7	29893000	31572000	gain	3	AAB	0.106088
7	31572000	31573000	gain	3	AAB	-1
7	31573000	31692000	gain	3	AAB	47.052
7	31692000	31719000	gain	3	AAB	-1
7	31719000	32480000	gain	3	AAB	0.179238
7	32480000	32487000	gain	3	AAB	-1
7	32487000	32848000	gain	3	AAB	10.6316
7	32906000	37110000	gain	3	AAB	0.0433239
7	39301000	39515000	gain	3	AAB	88.9448
7	40267000	40475000	gain	3	AAB	100
7	40475000	40487000	gain	3	AAB	-1
7	40487000	43975000	gain	3	AAB	0.0482887
7	43975000	44225000	gain	3	AAB	0.958565
7	44225000	44246000	gain	3	AAB	-1
7	44246000	44817000	gain	3	AAB	3.61876
7	44817000	44838000	gain	3	AAB	-1
7	44838000	44968000	gain	3	AAA	38.2551
7	44968000	44974000	gain	3	AAA	-1
7	44974000	48650000	gain	3	AAB	0.0401466
7	50020000	50022000	gain	36	AAAAAAAAAAAAAAAAAAABBBBBBBBBBBBBBBBB	100
7	50022000	52036000	gain	3	AAB	0.0822545
7	54708000	55835000	gain	3	AAB	0.133892
7	57939000	61524000	gain	3	AAB	2.00308
7	61528000	61559000	gain	6	AAABBB	4.80041
7	61746000	61802000	gain	4	AABB	3.76943
7	61868000	61916000	gain	6	AAABBB	10.9002
7	61981000	62462000	gain	3	AAB	0.224631
7	69067000	69080000	gain	3	AAB	47.8034
7	69080000	69231000	gain	3	AAB	43.6489
7	69231000	69256000	gain	3	AAB	-1
7	69256000	70203000	gain	3	AAB	0.621275
7	72752000	72779000	gain	3	AAB	100
7	72779000	72780000	gain	3	AAB	-1
7	75951000	78686000	gain	3	AAB	0.0729119
7	78686000	78690000	gain	3	AAB	-1
7	78690000	78782000	gain	3	AAB	54.7395
7	78782000	78800000	gain	3	AAB	-1
7	78800000	82592000	gain	3	AAB	0.0480842
7	82592000	82623000	gain	3	AAB	-1
7	83005000	83075000	gain	3	AAB	24.6435
7	83075000	83078000	gain	3	AAB	-1
7	83078000	85184000	gain	3	AAB	0.11294
7	85184000	85190000	gain	3	AAB	-1
7	86075000	86619000	gain	3	AAB	0.264254
7	86619000	86632000	gain	3	AAB	-1
7	86632000	89600000	gain	3	AAB	0.0744104
7	89805000	89860000	gain	3	AAA	74.7366
7	89860000	89863000	gain	3	AAA	-1
7	89863000	91309000	gain	3	AAB	0.12814
7	91309000	91310000	gain	3	AAB	-1
7	91310000	91383000	gain	3	AAB	35.685
7	91383000	91384000	gain	3	AAB	-1
7	91384000	94060000	gain	3	AAB	0.0929257
7	94060000	94066000	gain	3	AAB	-1
7	94066000	94553000	gain	3	AAB	11.28
7	94553000	94559000	gain	3	AAB	-1
7	94559000	99189000	gain	3	AAB	0.0443323
7	99189000	99202000	gain	3	AAB	-1
7	99202000	99232000	gain	3	AAA	38.3318
7	99236000	99532000	gain	3	AAB	6.97879
7	102085000	112119000	gain	3	AAB	0.0524458
7	112119000	112129000	gain	3	AAB	-1
7	112129000	112260000	gain	4	AABB	0.96305
7	112260000	112274000	gain	4	AABB	-1
7	112274000	112413000	gain	4	AABB	84.4998
7	112413000	115553000	gain	3	AAB	0.180632
7	115553000	117818000	gain	3	AAB	0.15705
7	117818000	119971000	gain	3	AAB	0.217104
7	119971000	123950000	gain	3	AAB	0.109076
7	123950000	123953000	gain	3	AAB	-1
7	123953000	124399000	gain	3	AAB	3.69659
7	124399000	124916000	gain	3	AAB	6.76526
7	124916000	124918000	gain	3	AAB	-1
7	126402000	133784000	gain	3	AAB	0.047458
7	133784000	133798000	loss	1	A	-1
7	133798000	135104000	gain	3	AAB	0.193049
7	135104000	140696000	gain	3	AAB	0.0735848
7	140696000	144262000	gain	3	AAB	0.154147
7	147053000	148072000	gain	3	AAB	1.16468
7	148072000	148076000	gain	3	AAB	-1
7	148076000	151787000	gain	3	AAA	5.66506
7	151787000	152710000	gain	3	AAB	2.54933
7	152710000	152718000	gain	3	AAB	-1
7	152718000	152722000	gain	3	AAB	100
7	152722000	159117000	gain	3	AAB	0.040302
7	159117000	159123000	gain	3	AAB	-1
8	170000	175000	loss	1	-1	-1
8	175000	2130000	loss	1	A	-1
8	2130000	2179000	loss	1	A	-1
8	2586000	39231000	loss	1	A	-1
8	39231000	39387000	loss	1	A	-1
8	39387000	43790000	loss	1	A	-1
8	46883000	50268000	gain	3	AAB	0.0710935
8	50268000	50272000	gain	3	AAB	-1
8	52534000	52658000	gain	3	AAB	10.3627
8	52658000	52659000	gain	3	AAB	-1
8	52659000	60281000	gain	3	AAB	0.023997
8	60281000	60286000	gain	3	AAB	-1
8	60286000	61028000	gain	3	AAB	26.8223
8	61028000	61095000	gain	3	AAB	-1
8	61095000	61523000	gain	3	AAB	0.503955
8	61523000	63042000	gain	3	AAB	0.169133
8	63042000	66026000	gain	3	AAB	0.0760577
8	66026000	66053000	gain	3	AAB	-1
8	66053000	66163000	gain	3	AAA	37.3385
8	66163000	66183000	gain	3	AAA	-1
8	66183000	66626000	gain	3	AAB	3.76387
8	66626000	66627000	gain	3	AAB	-1
8	66627000	69445000	gain	3	AAB	0.119952
8	69445000	69472000	gain	3	AAB	-1
8	69472000	69964000	gain	3	AAB	26.028
8	69964000	76912000	gain	3	AAB	0.0240546
8	76912000	76932000	gain	3	AAB	-1
8	76932000	77006000	gain	3	AAA	73.496
8	77006000	77024000	gain	3	AAA	-1
8	79655000	82017000	gain	3	AAB	0.0913584
8	82017000	82033000	gain	3	AAB	-1
8	82033000	82184000	gain	3	AAB	23.1585
8	82184000	84022000	gain	3	AAB	0.0785979
8	84022000	84035000	gain	3	AAB	-1
8	84255000	87783000	gain	3	AAB	0.0589805
8	87783000	87796000	gain	3	AAB	-1
8	87796000	88008000	gain	3	AAB	80.8966
8	88008000	88013000	gain	3	AAB	-1
8	89750000	89887000	gain	3	AAB	31.6093
8	89887000	89898000	gain	3	AAB	-1
8	89898000	91456000	gain	3	AAB	0.138714
8	91456000	91465000	gain	3	AAB	-1
8	91465000	92228000	gain	3	AAB	9.56248
8	92228000	92264000	gain	3	AAB	-1
8	92264000	95834000	gain	3	AAB	0.0742606
8	95834000	95835000	gain	3	AAB	-1
8	95835000	96069000	gain	3	AAB	53.9129
8	96069000	96073000	gain	3	AAB	-1
8	96073000	97971000	gain	3	AAB	0.0967812
8	97971000	97995000	gain	3	AAB	-1
8	97995000	98117000	gain	3	AAA	100
8	98117000	98119000	gain	3	AAA	-1
8	98119000	98698000	gain	3	AAB	0.79073
8	98698000	98832000	gain	3	AAB	1.66205
8	98832000	101700000	gain	3	AAB	0.119107
8	101700000	101703000	gain	3	AAB	-1
8	101703000	101825000	gain	3	AAA	21.151
8	101825000	101860000	gain	3	AAA	-1
8	101860000	102815000	gain	3	AAB	0.480199
8	102815000	102991000	gain	3	AAB	-1
8	102991000	105427000	gain	3	AAB	0.076889
8	105430000	107008000	loss	1	A	-1
8	107613000	108062000	gain	3	AAB	100
8	108062000	108064000	gain	3	AAB	-1
8	108064000	115164000	gain	3	AAB	0.0314206
8	115164000	115166000	gain	3	AAB	-1
8	115166000	115633000	gain	7	AAAAAAB	2.9785
8	115633000	115642000	loss	1	A	-1
8	115649000	142656000	gain	7	AAAAAAB	0.0148965
8	142656000	142657000	gain	5	AAABB	40.5523
8	142657000	146294000	gain	3	AAB	0.0516286
9	4826000	4829000	gain	3	AAB	32.714
9	4829000	4830000	gain	3	AAB	-1
9	4830000	5029000	gain	3	AAA	9.37381
9	12498000	12510000	gain	3	AAB	77.9109
9	36098000	38773000	loss	1	A	-1
9	66861000	66862000	gain	12	AAAAAAAABBBB	3.51017
9	79185000	79187000	gain	9	AAAAAAAAA	100
9	80421000	80613000	gain	3	AAB	100
9	104937000	104979000	loss	1	A	-1
9	105683000	105684000	gain	9	AAAAAABBB	100
9	112008000	112084000	loss	1	A	-1
9	119163000	119228000	loss	1	A	-1
9	139966000	139968000	gain	6	AAABBB	44.3451
9	140777000	140785000	gain	4	AABB	1.6394
10	11575000	11995000	gain	3	AAB	11.6302
10	35309000	35311000	gain	5	AAAAA	12.5759
10	46965000	47148000	gain	4	AABB	0.712761
10	71280000	71291000	loss	1	A	-1
10	98560000	98562000	gain	7	AAAABBB	13.3156
10	104189000	104191000	gain	5	AAABB	100
10	107008000	107046000	loss	1	A	-1
11	192000	4966000	gain	3	AAB	0.0506579
11	4969000	4975000	loss	0	-1	-1
11	4977000	5772000	gain	3	AAB	0.146635
11	5772000	5776000	gain	3	AAB	-1
11	5870000	9231000	gain	3	AAB	0.0640277
11	9527000	10340000	gain	3	AAB	0.26712
11	10340000	15751000	gain	3	AAB	0.0529905
11	15751000	15761000	gain	3	AAB	-1
11	15761000	15962000	gain	3	AAB	100
11	15962000	15977000	gain	3	AAB	-1
11	15977000	16128000	gain	3	AAB	3.47477
11	16128000	16229000	gain	3	AAB	4.57216
11	16229000	16257000	gain	3	AAB	-1
11	16257000	16360000	gain	3	AAA	55.7079
11	16360000	16370000	gain	3	AAA	-1
11	16370000	17043000	gain	3	AAB	0.441551
11	17378000	17393000	gain	3	AAA	40.7679
11	17393000	17400000	gain	3	AAA	-1
11	17400000	17632000	gain	3	AAB	1.3951
11	17632000	17633000	gain	3	AAB	-1
11	17633000	17729000	gain	3	AAA	85.857
11	17729000	17731000	gain	3	AAA	-1
11	17731000	18347000	gain	3	AAB	0.316619
11	18347000	18768000	gain	3	AAB	0.696691
11	18768000	19305000	gain	3	AAB	0.646038
11	19305000	19414000	gain	3	AAB	34.0383
11	19414000	19417000	gain	3	AAB	-1
11	19417000	19699000	gain	3	AAB	2.0997
11	19699000	20843000	gain	3	AAB	0.263344
11	20843000	20850000	gain	3	AAB	-1
11	20850000	21426000	gain	3	AAB	0.50215
11	21426000	21433000	gain	3	AAB	-1
11	21433000	21713000	gain	3	AAA	50.256
11	21713000	21727000	gain	3	AAA	-1
11	21727000	22464000	gain	3	AAB	0.491998
11	22464000	22469000	gain	3	AAB	-1
11	22469000	22609000	gain	3	AAB	41.0592
11	22609000	22650000	gain	3	AAB	-1
11	22650000	24942000	gain	3	AAB	0.0892239
11	24942000	24974000	gain	3	AAB	-1
11	25174000	25275000	gain	3	AAB	0.969062
11	25275000	25649000	gain	3	AAB	48.9869
11	25649000	25662000	gain	3	AAB	-1
11	25662000	26787000	gain	3	AAB	0.27563
11	26787000	27879000	gain	3	AAB	0.536151
11	27879000	27880000	gain	3	AAB	-1
11	27880000	27959000	gain	3	AAA	28.6471
11	27959000	28760000	gain	3	AAB	0.463226
11	28760000	28796000	gain	3	AAB	-1
11	28796000	29006000	gain	3	AAB	13.7711
11	29006000	29012000	gain	3	AAB	-1
11	29012000	29362000	gain	3	AAB	26.8508
11	29362000	33068000	gain	3	AAB	0.111389
11	33068000	33077000	gain	3	AAB	-1
11	33077000	33163000	gain	3	AAA	100
11	33163000	33164000	gain	3	AAA	-1
11	33340000	34331000	gain	3	AAB	0.385292
11	34331000	36877000	gain	3	AAB	0.160348
11	36877000	38220000	gain	3	AAB	0.284927
11	40029000	41610000	gain	3	AAB	0.215896
11	41610000	41612000	gain	3	AAB	-1
11	41727000	42893000	gain	3	AAB	0.197427
11	42893000	43587000	gain	3	AAB	0.406943
11	43587000	43588000	gain	3	AAB	-1
11	43588000	43685000	gain	3	AAB	100
11	43685000	43695000	gain	3	AAB	-1
11	43695000	45785000	gain	3	AAB	0.147159
11	45785000	45828000	gain	3	AAB	-1
11	45828000	46572000	gain	3	AAB	1.85025
11	46572000	46994000	gain	3	AAB	5.37698
11	47979000	48250000	gain	3	AAB	0.981668
11	48250000	48959000	gain	3	AAB	0.799559
11	50329000	50783000	gain	3	AAB	0.262834
11	51191000	51196000	loss	1	A	-1
11	51196000	54956000	gain	3	AAB	0.354055
11	54956000	54972000	loss	1	A	-1
11	54972000	55188000	gain	3	AAB	0.276932
11	56214000	56257000	gain	3	AAB	5.97858
11	56257000	56283000	gain	3	AAB	-1
11	56283000	56623000	gain	3	AAB	11.6551
11	56623000	56624000	gain	3	AAB	-1
11	56624000	58599000	gain	3	AAB	0.412435
11	58599000	59225000	gain	3	AAB	1.11974
11	59225000	61201000	gain	3	AAB	0.282397
11	61201000	61204000	gain	3	AAB	-1
11	61204000	61526000	gain	3	AAA	64.7209
11	61526000	61547000	gain	3	AAA	-1
11	61547000	62091000	gain	3	AAB	0.57161
11	62091000	62753000	gain	3	AAB	0.77803
11	62753000	63272000	gain	3	AAB	1.59172
11	63272000	71796000	gain	3	AAB	0.0469465
11	71796000	73221000	gain	3	AAB	0.287876
11	73637000	76509000	gain	3	AAB	0.142306
11	76509000	76510000	gain	3	AAB	-1
11	76510000	76777000	gain	3	AAB	3.58918
11	76777000	76883000	gain	3	AAB	-1
11	76883000	77296000	gain	3	AAB	0.61983
11	77296000	80263000	gain	3	AAB	0.108217
11	80263000	80992000	gain	3	AAB	0.389722
11	82265000	83705000	gain	3	AAB	0.175046
11	83705000	85010000	gain	3	AAB	0.377633
11	85010000	86129000	gain	3	AAB	0.297354
11	86129000	86597000	gain	3	AAB	0.536586
11	86597000	88548000	gain	3	AAB	0.117622
11	88548000	90213000	gain	3	AAB	0.73064
11	90213000	90217000	gain	3	AAB	-1
11	90842000	90948000	gain	3	AAB	29.8078
11	90948000	91033000	gain	3	AAB	-1
11	91033000	92210000	gain	3	AAB	0.300535
11	92210000	92309000	gain	3	AAB	35.517
11	92309000	92315000	gain	3	AAB	-1
11	92315000	93302000	gain	3	AAB	0.337866
11	93302000	93316000	gain	3	AAB	-1
11	93316000	93476000	gain	3	AAA	29.1827
11	93476000	93484000	gain	3	AAA	-1
11	93484000	93590000	gain	3	AAB	4.1467
11	93590000	93806000	gain	3	AAB	4.96125
11	93806000	93812000	gain	3	AAB	-1
11	93812000	93874000	gain	3	AAB	100
11	93874000	93907000	gain	3	AAB	-1
11	93907000	96060000	gain	3	AAB	0.128404
11	96060000	96076000	gain	3	AAB	-1
11	96076000	96230000	gain	3	AAA	100
11	96230000	96234000	gain	3	AAA	-1
11	96234000	96553000	gain	3	AAB	1.22808
11	96553000	97364000	gain	3	AAB	0.323888
11	99988000	102189000	gain	3	AAB	0.118978
11	102189000	102750000	gain	3	AAB	0.458051
11	102750000	103022000	gain	3	AAB	2.08016
11	103022000	103024000	gain	3	AAB	-1
11	103024000	103304000	gain	3	AAB	100
11	103304000	103310000	gain	3	AAB	-1
11	103310000	104267000	gain	3	AAB	0.209349
11	104267000	104273000	loss	1	A	-1
11	104273000	105159000	gain	3	AAB	0.357367
11	105659000	105711000	gain	3	AAA	100
11	105711000	105714000	gain	3	AAA	-1
11	105714000	107150000	gain	3	AAB	0.198469
11	108024000	110345000	gain	3	AAB	0.292343
11	110345000	111258000	gain	3	AAB	0.319292
11	111258000	111260000	gain	3	AAB	-1
11	111260000	111303000	gain	3	AAA	44.3997
11	111303000	111307000	gain	3	AAA	-1
11	111307000	114739000	gain	3	AAB	0.104187
11	114739000	117245000	gain	3	AAB	0.123356
11	117245000	118079000	gain	3	AAB	0.342874
11	118079000	118096000	gain	3	AAB	-1
11	118096000	118338000	gain	3	AAB	47.4916
11	118338000	118357000	gain	3	AAB	-1
11	118357000	118547000	gain	3	AAB	6.70636
11	118547000	119128000	gain	3	AAB	0.534745
11	119128000	121567000	gain	3	AAB	0.130116
11	121567000	121573000	gain	3	AAB	-1
11	121573000	121787000	gain	3	AAB	54.4011
11	121787000	121799000	gain	3	AAB	-1
11	121799000	122744000	gain	3	AAB	0.332504
11	123016000	123688000	gain	3	AAB	0.255801
11	123688000	123708000	gain	3	AAB	-1
11	123708000	123869000	gain	3	AAA	100
11	123869000	123875000	gain	3	AAA	-1
11	123875000	127029000	gain	3	AAB	0.102641
11	127029000	128004000	gain	3	AAB	0.219617
11	128004000	130869000	gain	3	AAB	0.0970512
11	130869000	134699000	gain	3	AAB	0.0729922
11	134699000	134700000	gain	3	AAB	-1
11	134732000	134945000	gain	3	AAB	1.17811
12	163000	169000	gain	7	AAAAABB	0.909877
12	21051000	23467000	gain	3	AAB	0.0678855
12	25430000	25480000	gain	3	AAB	100
12	25480000	25483000	gain	3	AAB	-1
12	25569000	27590000	gain	3	AAB	0.0839446
12	27590000	27608000	gain	3	AAB	-1
12	27608000	27730000	gain	3	AAB	37.2191
12	27736000	28182000	gain	3	AAB	0.786548
12	28182000	28245000	gain	3	AAB	-1
12	28245000	29426000	gain	3	AAB	0.0998963
12	29431000	29497000	gain	3	AAA	40.0473
12	29497000	29629000	gain	3	AAA	-1
12	29629000	30300000	gain	3	AAB	0.166851
12	30300000	30302000	gain	3	AAB	-1
12	30302000	30348000	gain	3	AAB	32.8633
12	30348000	30353000	gain	3	AAB	-1
12	30353000	31476000	gain	3	AAB	0.0955023
12	32809000	33063000	gain	3	AAB	8.33635
12	33063000	33064000	gain	3	AAB	-1
12	33064000	33237000	gain	3	AAB	0.409861
12	33237000	33239000	gain	3	AAB	-1
12	33239000	33294000	gain	3	AAB	39.3094
12	33301000	33304000	loss	0	-1	-1
12	33307000	33684000	gain	3	AAB	8.4311
12	33684000	33754000	gain	3	AAB	-1
12	33754000	34439000	gain	3	AAB	85.927
12	120649000	120721000	gain	3	AAB	11.6458
12	120721000	120743000	gain	3	AAB	-1
12	126689000	126747000	loss	1	A	-1
12	127649000	127651000	gain	9	AAAAAAAAA	100
13	19595000	19687000	loss	1	A	-1
13	21793000	21834000	gain	3	AAB	2.05596
13	24172000	25188000	gain	3	AAB	0.151534
13	25188000	26782000	gain	3	AAB	0.11191
13	26782000	26787000	gain	3	AAB	-1
13	26787000	26936000	gain	3	AAB	18.6588
13	27057000	28032000	gain	3	AAB	0.153067
13	28032000	28034000	gain	19	AAAAAAAAAAAAAAAAAAA	29.2743
13	28034000	29365000	gain	3	AAB	0.11456
13	29365000	29372000	gain	3	AAB	-1
13	29372000	29433000	gain	3	AAB	39.652
13	29433000	29445000	gain	3	AAB	-1
13	29445000	29608000	gain	3	AAB	2.52653
13	29608000	29620000	gain	3	AAB	-1
13	29620000	29700000	gain	3	AAA	74.6284
13	29700000	29702000	gain	3	AAA	-1
13	29702000	31266000	gain	3	AAB	0.107529
13	31266000	31701000	gain	3	AAB	0.28445
13	31701000	31706000	gain	3	AAB	-1
13	31706000	31946000	gain	3	AAB	19.9756
13	31946000	31953000	gain	3	AAB	-1
13	31953000	32998000	gain	3	AAB	0.142676
13	33027000	33375000	gain	3	AAB	40.3373
13	33456000	33514000	gain	3	AAB	23.7198
13	33672000	33718000	gain	3	AAB	13.8801
13	34038000	36139000	loss	1	A	-1
13	36983000	39831000	loss	1	A	-1
13	40263000	41240000	gain	3	AAB	0.158675
13	41240000	41241000	gain	3	AAB	-1
13	41241000	41864000	gain	3	AAB	7.8127
13	41864000	41875000	gain	3	AAB	-1
13	41875000	44020000	gain	3	AAB	0.0835758
13	44020000	44024000	gain	3	AAB	-1
13	44024000	44159000	gain	3	AAB	6.40288
13	44159000	44554000	gain	3	AAB	0.62117
13	44554000	44920000	gain	3	AAB	0.529622
13	44920000	45936000	gain	3	AAB	0.199605
13	45936000	45937000	gain	3	AAB	-1
13	45937000	46301000	gain	3	AAB	16.6784
13	46301000	46306000	gain	3	AAB	-1
13	46306000	48490000	gain	3	AAB	0.108322
13	54311000	56285000	loss	1	A	-1
13	59070000	62809000	loss	1	A	-1
13	64455000	67965000	loss	1	A	-1
13	68278000	68684000	loss	1	A	-1
13	69369000	69410000	loss	1	-1	-1
13	69410000	71317000	loss	1	A	-1
13	72481000	72529000	gain	3	AAB	2.75563
13	72529000	72585000	gain	3	AAB	-1
13	72585000	73762000	gain	3	AAB	0.120576
13	73762000	76831000	gain	3	AAB	0.0512409
13	77007000	77063000	loss	1	-1	-1
13	77063000	79650000	loss	1	A	-1
13	88425000	88541000	loss	1	A	-1
13	88995000	89004000	loss	1	A	-1
13	89453000	89969000	loss	1	A	-1
13	91521000	91528000	gain	3	AAB	15.508
13	91528000	91948000	gain	3	AAB	0.315584
13	92762000	94004000	loss	1	A	-1
13	94402000	94529000	loss	1	A	-1
13	94586000	94604000	gain	3	AAB	8.41387
13	94604000	94605000	gain	3	AAB	-1
13	94605000	95617000	gain	3	AAB	0.148198
13	95617000	95632000	gain	3	AAB	-1
13	95632000	95783000	gain	3	AAB	6.34973
13	95783000	97279000	gain	3	AAB	0.102143
13	97279000	98442000	gain	3	AAB	0.333649
13	98442000	100083000	gain	3	AAB	0.0873963
13	100201000	100400000	gain	3	AAB	100
13	104986000	105293000	loss	1	A	-1
13	110105000	110106000	gain	3	AAB	3.75291
13	110106000	111276000	gain	3	AAB	0.141084
13	111389000	112156000	gain	3	AAB	0.217753
13	112504000	112870000	loss	1	A	-1
13	113030000	113647000	gain	3	AAB	0.374773
13	113963000	115106000	gain	3	AAB	0.180715
14	19264000	28215000	loss	1	A	-1
14	28336000	35116000	loss	1	A	-1
14	35124000	40118000	loss	1	A	-1
14	40184000	40490000	loss	1	A	-1
14	40493000	51685000	loss	1	A	-1
14	51688000	52995000	loss	1	A	-1
14	52996000	52997000	gain	4	-1	-1
14	52997000	53712000	loss	1	A	-1
14	54568000	54600000	loss	1	A	-1
14	54855000	58638000	loss	1	A	-1
14	58640000	68563000	loss	1	A	-1
14	69148000	75386000	loss	1	A	-1
14	75463000	80105000	loss	1	A	-1
14	80105000	80115000	loss	1	A	-1
14	80115000	88236000	loss	1	A	-1
14	88236000	88238000	gain	10	AAAAAAAABB	88.4431
14	88238000	92652000	loss	1	A	-1
14	92654000	95805000	loss	1	A	-1
14	95870000	102704000	loss	1	A	-1
14	102712000	106779000	loss	1	A	-1
14	106801000	106804000	gain	3	AAB	9.32072
14	106827000	107150000	loss	1	A	-1
14	107184000	107288000	loss	1	A	-1
15	20187000	20196000	gain	3	AAB	19.0368
15	22376000	22534000	gain	6	AAAABB	1.995
15	22756000	22767000	gain	3	AAB	71.5371
15	22767000	22771000	gain	3	AAB	-1
15	22771000	27874000	gain	3	AAB	0.0765946
15	27874000	27877000	gain	3	AAB	-1
15	27877000	29148000	gain	3	AAB	4.87662
15	29148000	29210000	gain	3	AAB	-1
15	29210000	29702000	gain	3	AAB	0.477132
15	29702000	33562000	gain	3	AAB	0.121994
15	33562000	33596000	gain	3	AAB	-1
15	33596000	34670000	gain	3	AAB	0.215626
15	34730000	34811000	loss	1	A	-1
15	34875000	36419000	gain	3	AAB	0.236633
15	36419000	37575000	gain	3	AAB	0.31041
15	37575000	37585000	gain	3	AAB	-1
15	37585000	37838000	gain	3	AAB	27.6187
15	37838000	37858000	gain	3	AAB	-1
15	37858000	38566000	gain	3	AAB	0.738767
15	38566000	38568000	gain	3	AAB	-1
15	38568000	38657000	gain	3	AAA	46.6827
15	38657000	38662000	gain	3	AAA	-1
15	38662000	40774000	gain	3	AAB	0.190277
15	40774000	42040000	gain	3	AAB	0.236399
15	42040000	42469000	gain	3	AAB	0.753422
15	42469000	42474000	gain	3	AAB	-1
15	42474000	42732000	gain	3	AAB	6.93119
15	42732000	44579000	gain	3	AAB	3.43429
15	44579000	45416000	gain	3	AAB	1.68973
15	45416000	45425000	gain	3	AAB	-1
15	45425000	45587000	gain	3	AAB	43.6876
15	45587000	46619000	gain	3	AAB	0.396015
15	46619000	46651000	gain	3	AAB	-1
15	46651000	46795000	gain	3	AAB	17.3438
15	46795000	46812000	gain	3	AAB	-1
15	46812000	50580000	gain	3	AAB	0.109395
15	51079000	54375000	gain	3	AAB	0.0926122
15	54375000	56287000	gain	3	AAB	0.148958
15	56287000	58925000	gain	3	AAB	0.103699
15	58925000	59459000	gain	3	AAB	1.07554
15	59562000	61579000	gain	3	AAB	0.147137
15	61579000	61684000	gain	3	AAA	34.4226
15	61684000	61687000	gain	3	AAA	-1
15	61687000	63637000	gain	3	AAB	0.138277
15	63637000	63639000	gain	3	AAB	-1
15	63639000	63939000	gain	3	AAB	12.9449
15	63939000	63994000	gain	3	AAB	-1
15	63994000	64475000	gain	3	AAB	0.683969
15	64475000	66168000	gain	3	AAB	0.387782
15	66168000	68836000	gain	3	AAB	0.158706
15	68836000	69243000	gain	3	AAB	1.3143
15	69243000	71252000	gain	3	AAB	0.216247
15	71252000	71415000	gain	3	AAB	2.58122
15	71627000	71778000	gain	3	AAB	1.40398
15	71778000	71789000	gain	3	AAB	-1
15	71789000	71919000	gain	3	AAA	100
15	71919000	71920000	gain	3	AAA	-1
15	71920000	72002000	gain	3	AAB	1.88547
15	72002000	73176000	gain	3	AAB	1.77139
15	73176000	73180000	gain	3	AAB	-1
15	73180000	73321000	gain	3	AAA	80.2192
15	73321000	76462000	gain	3	AAB	0.204597
15	76462000	76478000	gain	3	AAB	-1
15	76478000	76884000	gain	3	AAB	43.9419
15	76884000	76894000	gain	3	AAB	-1
15	76901000	77159000	gain	3	AAA	42.1647
15	77159000	77164000	gain	3	AAA	-1
15	77164000	93784000	gain	3	AAB	0.0213054
15	93784000	96679000	gain	3	AAB	0.0900427
15	96679000	96681000	gain	3	AAB	-1
15	96681000	99041000	gain	3	AAB	0.0543182
15	99041000	99082000	gain	3	AAB	100
15	99082000	99087000	gain	3	AAB	-1
15	99087000	100812000	gain	3	AAB	0.0811326
15	100812000	100936000	gain	3	AAB	0.855646
15	100936000	100944000	gain	3	AAB	-1
15	100944000	101075000	gain	4	AABB	51.8805
15	101076000	101286000	gain	4	AABB	0.583124
15	101286000	101565000	gain	4	AABB	5.7034
15	101565000	101626000	gain	3	AAA	70.2526
15	101626000	102399000	gain	3	AAB	0.165493
16	6367000	6429000	loss	1	A	-1
16	6429000	6554000	loss	1	A	-1
16	6554000	6682000	loss	1	A	-1
16	6682000	6832000	loss	1	A	-1
16	6832000	7009000	loss	1	A	-1
16	7009000	7058000	gain	3	AAB	100
16	7059000	7340000	loss	1	A	-1
16	15049000	15055000	gain	3	AAB	100
16	15055000	15057000	gain	3	AAB	-1
16	15057000	15058000	gain	3	AAB	39.1438
16	21569000	21593000	gain	4	AABB	8.01023
16	22625000	22709000	gain	4	AAAB	13.4652
16	32525000	32532000	gain	6	AAABBB	17.5828
16	32532000	33866000	gain	3	AAB	1.02601
16	33866000	33886000	gain	3	AAB	-1
16	33886000	34015000	gain	3	AAB	18.5854
16	47417000	47419000	gain	3	AAB	100
16	47419000	47428000	gain	3	AAB	-1
16	47428000	48504000	gain	3	AAB	1.11835
16	48504000	48519000	gain	3	AAB	-1
16	48519000	48529000	gain	3	AAA	35.2448
16	48529000	48540000	gain	3	AAA	-1
16	48540000	48573000	gain	3	AAB	51.833
16	48573000	48651000	gain	3	AAB	-1
16	48651000	48715000	gain	3	AAA	73.9343
16	48715000	48727000	gain	3	AAA	-1
16	48727000	48934000	gain	3	AAB	0.506697
16	48934000	48941000	gain	3	AAB	-1
16	48941000	48978000	gain	3	AAB	35.894
16	48978000	48990000	gain	3	AAB	-1
16	48990000	48998000	gain	3	AAB	21.209
16	69717000	69782000	gain	3	AAB	3.35432
16	70184000	70196000	gain	4	AABB	3.53182
16	74144000	74145000	gain	26	AAAAAAAAAAAAAAAABBBBBBBBBB	36.5649
16	78098000	78268000	loss	1	A	-1
16	78574000	78615000	loss	1	A	-1
16	79049000	79234000	loss	1	A	-1
17	4000	21303000	loss	1	A	-1
17	21303000	21314000	gain	4	AAAB	1.22718
17	21321000	22239000	loss	1	A	-1
17	29247000	29387000	gain	3	AAB	13.7775
17	29387000	29398000	gain	3	AAB	-1
17	29398000	29724000	gain	3	AAB	9.02816
17	29724000	29728000	gain	3	AAB	-1
17	29728000	31194000	gain	3	AAB	0.121768
17	31194000	31204000	gain	3	AAB	22.7914
17	32782000	32783000	gain	3	AAB	41.8548
17	32783000	32784000	gain	3	AAB	-1
17	32784000	33037000	gain	3	AAB	0.378145
17	33037000	33040000	gain	3	AAB	-1
17	33040000	33078000	gain	3	AAB	20.5297
17	33078000	33105000	gain	3	AAB	-1
17	33105000	33316000	gain	3	AAB	1.26674
17	33316000	33351000	gain	5	AAABB	20.2494
17	33351000	33951000	gain	3	AAB	0.55525
17	33951000	33972000	gain	3	AAB	-1
17	33972000	34055000	gain	4	AAAB	13.5772
17	34055000	34056000	gain	4	AAAB	-1
17	34056000	34434000	gain	3	AAB	1.74956
17	34437000	34478000	gain	8	AAAAAABB	7.49013
17	34815000	35248000	gain	3	AAB	0.247267
17	35248000	35259000	gain	5	AAAAB	50.5483
17	35259000	35359000	gain	3	AAB	3.10211
17	35359000	35367000	gain	3	AAB	-1
17	35367000	35425000	gain	3	AAB	54.6071
17	35425000	35427000	gain	3	AAB	-1
17	35427000	35961000	gain	3	AAB	0.6906
17	35961000	36010000	gain	3	AAB	42.9177
17	36010000	36779000	gain	5	AAAAB	1.08112
17	36779000	36797000	gain	4	AAAB	13.073
17	36797000	36799000	gain	4	AAAB	-1
17	36799000	36838000	gain	4	AAAA	36.408
17	36838000	36857000	gain	3	AAA	73.496
17	36857000	36858000	gain	3	AAA	-1
17	36858000	36937000	gain	4	AABB	12.268
17	36937000	36938000	gain	4	AABB	-1
17	36938000	36960000	gain	3	AAA	37.3737
17	36960000	36969000	gain	3	AAA	74.5945
17	36969000	36973000	gain	3	AAA	-1
17	36973000	37150000	gain	3	AAB	1.02051
17	39422000	39431000	loss	0	-1	-1
17	41400000	41401000	gain	27	AAAAAAAAAAAAAAAAAABBBBBBBBB	100
17	43651000	43661000	gain	5	AAABB	1.07168
17	44166000	44215000	gain	3	AAB	7.42052
17	44215000	44226000	gain	3	AAB	-1
17	44226000	44355000	gain	3	AAA	14.799
17	45211000	45215000	gain	26	AAAAAAAAAAAAAAAAAAABBBBBBB	92.2021
17	57823000	57882000	loss	1	A	-1
17	61322000	61459000	loss	1	A	-1
17	63287000	63567000	gain	3	AAB	1.51141
17	63567000	63628000	gain	3	AAB	-1
17	63628000	63967000	gain	3	AAB	0.385616
17	63967000	64091000	gain	3	AAB	13.2701
17	64091000	64124000	gain	3	AAB	-1
17	64124000	64292000	gain	3	AAB	0.655818
17	64453000	65135000	gain	3	AAB	0.171867
17	65135000	65762000	gain	3	AAB	0.32728
17	65762000	65768000	gain	3	AAB	-1
17	65768000	66024000	gain	3	AAB	13.8262
17	66024000	66025000	gain	3	AAB	-1
17	66025000	66241000	gain	3	AAB	2.13972
17	68517000	70746000	loss	1	A	-1
18	11000	4398000	gain	3	AAB	2.12942
18	4398000	8732000	gain	3	AAB	12.4562
18	8732000	10512000	gain	3	AAB	5.75066
18	10512000	14937000	gain	3	AAB	6.4924
18	18540000	78016000	loss	1	A	-1
19	259000	261000	loss	1	-1	-1
19	261000	16597000	loss	1	A	-1
19	16664000	20098000	loss	1	A	-1
19	20100000	23893000	loss	1	A	-1
19	23895000	24513000	loss	1	A	-1
19	24513000	24588000	gain	4	AAAB	0.581382
19	27889000	27908000	gain	3	AAB	2.35442
19	33396000	34999000	gain	3	AAB	0.237712
19	34999000	35381000	gain	3	AAB	0.904436
19	35381000	36839000	gain	3	AAB	0.357829
19	37746000	40044000	gain	3	AAB	0.135775
19	40044000	40251000	gain	3	AAB	2.79547
19	40251000	41368000	gain	3	AAB	0.456165
19	41394000	45214000	gain	3	AAB	0.161526
19	45214000	46050000	gain	3	AAB	0.320415
19	46050000	46068000	gain	3	AAB	-1
19	46068000	46419000	gain	3	AAB	94.3877
19	46419000	46425000	gain	3	AAB	-1
19	46425000	46544000	gain	3	AAB	1.63649
19	46544000	46757000	gain	3	AAB	1.60309
19	46757000	54043000	gain	3	AAB	0.0419335
19	54555000	54561000	loss	0	-1	-1
19	54561000	59093000	gain	3	AAB	0.0730579
19	59093000	59097000	gain	3	AAB	-1
20	14606000	15970000	loss	1	A	-1
20	25275000	25399000	gain	3	AAB	7.57942
20	25399000	25401000	gain	3	AAB	-1
20	25401000	25408000	gain	3	AAA	74.2348
20	25408000	26117000	gain	3	AAB	0.931886
20	26188000	26190000	gain	102	AAAAAAAAAAAAAAAAAAAAAAAAAAAAAAAAAAAAAAAAAAAAAAAAAAAAAAAAAAAAAAAAAAAAAAAAAAAAAAAAAAAAAAAAAAAAAAAAAAABBB	100
20	26257000	26318000	gain	4	AABB	2.26392
20	29804000	29839000	gain	4	AAAB	56.9911
20	29839000	29842000	gain	4	AAAB	-1
20	29842000	29881000	gain	4	AABB	18.4308
20	29881000	29885000	gain	3	AAB	100
20	29885000	29897000	gain	3	AAB	-1
20	29897000	30215000	gain	3	AAB	7.72052
20	30215000	30223000	gain	3	AAB	-1
20	30223000	30571000	gain	3	AAB	0.407844
20	30575000	31020000	gain	3	AAB	7.97323
20	31020000	31024000	gain	3	AAB	-1
20	31024000	31922000	gain	3	AAB	0.120367
20	31922000	31933000	gain	3	AAB	-1
20	31933000	32382000	gain	3	AAB	5.39429
20	32382000	32384000	gain	3	AAB	-1
20	32384000	32965000	gain	3	AAB	0.309042
20	32965000	33585000	gain	3	AAB	3.36978
20	33585000	33599000	gain	3	AAB	-1
20	33599000	33679000	gain	3	AAA	30.4629
20	33679000	33680000	gain	3	AAA	-1
20	33680000	34486000	gain	3	AAB	0.310285
20	34486000	35185000	gain	3	AAB	0.392166
20	35185000	35847000	gain	3	AAB	0.386801
20	35847000	37236000	gain	4	AABB	0.895643
20	37236000	37303000	gain	3	AAB	1.7007
20	37303000	37335000	gain	3	AAB	-1
20	37335000	37914000	gain	3	AAB	0.210398
20	37914000	37918000	gain	3	AAB	-1
20	37918000	38493000	gain	3	AAB	9.95932
20	38493000	38494000	gain	3	AAB	-1
20	38494000	41726000	gain	3	AAB	0.0503363
20	41726000	41740000	gain	3	AAB	-1
20	41740000	41818000	gain	4	AABB	100
20	41818000	41914000	gain	4	AABB	-1
20	41914000	42198000	gain	3	AAB	0.399749
20	42198000	42203000	gain	3	AAB	-1
20	42203000	42371000	gain	3	AAB	17.4842
20	42371000	42755000	gain	3	AAB	0.337003
20	42755000	42777000	gain	3	AAB	-1
20	42777000	42795000	gain	3	AAB	3.92035
20	42795000	42810000	gain	3	AAB	-1
20	42810000	43055000	gain	3	AAB	13.5799
20	43055000	43056000	gain	3	AAB	-1
20	43056000	43749000	gain	3	AAB	0.225287
20	43749000	43751000	gain	3	AAB	-1
20	43751000	43841000	gain	4	AABB	37.8857
20	43844000	46081000	gain	3	AAB	0.0704421
20	46081000	46084000	gain	3	AAB	-1
20	46084000	46288000	gain	3	AAB	12.9204
20	46288000	46290000	gain	3	AAB	-1
20	46290000	47403000	gain	3	AAB	0.108566
20	47403000	47639000	gain	3	AAB	4.25639
20	47639000	47663000	gain	3	AAB	-1
20	47663000	48130000	gain	3	AAB	6.29472
20	48130000	48141000	gain	3	AAB	-1
20	48141000	49280000	gain	3	AAB	0.0958108
20	49280000	49289000	gain	3	AAB	-1
20	49289000	49348000	gain	3	AAA	25.1168
20	49348000	49352000	gain	3	AAA	-1
20	49352000	49608000	gain	3	AAB	0.778283
20	49608000	49619000	gain	3	AAB	-1
20	49619000	49637000	gain	3	AAA	57.0937
20	49637000	49638000	gain	3	AAA	-1
20	49638000	50202000	gain	3	AAB	0.247756
20	50202000	50845000	gain	3	AAB	0.129662
20	50845000	51300000	gain	3	AAB	0.269877
20	51300000	51303000	gain	3	AAB	-1
20	51303000	51324000	gain	3	AAA	72.3286
20	51324000	51338000	gain	3	AAA	-1
20	51338000	52084000	gain	3	AAB	0.198635
20	52084000	52348000	gain	3	AAB	0.7656
20	52348000	53490000	gain	3	AAB	0.105992
20	53490000	54236000	gain	3	AAB	0.216533
20	54236000	54312000	gain	3	AAB	-1
20	54312000	54751000	gain	3	AAB	0.33827
20	54751000	54788000	gain	3	AAB	-1
20	54788000	55590000	gain	3	AAB	0.180728
20	55590000	57259000	gain	3	AAB	0.114036
20	57259000	57269000	gain	3	AAB	-1
20	57269000	57312000	gain	3	AAA	53.0455
20	57312000	57321000	gain	3	AAA	-1
20	57321000	58736000	gain	3	AAB	0.128428
20	58736000	58747000	gain	3	AAB	-1
20	58747000	58776000	gain	3	AAA	36.3998
20	58776000	58781000	gain	3	AAA	-1
20	58781000	59828000	gain	3	AAB	0.138029
20	59828000	59831000	gain	3	AAB	-1
20	59831000	59856000	gain	3	AAA	43.853
20	59856000	59907000	gain	3	AAB	2.59918
20	59907000	59913000	gain	3	AAB	-1
20	59913000	59952000	gain	3	AAB	14.8882
20	59952000	61529000	gain	3	AAB	0.0636426
20	61529000	61540000	gain	3	AAB	-1
20	61540000	61587000	gain	3	AAB	49.3429
20	61587000	61590000	gain	3	AAB	-1
20	61590000	61656000	gain	3	AAB	2.99189
20	61656000	61658000	gain	3	AAB	-1
20	61658000	61716000	gain	3	AAB	13.7987
20	61716000	61720000	gain	3	AAB	-1
20	61720000	62134000	gain	3	AAB	0.167456
20	62134000	62137000	gain	3	AAB	-1
20	62137000	62250000	gain	3	AAB	5.67741
20	62250000	62251000	gain	3	AAB	-1
20	62251000	62690000	gain	3	AAB	0.232016
20	62690000	62696000	gain	3	AAB	-1
20	62696000	62785000	gain	3	AAB	4.76097
20	62785000	62794000	gain	3	AAB	-1
20	62794000	62914000	gain	3	AAB	0.917468
21	10747000	10748000	gain	7	AAAAABB	6.09756
21	10775000	10795000	gain	5	AAAAB	1.29607
21	10795000	10797000	gain	7	AAAABBB	100
21	10799000	10807000	gain	5	AAAAB	6.26197
21	10807000	10874000	gain	6	AAAABB	3.2151
21	15307000	15308000	loss	1	A	-1
21	15407000	16961000	loss	1	A	-1
21	17076000	33156000	loss	1	A	-1
21	33157000	33158000	gain	4	AAAA	36.6514
21	33158000	41480000	loss	1	A	-1
21	41488000	44970000	loss	1	A	-1
21	44970000	44973000	loss	1	A	-1
21	44973000	48099000	loss	1	A	-1
22	17039000	18967000	loss	1	A	-1
22	18968000	18980000	loss	1	A	-1
22	18980000	19132000	gain	3	AAA	100
22	19132000	19520000	gain	3	AAB	1.36728
22	19520000	19542000	gain	3	AAB	-1
22	19552000	20075000	gain	4	AAAB	2.27146
22	20075000	20311000	gain	4	AAAB	7.00545
22	20733000	20946000	gain	3	AAB	9.24995
22	20946000	21328000	gain	3	AAB	0.499957
22	21328000	25645000	loss	1	A	-1
22	25928000	28479000	loss	1	A	-1
22	28486000	30288000	gain	3	AAB	0.193424
22	30290000	43362000	loss	1	A	-1
22	43571000	45697000	loss	1	A	-1
22	45763000	51178000	loss	1	A	-1

## Sheet: s-5
chr	start	end	CNVtype	copynum	genotype	gtconfidance
1	53194000	53454000	loss	1	A	-1
1	85980000	86005000	gain	4	AABB	0.336896
1	144866000	144947000	gain	4	AABB	0.378359
1	145018000	145091000	gain	8	AAAAABBB	1.82214
1	145091000	145096000	gain	3	AAB	5.7237
1	145096000	145116000	gain	7	AAAAABB	1.32528
1	152554000	152585000	loss	0	-1	-1
1	210077000	210086000	loss	0	-1	-1
1	234912000	234918000	gain	6	AAAABB	2.96343
1	245965000	246216000	loss	1	A	-1
2	17000	29000	gain	3	-1	-1
2	37127000	37317000	loss	1	A	-1
2	52749000	52785000	loss	0	-1	-1
2	89831000	89878000	gain	6	AAABBB	8.0589
2	89878000	89889000	gain	4	AABB	11.1576
2	91770000	91818000	gain	12	AAAAAABBBBBB	9.54933
2	109017000	109194000	gain	3	AAA	5.29763
2	134086000	134158000	loss	1	A	-1
2	134158000	134303000	loss	1	A	-1
2	154620000	154910000	loss	1	A	-1
2	155364000	156239000	loss	1	A	-1
2	180067000	180077000	loss	0	-1	-1
2	206152000	206271000	loss	1	A	-1
2	236757000	243017000	loss	1	A	-1
3	100000	850000	loss	1	A	-1
3	1435000	60271000	loss	1	A	-1
3	60271000	60657000	loss	1	A	-1
3	60658000	63236000	loss	1	A	-1
3	63249000	63283000	loss	1	-1	-1
3	63283000	90287000	loss	1	A	-1
3	90305000	90322000	loss	1	-1	-1
3	90322000	90503000	loss	1	A	-1
3	93505000	97231000	gain	3	AAB	0.119284
3	97231000	102390000	gain	3	AAB	0.0634644
3	104385000	104813000	gain	3	AAB	44.0373
3	104813000	104820000	gain	3	AAB	-1
3	104820000	104980000	gain	3	AAB	2.03154
3	104980000	107722000	gain	3	AAB	0.144588
3	107722000	107723000	gain	3	AAB	-1
3	107723000	108282000	gain	3	AAB	100
3	108282000	108293000	gain	3	AAB	-1
3	108293000	114295000	gain	3	AAB	0.0527865
3	114295000	114314000	gain	3	AAB	-1
3	114314000	114795000	gain	3	AAA	40.4622
3	114795000	114824000	gain	3	AAA	-1
3	114824000	130652000	gain	3	AAB	0.0247744
3	145694000	145710000	gain	3	AAB	20.2568
3	145710000	145713000	gain	3	AAB	-1
3	145713000	152612000	gain	3	AAB	0.0482738
3	152612000	152615000	gain	3	AAB	6.23984
3	166794000	176267000	gain	3	AAB	0.0395767
3	178892000	179182000	gain	3	AAB	2.65204
4	42000	65000	gain	7	AAAAABB	2.03143
4	65000	69000	gain	4	AABB	100
4	13014000	13117000	gain	3	AAB	1.13162
4	13117000	13120000	gain	3	AAB	-1
4	13120000	13139000	gain	3	AAB	4.07437
4	15328000	15330000	gain	3	AAB	47.8394
4	15330000	15484000	gain	3	AAB	4.70927
4	34779000	34829000	loss	1	A	-1
4	55551000	55651000	gain	3	AAB	3.57073
4	79462000	79463000	gain	3	AAB	52.1108
4	79463000	79496000	gain	3	AAB	-1
4	91481000	91775000	loss	1	A	-1
4	91931000	92053000	loss	1	A	-1
4	147018000	149919000	loss	1	A	-1
4	157221000	187460000	loss	1	A	-1
5	31000	1038000	gain	3	AAB	0.21233
5	1038000	1066000	gain	3	AAB	7.62333
5	1066000	1074000	gain	3	AAB	-1
5	1074000	1749000	gain	3	AAB	0.229244
5	3711000	3762000	gain	3	AAB	52.7061
5	4577000	6617000	gain	3	AAB	0.0602745
5	6703000	8703000	gain	3	AAB	0.0579093
5	8703000	8742000	gain	3	AAB	-1
5	8747000	9330000	gain	3	AAB	0.188747
5	9330000	9352000	gain	3	AAB	-1
5	9352000	9403000	gain	3	AAB	14.4202
5	9403000	9407000	gain	3	AAB	-1
5	9407000	9920000	gain	3	AAB	0.330955
5	9920000	9925000	gain	3	AAB	-1
5	9925000	10023000	gain	3	AAB	100
5	10023000	10030000	gain	3	AAB	-1
5	10030000	11137000	gain	3	AAB	0.109474
5	11137000	11139000	gain	3	AAB	-1
5	11139000	11150000	gain	3	AAA	30.6519
5	11150000	11151000	gain	3	AAA	-1
5	11875000	12180000	gain	3	AAB	98.0327
5	12180000	12257000	gain	3	AAB	-1
5	13318000	13524000	gain	3	AAB	0.814222
5	13524000	13540000	gain	3	AAB	-1
5	13540000	13592000	gain	3	AAA	91.8469
5	13592000	13595000	gain	3	AAA	-1
5	13595000	15394000	gain	3	AAB	0.104786
5	15402000	15439000	gain	3	AAB	62.2105
5	15439000	15441000	gain	3	AAB	-1
5	15441000	16244000	gain	3	AAB	0.294689
5	16244000	16261000	gain	3	AAB	-1
5	16261000	16300000	gain	3	AAB	80.243
5	16300000	16388000	gain	3	AAB	-1
5	16388000	16500000	gain	3	AAB	1.64615
5	18606000	18757000	gain	3	AAB	100
5	18757000	18767000	gain	3	AAB	-1
5	23713000	24424000	gain	3	AAB	11.9023
5	24424000	24429000	gain	3	AAB	-1
5	30703000	31096000	gain	3	AAB	0.258804
5	31096000	31102000	gain	3	AAB	-1
5	31102000	31139000	gain	3	AAB	84.8432
5	31139000	31411000	gain	3	AAB	0.471454
5	31411000	31423000	gain	3	AAB	-1
5	31423000	31496000	gain	3	AAB	100
5	31496000	31504000	gain	3	AAB	-1
5	32453000	33035000	gain	3	AAB	0.284214
5	33035000	33052000	gain	3	AAB	-1
5	33052000	33387000	gain	3	AAB	7.40324
5	33387000	34423000	gain	3	AAB	0.243261
5	34423000	34424000	gain	3	AAB	-1
5	34424000	34476000	gain	3	AAA	100
5	34476000	34479000	gain	3	AAA	-1
5	34479000	35002000	gain	3	AAB	0.213324
5	35002000	35045000	gain	3	AAA	78.83
5	35045000	35049000	gain	3	AAA	-1
5	35049000	35709000	gain	3	AAB	0.305502
5	35709000	35726000	gain	3	AAB	-1
5	35726000	37325000	gain	3	AAB	0.196089
5	37325000	37332000	gain	3	AAB	-1
5	37348000	42065000	gain	3	AAB	0.0374889
5	42065000	42073000	gain	3	AAB	-1
5	42073000	42227000	gain	3	AAB	19.4152
5	42227000	42237000	gain	3	AAB	-1
5	42237000	42916000	gain	3	AAB	0.250632
5	42916000	42938000	gain	3	AAB	-1
5	43072000	45905000	gain	3	AAB	0.0817259
5	45905000	54329000	gain	3	AAB	0.0355565
5	54329000	54345000	gain	3	AAB	-1
5	54345000	54666000	gain	3	AAB	80.7766
5	72815000	72933000	gain	3	AAB	1.1255
6	295000	297000	gain	3	AAB	14.6867
6	297000	381000	gain	4	AABB	0.613786
6	381000	383000	gain	3	AAB	34.6217
6	29841000	29896000	loss	0	-1	-1
6	57197000	57296000	gain	3	AAB	0.312307
6	57296000	57297000	gain	3	AAB	20.1316
6	76649000	103736000	loss	1	A	-1
6	103736000	103762000	loss	1	A	-1
6	103764000	108707000	loss	1	A	-1
6	108712000	132754000	loss	1	A	-1
6	132754000	132824000	loss	1	A	100
6	132824000	147204000	loss	1	A	-1
6	147204000	147677000	gain	3	AAA	24.9321
6	147677000	161275000	loss	1	A	-1
6	161280000	162315000	loss	1	A	-1
7	41000	81000	gain	4	AAAB	1.68468
7	834000	835000	gain	7	AAAAAAA	47.4442
7	6705000	7384000	gain	3	AAB	0.477743
7	7384000	7391000	gain	3	AAB	-1
7	7391000	7420000	gain	3	AAA	78.83
7	21388000	26129000	gain	3	AAB	0.0325975
7	26443000	29637000	gain	3	AAB	0.0495064
7	29637000	29642000	gain	3	AAB	-1
7	29642000	29882000	gain	3	AAA	83.7455
7	29882000	29893000	gain	3	AAA	-1
7	29893000	31572000	gain	3	AAB	0.106231
7	31572000	31573000	gain	3	AAB	-1
7	31573000	31692000	gain	3	AAA	100
7	31692000	31719000	gain	3	AAA	-1
7	31719000	32480000	gain	3	AAB	0.176524
7	32480000	32487000	gain	3	AAB	-1
7	32846000	37043000	gain	3	AAB	0.0434473
7	39304000	39516000	gain	3	AAB	33.7282
7	45076000	48854000	gain	3	AAB	0.0406772
7	50264000	52036000	gain	3	AAB	0.0955793
7	54472000	55801000	gain	3	AAB	0.102278
7	57546000	61524000	gain	3	AAB	0.981783
7	61528000	61916000	gain	5	AAABB	0.408499
7	61981000	62469000	gain	3	AAB	0.215068
7	69067000	69945000	gain	3	AAB	100
7	69945000	69947000	gain	3	AAB	-1
7	76809000	81600000	gain	3	AAB	0.0335652
7	83005000	83075000	gain	3	AAB	33.0343
7	83075000	83078000	gain	3	AAB	-1
7	83078000	85195000	gain	3	AAB	0.116477
7	85195000	85201000	gain	3	AAB	-1
7	86556000	89600000	gain	3	AAB	0.0724406
7	89735000	91290000	gain	3	AAB	0.12733
7	91290000	91299000	gain	3	AAB	-1
7	91299000	91383000	gain	3	AAB	24.7374
7	91383000	91384000	gain	3	AAB	-1
7	91384000	94060000	gain	3	AAB	0.0926003
7	94060000	94066000	gain	3	AAB	-1
7	94066000	94553000	gain	3	AAB	7.23546
7	94553000	94559000	gain	3	AAB	-1
7	94559000	95181000	gain	3	AAB	0.358562
7	95183000	95257000	gain	3	AAB	100
7	95257000	95267000	gain	3	AAB	-1
7	95267000	97594000	gain	3	AAB	0.0952517
7	99166000	99238000	gain	3	AAB	24.8185
7	99238000	99547000	gain	3	AAB	8.81543
7	102108000	104963000	gain	3	AAB	0.14597
7	105246000	106377000	gain	3	AAB	0.281179
7	106377000	112120000	gain	3	AAB	0.106111
7	112120000	112129000	gain	3	AAB	-1
7	112129000	112260000	gain	3	AAB	9.17704
7	112260000	112274000	gain	3	AAB	-1
7	112274000	112413000	gain	3	AAB	42.6318
7	112413000	115548000	gain	3	AAB	0.163223
7	115548000	117797000	gain	3	AAB	0.125116
7	117797000	120319000	gain	3	AAB	0.170273
7	120319000	121453000	gain	3	AAB	0.314423
7	121453000	124697000	gain	3	AAB	0.157003
7	126436000	133783000	gain	3	AAB	0.0450037
7	133783000	133798000	loss	1	A	-1
7	133798000	135104000	gain	3	AAB	0.185683
7	135104000	140786000	gain	3	AAB	0.065493
7	140786000	144364000	gain	3	AAB	0.128998
7	147053000	148070000	gain	3	AAB	1.22641
7	148070000	148076000	gain	3	AAB	-1
7	148076000	148721000	gain	3	AAA	12.5986
7	148721000	148856000	gain	3	AAB	3.95472
7	148856000	151949000	gain	3	AAB	12.614
7	151949000	152448000	gain	3	AAB	2.7905
7	152448000	152710000	gain	3	AAB	33.182
7	152710000	152718000	gain	3	AAB	-1
7	152718000	152721000	gain	3	AAB	91.0531
7	152721000	154390000	gain	3	AAB	0.178339
7	154390000	154399000	loss	1	A	-1
7	154399000	159122000	gain	3	AAB	0.0497442
7	159122000	159123000	gain	3	AAB	-1
8	170000	215000	loss	1	-1	-1
8	215000	2129000	loss	1	A	-1
8	2129000	2179000	loss	1	A	-1
8	2659000	39231000	loss	1	A	-1
8	39231000	39387000	loss	1	A	-1
8	39387000	43790000	loss	1	A	-1
8	46883000	50268000	gain	3	AAB	0.0702777
8	50268000	50272000	gain	3	AAB	-1
8	50730000	51336000	gain	3	AAB	38.2498
8	51336000	51366000	gain	3	AAB	-1
8	52508000	52658000	gain	3	AAB	18.5255
8	52658000	52659000	gain	3	AAB	-1
8	52659000	57442000	gain	3	AAB	0.0338613
8	57442000	57501000	gain	3	AAA	73.0136
8	57501000	57507000	gain	3	AAA	-1
8	57507000	60281000	gain	3	AAB	0.0787295
8	60281000	60286000	gain	3	AAB	-1
8	60286000	60945000	gain	3	AAB	30.0701
8	60945000	61095000	gain	3	AAB	-1
8	61095000	61594000	gain	3	AAB	0.462565
8	61594000	63249000	gain	3	AAB	0.14675
8	63249000	66026000	gain	3	AAB	0.0821815
8	66026000	66053000	gain	3	AAB	-1
8	66053000	66178000	gain	3	AAA	100
8	66178000	66183000	gain	3	AAA	-1
8	66183000	69445000	gain	3	AAB	0.113082
8	69445000	69447000	gain	3	AAB	-1
8	69447000	69992000	gain	3	AAB	100
8	69992000	70005000	gain	3	AAB	-1
8	70005000	77921000	gain	3	AAB	0.0209275
8	77921000	77926000	gain	3	AAB	-1
8	79655000	82017000	gain	3	AAB	0.0906326
8	82017000	82033000	gain	3	AAB	-1
8	82033000	82184000	gain	3	AAB	30.3639
8	82184000	84022000	gain	3	AAB	0.0778723
8	84022000	84050000	gain	3	AAB	-1
8	84255000	89324000	gain	3	AAB	0.0479999
8	89324000	89326000	gain	3	AAB	-1
8	89326000	89404000	gain	3	AAB	100
8	89404000	89413000	gain	3	AAB	-1
8	89413000	89723000	gain	3	AAB	1.6905
8	89723000	89750000	gain	3	AAB	-1
8	89750000	89899000	gain	3	AAB	100
8	89899000	91456000	gain	3	AAB	0.140937
8	91456000	91465000	gain	3	AAB	-1
8	91465000	92228000	gain	3	AAB	8.27875
8	92228000	92264000	gain	3	AAB	-1
8	92264000	95834000	gain	3	AAB	0.0734266
8	95834000	95845000	gain	3	AAB	-1
8	95845000	96059000	gain	3	AAB	14.4892
8	96059000	96073000	gain	3	AAB	-1
8	96073000	97971000	gain	3	AAB	0.0984348
8	97971000	98119000	gain	3	AAB	-1
8	98119000	98698000	gain	3	AAB	0.797868
8	98698000	98832000	gain	3	AAB	0.73498
8	98832000	99746000	gain	3	AAB	0.212889
8	99746000	99768000	gain	3	AAB	-1
8	99768000	101090000	gain	3	AAB	3.98636
8	101090000	101102000	gain	3	AAB	-1
8	101102000	101700000	gain	3	AAB	0.297836
8	101700000	101714000	gain	3	AAB	-1
8	101714000	101817000	gain	3	AAA	10.8338
8	101817000	101820000	gain	3	AAA	-1
8	101820000	102815000	gain	3	AAB	0.490169
8	102815000	102839000	gain	3	AAB	-1
8	102839000	102987000	gain	3	AAA	100
8	102987000	102991000	gain	3	AAA	-1
8	102991000	105427000	gain	3	AAB	0.0771059
8	105430000	107008000	loss	1	A	-1
8	107613000	108060000	gain	3	AAB	100
8	108060000	108064000	gain	3	AAB	-1
8	108064000	110897000	gain	3	AAB	0.0627733
8	115166000	115633000	gain	7	AAAAAAB	1.93136
8	115633000	115641000	loss	1	A	-1
8	115641000	120724000	gain	7	AAAAAAB	0.089889
8	120724000	121068000	gain	6	AAAAAB	0.358654
8	121068000	133364000	gain	7	AAAAAAB	0.037729
8	133364000	133555000	gain	6	AAAAAB	1.06971
8	133555000	142656000	gain	7	AAAAAAB	0.0449907
8	142656000	142657000	gain	5	AAABB	50.3902
8	142657000	146294000	gain	3	AAB	0.0538181
9	4826000	4832000	gain	3	AAB	29.5389
9	4832000	5029000	gain	3	AAA	13.919
9	36098000	38773000	loss	1	A	-1
9	79185000	79187000	gain	14	AAAAAAAAABBBBB	75.7165
9	80423000	80612000	gain	3	AAB	46.8359
9	104937000	104979000	loss	1	A	-1
9	112008000	112085000	loss	1	A	-1
9	119162000	119228000	loss	1	A	-1
9	139966000	139968000	gain	5	AAABB	45.3473
9	140776000	140785000	gain	4	AABB	1.28319
10	11574000	11998000	gain	3	AAB	19.7687
10	35309000	35311000	gain	5	AAAAA	19.1084
10	38772000	42405000	gain	3	AAB	0.51109
10	42662000	42817000	gain	3	AAB	1.38473
10	46965000	47148000	gain	5	AAABB	0.739537
10	71280000	71291000	loss	1	A	-1
10	98560000	98562000	gain	8	AAAAABBB	75.0654
10	104188000	104191000	gain	5	AAAAA	32.7892
10	107008000	107048000	loss	1	A	-1
11	2063000	2091000	gain	3	AAB	4.83609
11	2091000	2921000	gain	3	AAB	0.181093
11	4969000	4975000	loss	0	-1	-1
11	10338000	14307000	gain	3	AAB	0.0535153
11	14582000	16185000	gain	3	AAB	0.191474
11	17386000	17402000	gain	3	AAB	100
11	17402000	18357000	gain	3	AAB	0.199488
11	18721000	19310000	gain	3	AAB	0.371601
11	19310000	19313000	gain	3	AAB	-1
11	19313000	19414000	gain	3	AAB	30.0428
11	19414000	19417000	gain	3	AAB	-1
11	19417000	19474000	gain	3	AAB	1.51208
11	19474000	19476000	gain	3	AAB	-1
11	19476000	19581000	gain	3	AAA	76.7724
11	19581000	19589000	gain	3	AAA	-1
11	19589000	19613000	gain	3	AAB	86.901
11	26681000	27540000	gain	3	AAB	0.334968
11	27540000	27543000	gain	3	AAB	-1
11	27543000	27630000	gain	3	AAA	33.6454
11	27630000	27632000	gain	3	AAA	-1
11	27632000	28760000	gain	3	AAB	0.250005
11	28760000	28796000	gain	3	AAB	-1
11	33164000	33165000	gain	3	AAB	100
11	34503000	35316000	gain	3	AAB	0.316278
11	35316000	35386000	gain	3	AAB	-1
11	35386000	36928000	gain	3	AAB	0.172107
11	48221000	48959000	gain	3	AAB	0.511093
11	50327000	50783000	gain	3	AAB	0.206948
11	51191000	51196000	loss	1	A	-1
11	51196000	54956000	gain	3	AAB	0.318614
11	54956000	54973000	loss	1	A	-1
11	54973000	55122000	gain	3	AAB	0.375767
11	56223000	56257000	gain	3	AAB	29.0572
11	56257000	56283000	gain	3	AAB	-1
11	56868000	57000000	gain	3	AAB	44.7539
11	58565000	59218000	gain	3	AAB	0.738862
11	62755000	63283000	gain	3	AAB	1.04021
11	68806000	69405000	gain	3	AAB	0.360962
11	69405000	69435000	gain	3	AAB	-1
11	73643000	76521000	gain	3	AAB	0.0965524
11	76521000	76529000	gain	3	AAB	-1
11	76883000	77183000	gain	3	AAB	0.47063
11	84968000	85379000	gain	3	AAB	20.9137
11	85379000	85392000	gain	3	AAB	-1
11	85392000	85467000	gain	3	AAA	39.3328
11	85467000	85474000	gain	3	AAA	-1
11	86137000	86597000	gain	3	AAB	0.344543
11	88188000	88270000	gain	3	AAA	95.684
11	88270000	88548000	gain	3	AAB	0.607404
11	93708000	93806000	gain	3	AAB	13.4918
11	93806000	93812000	gain	3	AAB	-1
11	93907000	94416000	gain	3	AAB	0.391135
11	94416000	94474000	gain	3	AAA	80.2192
11	94474000	94476000	gain	3	AAA	-1
11	94476000	96576000	gain	3	AAB	0.101453
11	102190000	102750000	gain	3	AAB	0.34316
11	104267000	104273000	loss	1	A	-1
11	110584000	111422000	gain	3	AAB	0.269771
11	112173000	114737000	gain	3	AAB	0.0830481
11	117250000	118079000	gain	3	AAB	0.238629
11	118079000	118091000	gain	3	AAB	-1
11	119313000	119406000	gain	3	AAB	100
11	119406000	121554000	gain	3	AAB	0.0838803
11	121554000	121561000	gain	3	AAB	-1
11	128869000	129820000	gain	3	AAB	0.275855
12	21050000	23637000	gain	3	AAB	0.0671065
12	25441000	25491000	gain	3	AAB	32.7371
12	25491000	25495000	gain	3	AAB	-1
12	25580000	27681000	gain	3	AAB	0.0813592
12	27681000	27686000	gain	3	AAB	-1
12	27686000	27730000	gain	3	AAA	88.6587
12	27736000	28182000	gain	3	AAB	0.780824
12	28182000	28245000	gain	3	AAB	-1
12	28245000	29426000	gain	3	AAB	0.101684
12	29429000	29553000	gain	3	AAA	52.185
12	29553000	29629000	gain	3	AAA	-1
12	29629000	30300000	gain	3	AAB	0.172826
12	30300000	30302000	gain	3	AAB	-1
12	30302000	30342000	gain	3	AAB	10.1572
12	30342000	30353000	gain	3	AAB	-1
12	30353000	31476000	gain	3	AAB	0.0953862
12	32288000	32891000	gain	3	AAB	0.162427
12	32891000	32894000	gain	3	AAB	-1
12	32894000	32941000	gain	3	AAA	29.1766
12	32941000	32952000	gain	3	AAA	-1
12	32952000	33237000	gain	3	AAB	0.379295
12	33237000	33239000	gain	3	AAB	-1
12	33239000	33294000	gain	3	AAB	46.3801
12	33301000	33304000	loss	0	-1	-1
12	33307000	33716000	gain	3	AAB	10.8647
12	33716000	33754000	gain	3	AAB	-1
12	126690000	126747000	loss	1	A	-1
12	127649000	127651000	gain	12	AAAAAAAAAAAB	32.2088
13	19595000	19687000	loss	1	A	-1
13	21793000	21834000	gain	3	AAB	2.08478
13	23799000	23861000	gain	3	AAB	79.1921
13	23861000	23864000	gain	3	AAB	-1
13	24135000	25189000	gain	3	AAB	0.144
13	25189000	25627000	gain	3	AAB	0.306788
13	25628000	25692000	gain	3	AAB	3.74893
13	25754000	26062000	gain	3	AAB	4.51123
13	26062000	26063000	gain	3	AAB	-1
13	26063000	26782000	gain	3	AAB	0.216903
13	26782000	26787000	gain	3	AAB	-1
13	26787000	26936000	gain	3	AAB	17.508
13	27057000	28032000	gain	3	AAB	0.150924
13	28032000	28034000	gain	19	AAAAAAAAAAAAAAAAAAA	63.7237
13	29337000	29448000	gain	3	AAB	31.9145
13	29448000	29450000	gain	3	AAB	-1
13	29450000	29608000	gain	3	AAB	2.93172
13	29608000	29644000	gain	3	AAB	-1
13	29644000	29700000	gain	3	AAA	36.5068
13	29700000	29702000	gain	3	AAA	-1
13	29702000	30016000	gain	3	AAB	0.613254
13	30016000	30019000	gain	3	AAB	-1
13	30019000	30094000	gain	3	AAB	52.6751
13	30094000	31267000	gain	3	AAB	0.129275
13	31267000	31397000	gain	3	AAB	0.772529
13	31397000	31405000	gain	3	AAB	-1
13	31405000	31436000	gain	3	AAB	21.7966
13	31436000	31437000	gain	3	AAB	-1
13	31437000	31701000	gain	3	AAB	0.429666
13	31701000	31706000	gain	3	AAB	-1
13	31706000	31952000	gain	3	AAB	20.9789
13	31952000	31953000	gain	3	AAB	-1
13	31953000	32979000	gain	3	AAB	0.137284
13	33027000	33376000	gain	3	AAB	22.9851
13	33456000	33513000	gain	3	AAB	21.2392
13	34038000	36138000	loss	1	A	-1
13	36986000	39831000	loss	1	A	-1
13	40239000	40342000	gain	3	AAB	18.1081
13	40342000	40343000	gain	3	AAB	-1
13	40343000	41240000	gain	3	AAB	0.159551
13	41240000	41241000	gain	3	AAB	-1
13	41241000	41846000	gain	3	AAB	8.60268
13	41846000	41848000	gain	3	AAB	-1
13	41848000	41928000	gain	3	AAB	20.3831
13	41928000	43288000	gain	3	AAB	0.140852
13	43288000	44020000	gain	3	AAB	0.197255
13	44020000	44024000	gain	3	AAB	-1
13	44024000	44159000	gain	3	AAB	11.86
13	44159000	44388000	gain	3	AAB	2.57842
13	44388000	45046000	gain	3	AAB	0.29789
13	45046000	46026000	gain	3	AAB	0.207963
13	46026000	46052000	gain	3	AAB	-1
13	46052000	46301000	gain	3	AAB	32.2341
13	46301000	46306000	gain	3	AAB	-1
13	46306000	48490000	gain	3	AAB	0.109709
13	54298000	56288000	loss	1	A	-1
13	59045000	62809000	loss	1	A	-1
13	64439000	67965000	loss	1	A	-1
13	68278000	68684000	loss	1	A	-1
13	69369000	71316000	loss	1	A	-1
13	72528000	72575000	gain	3	AAB	66.7192
13	72575000	72583000	gain	3	AAB	-1
13	72583000	73813000	gain	3	AAB	0.117289
13	73813000	76831000	gain	3	AAB	0.0508402
13	76831000	76832000	gain	3	AAB	-1
13	77007000	79651000	loss	1	A	-1
13	87894000	88541000	loss	1	A	-1
13	88780000	89004000	loss	1	A	-1
13	89454000	89972000	loss	1	A	-1
13	91526000	91939000	gain	3	AAB	0.313103
13	91939000	91948000	gain	3	AAB	58.2777
13	92710000	93992000	loss	1	A	-1
13	94400000	94528000	loss	1	A	-1
13	94592000	95616000	gain	3	AAB	0.149849
13	95616000	95773000	gain	3	AAB	6.72601
13	95773000	95782000	gain	3	AAB	-1
13	95782000	97279000	gain	3	AAB	0.0994653
13	97279000	98457000	gain	3	AAB	0.345393
13	98457000	98972000	gain	3	AAB	0.31809
13	98972000	100078000	gain	3	AAB	0.123402
13	100205000	100395000	gain	3	AAB	92.8678
13	100395000	100400000	gain	3	AAB	100
13	102188000	102524000	loss	1	A	-1
13	104986000	105291000	loss	1	A	-1
13	110105000	111168000	gain	3	AAB	0.155051
13	111389000	112156000	gain	3	AAB	0.222754
13	112504000	112870000	loss	1	A	-1
13	113031000	113288000	gain	3	AAB	0.77388
13	113288000	113298000	gain	3	AAB	-1
13	113298000	113472000	gain	3	AAB	5.07927
13	113472000	113646000	gain	3	AAB	0.742342
13	114040000	114495000	gain	3	AAB	0.611342
13	114495000	114541000	gain	3	AAA	51.7455
13	114541000	114544000	gain	3	AAA	-1
13	114544000	115106000	gain	3	AAB	0.351109
14	19264000	23261000	loss	1	A	-1
14	23262000	51685000	loss	1	A	-1
14	51688000	53701000	loss	1	A	-1
14	55297000	61070000	loss	1	A	-1
14	61073000	68415000	loss	1	A	-1
14	69188000	74850000	loss	1	A	-1
14	74853000	75387000	loss	1	A	-1
14	75463000	80106000	loss	1	A	-1
14	80106000	80115000	loss	1	A	-1
14	80115000	86434000	loss	1	A	-1
14	86441000	88236000	loss	1	A	-1
14	88236000	88238000	gain	13	AAAAAAAAAAAAA	28.6558
14	88238000	95804000	loss	1	A	-1
14	95870000	106713000	loss	1	A	-1
14	106728000	106779000	loss	1	A	-1
14	106801000	106804000	gain	3	AAB	5.88908
14	106827000	107149000	loss	1	A	-1
14	107184000	107288000	loss	1	A	-1
15	20187000	20196000	gain	3	AAB	7.31271
15	22376000	22534000	gain	6	AAAABB	2.63533
15	22756000	25629000	gain	3	AAB	0.165863
15	25629000	25636000	gain	3	AAB	-1
15	25636000	25781000	gain	3	AAB	12.6918
15	25781000	28015000	gain	3	AAB	0.139504
15	28015000	29148000	gain	3	AAB	4.53094
15	29148000	29210000	gain	3	AAB	-1
15	29210000	29698000	gain	3	AAB	0.578881
15	29698000	33549000	gain	3	AAB	0.120972
15	33549000	33596000	gain	3	AAB	-1
15	33596000	34159000	gain	3	AAB	0.502833
15	34159000	34670000	gain	3	AAB	0.382303
15	34730000	34811000	loss	1	-1	-1
15	34875000	35237000	gain	3	AAB	0.983851
15	35386000	37575000	gain	3	AAB	0.176611
15	37575000	37585000	gain	3	AAB	-1
15	37585000	37764000	gain	3	AAA	100
15	37764000	37799000	gain	3	AAA	-1
15	37799000	38553000	gain	3	AAB	1.00954
15	38553000	38554000	gain	3	AAB	-1
15	38554000	38657000	gain	3	AAB	12.5281
15	38657000	38662000	gain	3	AAB	-1
15	38662000	40775000	gain	3	AAB	0.191127
15	40775000	41348000	gain	3	AAB	0.536674
15	42041000	42504000	gain	3	AAB	0.756592
15	42504000	42515000	gain	3	AAB	-1
15	42515000	42614000	gain	3	AAB	23.0557
15	42614000	43828000	gain	3	AAB	3.76697
15	44162000	44407000	gain	3	AAB	13.7908
15	44936000	45440000	gain	3	AAB	2.32562
15	45440000	46619000	gain	3	AAB	0.340358
15	46619000	46629000	gain	3	AAB	-1
15	46629000	46813000	gain	3	AAB	7.1725
15	46813000	49530000	gain	3	AAB	0.172964
15	49530000	50573000	gain	3	AAB	0.352341
15	51226000	52184000	gain	3	AAB	0.243486
15	52184000	54405000	gain	3	AAB	0.135748
15	54405000	54417000	gain	3	AAB	-1
15	54417000	54577000	gain	3	AAB	78.6513
15	54577000	55491000	gain	3	AAB	0.250301
15	55491000	56276000	gain	3	AAB	0.318802
15	56276000	58962000	gain	3	AAB	0.0988398
15	58962000	59563000	gain	3	AAB	0.656765
15	59563000	61268000	gain	3	AAB	0.164316
15	61268000	62609000	gain	3	AAB	0.218739
15	62899000	63734000	gain	3	AAB	0.292067
15	63734000	63748000	gain	3	AAB	-1
15	63748000	63986000	gain	3	AAB	8.6127
15	63986000	63994000	gain	3	AAB	-1
15	63994000	64474000	gain	3	AAB	0.565762
15	64474000	66178000	gain	3	AAB	0.342878
15	66178000	66460000	gain	3	AAB	2.30247
15	66460000	66957000	gain	3	AAB	0.96734
15	66957000	68938000	gain	3	AAB	0.173737
15	68938000	69242000	gain	3	AAB	2.12069
15	69242000	69623000	gain	3	AAB	0.674559
15	69623000	69630000	gain	3	AAB	-1
15	69630000	69839000	gain	3	AAB	14.7168
15	69839000	69854000	gain	3	AAB	-1
15	69854000	71413000	gain	3	AAB	0.287463
15	71413000	71415000	gain	3	AAB	-1
15	71622000	71623000	gain	3	AAB	100
15	71623000	71627000	gain	3	AAB	-1
15	71627000	72238000	gain	3	AAB	0.754881
15	72238000	72259000	gain	3	AAB	-1
15	72259000	72281000	gain	3	AAA	64.5157
15	72404000	72756000	gain	3	AAB	13.672
15	72756000	72776000	gain	3	AAB	-1
15	72776000	73176000	gain	3	AAB	2.03413
15	73176000	73180000	gain	3	AAB	-1
15	73180000	73339000	gain	3	AAA	22.993
15	73339000	73340000	gain	3	AAA	-1
15	73340000	75693000	gain	3	AAB	0.200176
15	75938000	76462000	gain	3	AAB	1.75487
15	76462000	76478000	gain	3	AAB	-1
15	76478000	76884000	gain	3	AAB	20.2971
15	76884000	76894000	gain	3	AAB	-1
15	76901000	77024000	gain	3	AAA	15.601
15	77024000	77029000	gain	3	AAA	-1
15	77029000	80212000	gain	3	AAB	0.121232
15	80212000	80411000	gain	3	AAB	3.14551
15	80411000	81694000	gain	3	AAB	0.31784
15	81694000	85330000	gain	3	AAB	0.140228
15	85330000	87146000	gain	3	AAB	0.146552
15	87146000	91570000	gain	3	AAB	0.0666464
15	91570000	93263000	gain	3	AAB	0.173685
15	93263000	96677000	gain	3	AAB	0.0770033
15	96677000	96681000	gain	3	AAB	-1
15	96681000	96721000	gain	4	AABB	1.76563
15	96721000	97699000	gain	3	AAB	0.127995
15	97699000	97712000	gain	3	AAB	-1
15	97712000	98155000	gain	3	AAB	0.342619
15	98155000	98156000	gain	3	AAB	-1
15	98156000	98167000	gain	3	AAA	74.2348
15	98167000	98173000	gain	3	AAA	-1
15	98173000	98316000	gain	3	AAB	10.8312
15	98316000	98319000	gain	3	AAB	-1
15	98319000	98360000	gain	3	AAB	100
15	98360000	98373000	gain	3	AAB	-1
15	98373000	98961000	gain	3	AAB	0.130227
15	98961000	98979000	gain	3	AAB	-1
15	98979000	99082000	gain	3	AAB	19.2817
15	99082000	99087000	gain	3	AAB	-1
15	99087000	99844000	gain	3	AAB	0.165914
15	99844000	100415000	gain	3	AAB	0.239121
15	100415000	100421000	loss	1	A	-1
15	100426000	100888000	gain	3	AAB	0.30636
15	100888000	100922000	gain	3	AAB	-1
15	100922000	100941000	gain	3	AAB	92.0512
15	100941000	101085000	gain	4	AABB	15.0519
15	101085000	101194000	gain	4	AABB	1.04696
15	101194000	101566000	gain	3	AAB	0.463334
15	101566000	101582000	gain	3	AAB	-1
15	101582000	101627000	gain	3	AAA	48.7652
15	101627000	101640000	gain	3	AAA	-1
15	101640000	102399000	gain	3	AAB	0.170392
16	6367000	6429000	loss	1	A	-1
16	6429000	6554000	loss	1	A	-1
16	6554000	6682000	loss	1	A	-1
16	6682000	6832000	loss	1	A	-1
16	6832000	7009000	loss	1	A	-1
16	7009000	7058000	gain	3	AAB	53.1399
16	7059000	7339000	loss	1	A	-1
16	15049000	15058000	gain	3	AAB	22.9766
16	21569000	21593000	gain	3	AAB	4.48812
16	22625000	22710000	gain	4	AAAB	4.62578
16	32525000	32532000	gain	6	AAABBB	1.38433
16	32532000	33627000	gain	3	AAB	1.66583
16	33865000	33866000	gain	7	AAAABBB	14.7692
16	33877000	34197000	gain	3	AAB	25.0655
16	46436000	46501000	gain	4	AAAB	100
16	47417000	48573000	gain	3	AAB	1.08823
16	48573000	48727000	gain	3	AAB	-1
16	48727000	48934000	gain	3	AAB	0.511677
16	48934000	48944000	gain	3	AAB	-1
16	48944000	48978000	gain	3	AAB	19.9361
16	48978000	48990000	gain	3	AAB	-1
16	48990000	48998000	gain	3	AAB	17.2185
16	69696000	69710000	gain	3	AAA	100
16	69710000	69717000	gain	3	AAA	-1
16	70184000	70196000	gain	4	AABB	5.77654
16	78267000	78268000	loss	1	A	-1
16	78574000	78619000	loss	1	A	-1
16	79049000	79233000	loss	1	A	-1
17	4000	21303000	loss	1	A	-1
17	21303000	21314000	gain	4	AAAB	0.84149
17	21321000	22239000	loss	1	A	-1
17	29246000	29335000	gain	3	AAB	11.1575
17	29340000	29421000	gain	3	AAB	17.7407
17	29421000	29431000	gain	3	AAB	-1
17	29431000	29731000	gain	3	AAB	7.07654
17	29731000	29734000	gain	3	AAB	-1
17	29734000	30180000	gain	3	AAB	0.304451
17	30180000	30816000	gain	3	AAB	0.429516
17	30816000	31196000	gain	3	AAB	0.340318
17	31196000	31200000	gain	3	AAB	-1
17	31200000	31203000	gain	3	AAB	35.3923
17	32782000	33316000	gain	3	AAB	0.277531
17	33316000	33352000	gain	5	AAAAB	17.3562
17	33352000	33415000	gain	3	AAB	7.36112
17	33415000	33424000	gain	3	AAB	-1
17	33424000	33437000	gain	3	AAA	37.178
17	33437000	33914000	gain	3	AAB	0.602051
17	33914000	34044000	gain	3	AAB	100
17	34044000	34056000	gain	3	AAB	-1
17	34056000	34310000	gain	3	AAB	4.07229
17	34310000	34352000	gain	3	AAB	-1
17	34352000	34434000	gain	4	AABB	2.73686
17	34437000	34478000	gain	8	AAAAAABB	5.77515
17	34815000	35941000	gain	3	AAB	0.174535
17	35941000	35943000	gain	3	AAB	-1
17	35943000	36018000	gain	3	AAB	31.2594
17	36018000	36778000	gain	5	AAAAB	0.858599
17	36778000	36837000	gain	4	AAAB	6.88883
17	36837000	36857000	gain	3	AAA	74.731
17	36857000	36858000	gain	3	AAA	-1
17	36858000	36937000	gain	3	AAB	2.76128
17	36937000	36940000	gain	3	AAB	-1
17	36940000	36969000	gain	3	AAA	37.3861
17	36969000	36973000	gain	3	AAA	-1
17	36973000	37150000	gain	3	AAB	1.09215
17	39422000	39431000	loss	0	-1	-1
17	41400000	41402000	gain	17	AAAAAAAAAAAABBBBB	68.0564
17	43651000	43661000	gain	5	AAABB	1.03402
17	44166000	44354000	gain	3	AAA	28.899
17	45211000	45215000	gain	25	AAAAAAAAAAAAAAAAAAABBBBBB	100
17	57823000	57882000	loss	1	A	-1
17	61322000	61457000	loss	1	A	-1
17	63286000	63567000	gain	3	AAB	1.37266
17	63567000	63580000	gain	3	AAB	-1
17	63580000	63620000	gain	3	AAA	74.0474
17	63620000	63628000	gain	3	AAA	-1
17	63628000	63925000	gain	3	AAB	0.382241
17	63925000	63926000	gain	3	AAB	-1
17	63926000	64091000	gain	3	AAB	8.55718
17	64091000	64124000	gain	3	AAB	-1
17	64124000	64292000	gain	3	AAB	0.70718
17	64452000	64717000	gain	4	AABB	13.0702
17	64717000	64718000	gain	4	AABB	-1
17	64718000	64742000	gain	3	AAB	27.5797
17	64742000	64746000	gain	3	AAB	-1
17	64746000	65202000	gain	3	AAB	0.294139
17	65202000	65762000	gain	3	AAB	0.353212
17	65762000	65797000	gain	3	AAB	-1
17	65797000	66024000	gain	3	AAB	14.9664
17	66024000	66025000	gain	3	AAB	-1
17	66025000	66241000	gain	3	AAB	2.08625
17	68510000	70737000	loss	1	A	-1
18	11000	5275000	gain	3	AAB	2.05967
18	5275000	7571000	gain	3	AAB	27.0691
18	7571000	9744000	gain	3	AAA	34.1362
18	9744000	10563000	gain	3	AAB	14.9191
18	10563000	14937000	gain	3	AAB	3.69128
18	18540000	78016000	loss	1	A	-1
19	259000	311000	loss	1	A	-1
19	313000	2938000	loss	1	A	-1
19	2939000	16598000	loss	1	A	-1
19	16662000	22530000	loss	1	A	-1
19	22536000	22618000	loss	1	-1	-1
19	22618000	24513000	loss	1	A	-1
19	24513000	24588000	gain	4	AAAB	0.611593
19	33397000	34999000	gain	3	AAB	0.219211
19	34999000	35382000	gain	3	AAB	0.939298
19	35382000	36113000	gain	3	AAB	0.437535
19	37747000	40047000	gain	3	AAB	0.139533
19	40047000	40251000	gain	3	AAB	3.51671
19	40251000	41984000	gain	3	AAB	0.360892
19	41984000	42276000	gain	3	AAB	2.49437
19	42276000	43019000	gain	3	AAB	1.46797
19	43019000	43900000	gain	3	AAB	4.76389
19	43903000	44291000	gain	3	AAB	0.937861
19	44291000	45145000	gain	3	AAB	0.332701
19	46543000	46754000	gain	3	AAB	1.35133
19	46756000	51555000	gain	3	AAB	0.0656413
19	51555000	52394000	gain	3	AAB	0.27932
19	54555000	54561000	loss	0	-1	-1
19	54561000	59093000	gain	3	AAB	0.066043
19	59093000	59097000	gain	3	AAB	-1
20	14477000	15970000	loss	1	A	-1
20	25275000	25473000	gain	3	AAB	4.44104
20	25473000	25476000	gain	3	AAB	-1
20	25476000	26117000	gain	3	AAB	1.01996
20	26188000	26190000	gain	108	AAAAAAAAAAAAAAAAAAAAAAAAAAAAAAAAAAAAAAAAAAAAAAAAAAAAAAAAAAAAAAAAAAAAAAAAAAAAAAAAAAAAAAAAAAAAAAAAAAAAAAAABBBB	26.6549
20	26257000	26316000	gain	4	AABB	2.94908
20	29834000	30129000	gain	3	AAB	7.54597
20	30129000	30132000	gain	3	AAB	-1
20	30132000	30576000	gain	3	AAB	0.4013
20	30576000	30584000	gain	3	AAB	-1
20	30584000	30827000	gain	3	AAB	21.8606
20	30827000	31020000	gain	3	AAB	21.334
20	31020000	31024000	gain	3	AAB	-1
20	31024000	31524000	gain	3	AAB	0.208632
20	31529000	31922000	gain	3	AAB	0.338586
20	31922000	31933000	gain	3	AAB	-1
20	31933000	31951000	gain	3	AAB	44.9266
20	31951000	32118000	gain	3	AAB	15.3828
20	32118000	32133000	gain	3	AAA	100
20	32133000	32143000	gain	3	AAA	-1
20	32143000	32984000	gain	3	AAB	0.280392
20	32984000	32995000	gain	3	AAB	-1
20	32995000	33585000	gain	3	AAB	3.16477
20	33585000	33599000	gain	3	AAB	-1
20	33599000	33679000	gain	3	AAA	24.8494
20	33679000	33680000	gain	3	AAA	-1
20	33680000	34263000	gain	3	AAB	0.283092
20	34263000	34309000	gain	3	AAB	49.1899
20	34309000	34314000	gain	3	AAB	-1
20	34314000	34486000	gain	3	AAB	8.37611
20	34486000	34508000	gain	3	AAA	73.6831
20	34508000	35085000	gain	3	AAB	0.436099
20	35085000	35094000	gain	3	AAB	-1
20	35094000	35137000	gain	3	AAB	100
20	35137000	35333000	gain	3	AAB	7.11548
20	35333000	35335000	gain	3	AAB	-1
20	35335000	35846000	gain	3	AAB	0.39364
20	35846000	37238000	gain	4	AABB	0.575542
20	37238000	37303000	gain	3	AAB	1.7913
20	37303000	37335000	gain	3	AAB	-1
20	37335000	37902000	gain	3	AAB	0.207374
20	37902000	37904000	gain	3	AAB	-1
20	37904000	38496000	gain	3	AAB	7.73382
20	38496000	38537000	gain	3	AAB	-1
20	38537000	38955000	gain	3	AAB	0.642781
20	38955000	40819000	gain	3	AAB	0.0832698
20	40819000	42198000	gain	3	AAB	0.114054
20	42198000	42203000	gain	3	AAB	-1
20	42203000	42326000	gain	3	AAB	27.23
20	42326000	42336000	gain	3	AAB	-1
20	42336000	42795000	gain	3	AAB	0.306515
20	42795000	42810000	gain	3	AAB	-1
20	42810000	43060000	gain	3	AAB	23.5148
20	43060000	43062000	gain	3	AAB	-1
20	43062000	43268000	gain	3	AAB	0.670922
20	43268000	43275000	gain	3	AAB	-1
20	43275000	43337000	gain	3	AAB	19.9402
20	43337000	43346000	gain	3	AAB	-1
20	43346000	43642000	gain	3	AAB	0.434538
20	43642000	43749000	gain	3	AAB	3.25452
20	43749000	43751000	gain	3	AAB	-1
20	43751000	43840000	gain	4	AAAB	28.8737
20	43840000	44204000	gain	3	AAB	0.463942
20	44204000	44211000	gain	3	AAB	-1
20	44211000	44222000	gain	3	AAA	12.8605
20	44222000	44223000	gain	3	AAA	-1
20	44223000	44362000	gain	4	AABB	5.80633
20	44362000	45989000	gain	3	AAB	0.0907348
20	45989000	46081000	gain	3	AAB	1.35189
20	46081000	46084000	gain	3	AAB	-1
20	46084000	46203000	gain	3	AAB	11.8096
20	46203000	46275000	gain	3	AAB	29.6216
20	46275000	46290000	gain	3	AAB	-1
20	46290000	46638000	gain	3	AAB	0.35048
20	46638000	46694000	gain	3	AAB	15.8919
20	46694000	47500000	gain	3	AAB	0.153653
20	47500000	47512000	gain	3	AAB	-1
20	47512000	47637000	gain	3	AAB	25.0101
20	47637000	47841000	gain	3	AAB	20.4231
20	47841000	48130000	gain	3	AAB	8.71369
20	48130000	48153000	gain	3	AAB	-1
20	48153000	49280000	gain	3	AAB	0.0979493
20	49280000	49296000	gain	3	AAB	-1
20	49296000	49353000	gain	3	AAB	100
20	49353000	49608000	gain	3	AAB	0.745134
20	49608000	49619000	gain	3	AAB	-1
20	49619000	49637000	gain	3	AAA	8.56301
20	49637000	49638000	gain	3	AAA	-1
20	49638000	50250000	gain	3	AAB	0.201196
20	50250000	50819000	gain	3	AAB	0.14232
20	50819000	51300000	gain	3	AAB	0.251398
20	51300000	51305000	gain	3	AAB	-1
20	51305000	51324000	gain	3	AAA	38.0438
20	51324000	51338000	gain	3	AAA	-1
20	51338000	52114000	gain	3	AAB	0.192378
20	52114000	52430000	gain	3	AAB	0.406292
20	52430000	53224000	gain	4	AABB	6.05323
20	53224000	54236000	gain	3	AAB	0.1339
20	54236000	54245000	gain	3	AAB	-1
20	54245000	54295000	gain	3	AAA	74.7119
20	54295000	54312000	gain	3	AAA	-1
20	54312000	54548000	gain	3	AAB	0.345941
20	54548000	54551000	gain	3	AAB	-1
20	54551000	54802000	gain	3	AAB	5.25621
20	54802000	54804000	gain	3	AAB	-1
20	54804000	55073000	gain	3	AAB	0.373872
20	55073000	55157000	gain	3	AAB	0.933545
20	55157000	55181000	gain	3	AAB	-1
20	55181000	55269000	gain	3	AAB	12.3907
20	55269000	55270000	gain	3	AAB	-1
20	55270000	55320000	gain	3	AAA	17.8103
20	55320000	55325000	gain	3	AAA	-1
20	55325000	55545000	gain	3	AAB	0.637634
20	55545000	56363000	gain	3	AAB	0.226401
20	56363000	56370000	gain	3	AAB	-1
20	56370000	56410000	gain	3	AAA	13.4991
20	56410000	56423000	gain	3	AAA	-1
20	56423000	58871000	gain	3	AAB	0.0765174
20	58871000	59811000	gain	3	AAB	0.1541
20	59811000	59812000	gain	3	AAB	-1
20	59812000	59952000	gain	3	AAB	1.71201
20	59952000	61529000	gain	3	AAB	0.0637861
20	61529000	61538000	gain	3	AAB	-1
20	61538000	61566000	gain	3	AAB	38.9079
20	61566000	61590000	gain	3	AAB	-1
20	61590000	61656000	gain	3	AAB	2.82872
20	61656000	61658000	gain	3	AAB	-1
20	61658000	61722000	gain	3	AAB	9.50773
20	61722000	62140000	gain	3	AAB	0.177256
20	62140000	62142000	gain	3	AAB	-1
20	62142000	62250000	gain	3	AAB	8.04822
20	62250000	62251000	gain	3	AAB	-1
20	62251000	62690000	gain	3	AAB	0.232941
20	62690000	62696000	gain	3	AAB	-1
20	62696000	62784000	gain	3	AAB	4.91036
20	62784000	62914000	gain	3	AAB	0.909008
21	10747000	10784000	gain	6	AAAAAB	26.942
21	10784000	10795000	gain	5	AAAAB	7.94253
21	10795000	10797000	gain	8	AAAAABBB	5.96153
21	10799000	10810000	gain	6	AAAABB	13.1352
21	10810000	10860000	gain	7	AAAAABB	1.81735
21	10873000	10874000	gain	4	AAAB	44.3867
21	15307000	17069000	loss	1	A	-1
21	17071000	26574000	loss	1	A	-1
21	26606000	33156000	loss	1	A	-1
21	33157000	33158000	gain	4	AAAB	11.6808
21	33158000	48099000	loss	1	A	-1
22	17042000	18980000	loss	1	A	-1
22	18980000	19095000	gain	3	AAA	73.4842
22	19095000	19131000	gain	3	AAA	-1
22	19131000	19389000	gain	3	AAB	1.22349
22	19389000	19391000	gain	3	AAB	-1
22	19391000	19551000	gain	3	AAB	20.7269
22	19551000	20070000	gain	4	AAAB	2.18406
22	20070000	20311000	gain	4	AAAB	8.54293
22	20733000	20945000	gain	3	AAB	8.3672
22	20945000	21328000	gain	3	AAB	0.474438
22	21328000	22402000	loss	1	A	-1
22	22412000	25235000	loss	1	A	-1
22	25237000	25645000	loss	1	A	-1
22	25928000	28479000	loss	1	A	-1
22	28486000	28953000	gain	3	AAB	2.82073
22	29281000	29515000	gain	3	AAB	1.10852
22	29515000	29517000	gain	6	AAAABB	9.59203
22	29517000	30288000	gain	3	AAB	0.319354
22	30290000	43363000	loss	1	A	-1
22	43571000	51178000	loss	1	A	-1

## Sheet: s-6
chr	start	end	CNVtype	copynum	genotype	gtconfidance
1	53194000	53454000	loss	1	A	-1
1	85980000	86005000	gain	4	AABB	0.315555
1	144912000	144948000	gain	4	AABB	0.440767
1	145015000	145017000	gain	8	AAAAABBB	100
1	145017000	145092000	gain	8	AAAAABBB	4.89389
1	145097000	145117000	gain	7	AAAAABB	1.18905
1	152555000	152586000	loss	0	-1	-1
1	160156000	160332000	gain	3	AAB	7.28989
1	210077000	210086000	loss	0	-1	-1
1	234911000	234918000	gain	6	AAAABB	2.44003
1	245966000	246216000	loss	1	A	-1
2	35976000	35991000	loss	1	A	-1
2	37127000	37317000	loss	1	A	-1
2	52749000	52785000	loss	0	-1	-1
2	89831000	89889000	gain	5	AAABB	3.98029
2	91770000	91818000	gain	12	AAAAAABBBBBB	13.2799
2	109017000	109193000	gain	3	AAA	3.61039
2	109193000	109195000	gain	3	AAA	-1
2	134086000	134158000	loss	1	A	-1
2	134158000	134303000	loss	1	A	-1
2	154620000	154783000	loss	1	A	-1
2	155364000	156239000	loss	1	A	-1
2	156239000	156240000	loss	1	A	100
2	180067000	180077000	loss	0	-1	-1
2	206153000	206271000	loss	1	A	-1
2	236580000	243017000	loss	1	A	-1
3	100000	850000	loss	1	A	-1
3	1435000	60271000	loss	1	A	-1
3	60271000	60657000	loss	0	-1	-1
3	60658000	90287000	loss	1	A	-1
3	90305000	90320000	loss	1	-1	-1
3	90320000	90503000	loss	1	A	-1
3	93505000	97270000	gain	3	AAB	0.117965
3	97270000	102390000	gain	3	AAB	0.0596001
3	104980000	107722000	gain	3	AAB	0.16186
3	107722000	107723000	gain	3	AAB	-1
3	107723000	108160000	gain	3	AAB	100
3	108160000	108192000	gain	3	AAB	-1
3	108192000	110851000	gain	3	AAB	0.0905901
3	110851000	113382000	gain	3	AAB	0.145737
3	113382000	114284000	gain	3	AAB	0.678518
3	114284000	114314000	gain	3	AAB	-1
3	114314000	114795000	gain	3	AAA	32.0952
3	114795000	114883000	gain	3	AAA	-1
3	114883000	119869000	gain	3	AAB	0.081181
3	119869000	130652000	gain	3	AAB	0.0352635
3	130652000	130653000	gain	3	AAB	-1
3	145698000	147966000	gain	3	AAB	0.11702
3	147966000	152610000	gain	3	AAB	0.0921176
3	166725000	169834000	gain	3	AAB	0.141284
3	170151000	172939000	gain	3	AAB	0.128553
3	172939000	176267000	gain	3	AAB	0.126126
3	187781000	187893000	loss	1	A	-1
4	42000	68000	gain	7	AAAAABB	2.10508
4	13014000	13139000	gain	3	AAB	0.874761
4	13253000	13467000	loss	1	A	-1
4	15328000	15484000	gain	3	AAB	1.25124
4	34779000	34828000	loss	1	A	-1
4	55551000	55645000	gain	3	AAB	2.99521
4	68266000	68267000	gain	8	AAAAABBB	14.4678
4	78115000	78369000	gain	3	AAB	1.12367
4	91242000	91773000	loss	1	A	-1
4	91931000	92053000	loss	1	A	-1
4	147018000	149919000	loss	1	A	-1
4	157220000	187460000	loss	1	A	-1
4	187461000	187462000	gain	3	AAB	21.2757
5	31000	1746000	gain	3	AAB	0.105522
5	8702000	8742000	loss	1	A	-1
5	8747000	8749000	loss	1	A	-1
5	9288000	9410000	gain	3	AAB	10.0426
5	9720000	9920000	gain	3	AAB	1.16689
5	9920000	9925000	gain	3	AAB	-1
5	9925000	10023000	gain	3	AAB	75.4975
5	10023000	10030000	gain	3	AAB	-1
5	10030000	11226000	gain	3	AAB	0.107248
5	13361000	13505000	gain	3	AAB	1.14432
5	13505000	13507000	gain	3	AAB	-1
5	13507000	13592000	gain	3	AAB	30.0586
5	13592000	13595000	gain	3	AAB	-1
5	13595000	13681000	gain	3	AAB	1.43172
5	13681000	13728000	gain	3	AAB	-1
5	13728000	15580000	gain	3	AAB	0.110933
5	15580000	16244000	gain	3	AAB	0.314974
5	16244000	16263000	gain	3	AAB	-1
5	16263000	16300000	gain	3	AAB	34.5388
5	16300000	16412000	gain	3	AAB	-1
5	16412000	16675000	gain	3	AAB	0.806973
5	20397000	20560000	gain	3	AAB	100
5	20560000	20561000	gain	3	AAB	-1
5	33522000	37018000	gain	3	AAB	0.0607309
5	37425000	42948000	gain	3	AAB	0.0330252
5	42948000	42975000	gain	3	AAB	-1
5	43072000	44219000	gain	3	AAB	0.259068
5	45905000	54329000	gain	3	AAB	0.0352968
5	54329000	54377000	gain	3	AAB	-1
5	54377000	54663000	gain	3	AAB	49.5694
5	72815000	72932000	gain	3	AAB	2.40344
6	208000	256000	loss	1	A	-1
6	296000	297000	gain	3	AAA	54.5734
6	297000	382000	gain	3	AAB	1.16282
6	404000	8321000	loss	1	A	0.0722487
6	8321000	10937000	loss	1	A	-1
6	13474000	29842000	loss	1	A	-1
6	29852000	29897000	loss	0	-1	-1
6	29907000	32443000	loss	1	A	0.0930915
6	32451000	32559000	loss	1	A	-1
6	32559000	45393000	loss	1	A	0.0323493
6	48023000	51738000	loss	1	A	-1
6	53934000	57197000	loss	1	A	0.216481
6	57298000	79520000	loss	1	A	-1
6	79520000	79527000	loss	1	A	-1
6	79532000	103737000	loss	1	A	-1
6	103737000	103762000	loss	1	A	-1
6	103764000	147204000	loss	1	A	-1
6	147204000	147676000	gain	3	AAA	100
6	147676000	161260000	loss	1	A	-1
6	161280000	162314000	loss	1	A	-1
6	164699000	164752000	loss	1	A	-1
7	41000	68000	gain	4	AAAB	2.08624
7	80000	588000	gain	3	AAB	0.205131
7	588000	589000	gain	3	AAB	-1
7	589000	677000	gain	3	AAB	8.99852
7	677000	703000	gain	3	AAB	-1
7	6707000	7360000	gain	3	AAB	0.534222
7	7360000	7368000	gain	3	AAB	-1
7	7368000	7427000	gain	3	AAB	37.9177
7	26443000	29637000	gain	3	AAB	0.0504722
7	29637000	29642000	gain	3	AAB	-1
7	29642000	29890000	gain	3	AAA	73.1706
7	29890000	29893000	gain	3	AAA	-1
7	29893000	31548000	gain	3	AAB	0.106027
7	31548000	31558000	gain	3	AAB	-1
7	31558000	31692000	gain	3	AAA	90.5565
7	31692000	31719000	gain	3	AAA	-1
7	31719000	32480000	gain	3	AAB	0.180676
7	32480000	32487000	gain	3	AAB	-1
7	32906000	37112000	gain	3	AAB	0.0437802
7	39298000	39516000	gain	3	AAB	66.2911
7	43425000	44817000	gain	3	AAB	0.168458
7	44974000	48858000	gain	3	AAB	0.0391637
7	50257000	52036000	gain	3	AAB	0.095654
7	54771000	55801000	gain	3	AAB	0.146626
7	57959000	61524000	gain	3	AAB	2.80099
7	61528000	61559000	gain	5	AAABB	4.92933
7	61746000	61802000	gain	4	AABB	2.36765
7	61868000	61916000	gain	5	AAABB	0.474439
7	61981000	62470000	gain	3	AAB	0.204393
7	69256000	70330000	gain	3	AAB	0.358238
7	83005000	83069000	gain	3	AAB	96.2469
7	83069000	83078000	gain	3	AAB	-1
7	86288000	88066000	gain	3	AAB	0.128033
7	88066000	88072000	gain	3	AAB	-1
7	88072000	88108000	gain	3	AAA	27.3383
7	88108000	88115000	gain	3	AAA	-1
7	89792000	89801000	gain	3	AAB	84.4739
7	89801000	89863000	gain	3	AAB	-1
7	94066000	94553000	gain	3	AAB	51.8103
7	94553000	94559000	gain	3	AAB	-1
7	95180000	95257000	gain	3	AAB	100
7	95257000	95267000	gain	3	AAB	-1
7	99229000	99238000	gain	3	AAB	51.2937
7	99238000	99467000	gain	3	AAB	10.108
7	102041000	104962000	gain	3	AAB	0.132282
7	105197000	108597000	gain	3	AAB	0.150804
7	111294000	112120000	gain	3	AAB	0.677372
7	112120000	112129000	gain	3	AAB	-1
7	112129000	112260000	gain	3	AAB	0.926149
7	112260000	112274000	gain	3	AAB	-1
7	112274000	112413000	gain	3	AAB	23.1068
7	112413000	115597000	gain	3	AAB	0.161918
7	115597000	117800000	gain	3	AAB	0.136131
7	119626000	123950000	gain	3	AAB	0.0843867
7	123950000	123953000	gain	3	AAB	-1
7	123953000	124437000	gain	3	AAB	3.28181
7	126431000	133784000	gain	3	AAB	0.0418625
7	133784000	133798000	loss	1	A	-1
7	133798000	135102000	gain	3	AAB	0.209736
7	140787000	143438000	gain	3	AAB	0.2187
7	143544000	143547000	gain	6	AAAABB	100
7	143572000	144376000	gain	3	AAB	0.334956
7	147053000	148072000	gain	3	AAB	0.895895
7	148072000	148076000	gain	3	AAB	-1
7	148076000	148980000	gain	3	AAB	2.68115
7	148980000	151648000	gain	3	AAB	2.2524
7	151648000	152721000	gain	3	AAB	1.56844
7	152726000	154391000	gain	3	AAB	0.162437
7	154392000	154400000	loss	1	A	-1
7	154400000	159117000	gain	3	AAB	0.0461696
7	159117000	159123000	gain	3	AAB	-1
8	170000	175000	loss	1	-1	-1
8	175000	2129000	loss	1	A	-1
8	2129000	2179000	loss	1	A	-1
8	2633000	39231000	loss	1	A	-1
8	39231000	39387000	loss	1	A	-1
8	39387000	43790000	loss	1	A	-1
8	46883000	50268000	gain	3	AAB	0.0701354
8	50268000	50272000	gain	3	AAB	-1
8	52537000	52658000	gain	3	AAB	21.5898
8	52658000	52659000	gain	3	AAB	-1
8	52659000	55996000	gain	3	AAB	0.0519236
8	55996000	56062000	gain	3	AAB	-1
8	56062000	60281000	gain	3	AAB	0.0451867
8	60281000	60286000	gain	3	AAB	-1
8	60286000	61082000	gain	3	AAB	85.3422
8	61082000	61095000	gain	3	AAB	-1
8	61095000	65437000	gain	3	AAB	0.0528716
8	65437000	65451000	gain	3	AAB	-1
8	65451000	65633000	gain	3	AAB	20.1296
8	65633000	65642000	gain	3	AAB	-1
8	66053000	66178000	gain	3	AAA	98.2371
8	66178000	66183000	gain	3	AAA	-1
8	66183000	66611000	gain	3	AAB	4.23764
8	66611000	66624000	gain	3	AAB	-1
8	66624000	69445000	gain	3	AAB	0.115401
8	69445000	69462000	gain	3	AAB	-1
8	70005000	73068000	gain	3	AAB	0.0501902
8	73068000	73090000	gain	3	AAB	-1
8	73090000	73129000	gain	3	AAB	25.4481
8	73129000	73167000	gain	3	AAB	-1
8	73167000	76912000	gain	3	AAB	0.0467604
8	76912000	77024000	gain	3	AAB	-1
8	79655000	82017000	gain	3	AAB	0.0920218
8	82017000	82033000	gain	3	AAB	-1
8	82033000	82188000	gain	3	AAB	22.8938
8	82188000	82216000	gain	3	AAB	-1
8	82216000	84022000	gain	3	AAB	0.0782179
8	84022000	84035000	gain	3	AAB	-1
8	89201000	89446000	gain	3	AAB	83.8307
8	89446000	89448000	gain	3	AAB	-1
8	89830000	91456000	gain	3	AAB	0.142898
8	91456000	91465000	gain	3	AAB	-1
8	91465000	92515000	gain	3	AAB	5.51361
8	92515000	92518000	gain	3	AAB	-1
8	95834000	96069000	gain	3	AAB	100
8	96069000	96073000	gain	3	AAB	-1
8	96073000	97971000	gain	3	AAB	0.099366
8	97971000	97995000	gain	3	AAB	-1
8	97995000	98113000	gain	3	AAA	78.83
8	98113000	98119000	gain	3	AAA	-1
8	98119000	98372000	gain	3	AAB	1.39789
8	98372000	98375000	gain	3	AAB	-1
8	98375000	98403000	gain	3	AAA	100
8	98403000	98413000	gain	3	AAA	-1
8	98413000	98624000	gain	3	AAB	2.05757
8	98624000	98634000	gain	3	AAB	-1
8	98698000	98832000	gain	3	AAB	0.751023
8	98833000	100090000	gain	3	AAB	0.211195
8	100090000	100092000	gain	3	AAB	-1
8	100092000	100357000	gain	3	AAB	34.5337
8	100357000	100364000	gain	3	AAB	-1
8	100364000	101278000	gain	3	AAB	1.07312
8	101278000	101292000	gain	3	AAB	-1
8	101292000	101338000	gain	3	AAA	37.426
8	101338000	101700000	gain	3	AAB	0.40168
8	101700000	101714000	gain	3	AAB	-1
8	101714000	101817000	gain	3	AAA	4.35665
8	101817000	101820000	gain	3	AAA	-1
8	101820000	102815000	gain	3	AAB	0.518937
8	102815000	102839000	gain	3	AAB	-1
8	102839000	102987000	gain	3	AAA	100
8	102987000	102991000	gain	3	AAA	-1
8	102991000	105427000	gain	3	AAB	0.0777227
8	105430000	107008000	loss	1	A	-1
8	107613000	108062000	gain	3	AAB	18.1509
8	108062000	108064000	gain	3	AAB	-1
8	115166000	115633000	gain	7	AAAAAAB	2.7854
8	115633000	115642000	loss	1	A	-1
8	115649000	142656000	gain	7	AAAAAAB	0.0140691
8	142656000	142657000	gain	5	AAABB	49.021
8	142657000	146294000	gain	3	AAB	0.0544151
9	4825000	4828000	gain	3	AAA	91.599
9	4828000	5029000	gain	3	AAA	74.5281
9	36083000	38773000	loss	1	A	-1
9	66861000	66862000	gain	11	AAAAAAABBBB	3.35392
9	79185000	79187000	gain	12	AAAAAAAABBBB	30.5625
9	80421000	80612000	gain	3	AAA	100
9	104930000	104979000	loss	1	A	-1
9	112008000	112084000	loss	1	A	-1
9	119162000	119228000	loss	1	A	-1
9	139966000	139968000	gain	6	AAABBB	49.1051
9	140777000	140785000	gain	4	AABB	1.39518
10	11574000	12001000	gain	3	AAB	11.2356
10	35309000	35311000	gain	5	AAAAA	9.3179
10	46965000	47148000	gain	4	AABB	0.654807
10	98560000	98562000	gain	6	AAAABB	66.9969
10	104189000	104191000	gain	6	AAAAAA	56.664
10	107008000	107046000	loss	1	A	-1
11	192000	792000	gain	3	AAB	0.287975
11	792000	794000	gain	3	AAB	-1
11	794000	1010000	gain	3	AAB	19.9795
11	1010000	1473000	gain	3	AAB	0.350847
11	1473000	1479000	gain	3	AAB	-1
11	1479000	1639000	gain	3	AAB	8.76585
11	1639000	1648000	gain	3	AAB	-1
11	1648000	4966000	gain	3	AAB	0.0533895
11	4969000	4975000	loss	0	-1	-1
11	5857000	9231000	gain	3	AAB	0.0543203
11	10337000	15751000	gain	3	AAB	0.0416359
11	15751000	15763000	gain	3	AAB	-1
11	15763000	15962000	gain	3	AAB	27.4291
11	15962000	15977000	gain	3	AAB	-1
11	15977000	16125000	gain	3	AAB	2.91835
11	16347000	17037000	gain	3	AAB	0.412305
11	17037000	17039000	gain	3	AAB	-1
11	17386000	17419000	gain	3	AAA	100
11	17419000	17421000	gain	3	AAA	-1
11	17421000	18365000	gain	3	AAB	0.1928
11	18714000	19474000	gain	3	AAB	0.316426
11	19474000	19476000	gain	3	AAB	-1
11	19476000	19708000	gain	3	AAB	35.8745
11	19708000	19893000	gain	3	AAB	2.34436
11	21433000	21755000	gain	3	AAB	20.8857
11	26872000	28754000	gain	3	AAB	0.188581
11	28754000	28758000	gain	3	AAB	-1
11	28758000	29006000	gain	3	AAB	70.221
11	29006000	29012000	gain	3	AAB	-1
11	29012000	29362000	gain	3	AAB	16.007
11	33432000	33480000	gain	3	AAB	14.6016
11	33480000	33485000	gain	3	AAB	-1
11	33485000	33619000	gain	3	AAA	87.4311
11	33619000	33620000	gain	3	AAA	-1
11	33620000	34822000	gain	3	AAB	0.197154
11	34822000	34831000	gain	3	AAB	-1
11	34831000	34927000	gain	3	AAB	53.4219
11	34927000	34940000	gain	3	AAB	-1
11	34940000	36928000	gain	3	AAB	0.165232
11	42845000	45785000	gain	3	AAB	0.0884107
11	45785000	45828000	gain	3	AAB	-1
11	45828000	46989000	gain	3	AAB	0.983152
11	48103000	54956000	gain	3	AAB	0.0919001
11	54956000	54972000	loss	1	A	-1
11	56624000	60962000	gain	3	AAB	0.111855
11	60962000	61066000	gain	3	AAB	-1
11	61066000	61515000	gain	3	AAB	16.7782
11	61515000	61547000	gain	3	AAB	-1
11	61547000	62091000	gain	3	AAB	0.44403
11	62754000	63272000	gain	3	AAB	1.27328
11	63272000	65913000	gain	3	AAB	0.169971
11	65913000	65916000	gain	3	AAB	-1
11	65916000	65970000	gain	3	AAB	100
11	65970000	65979000	gain	3	AAB	-1
11	65979000	66067000	gain	3	AAB	4.65022
11	66067000	66070000	gain	3	AAB	-1
11	66290000	68265000	gain	3	AAB	0.211441
11	68265000	73377000	gain	3	AAB	0.0512356
11	73561000	77136000	gain	3	AAB	0.0885029
11	80237000	80992000	gain	3	AAB	0.330927
11	82232000	82446000	gain	3	AAB	0.443883
11	82446000	82466000	gain	3	AAB	-1
11	82466000	82621000	gain	3	AAA	100
11	82621000	82628000	gain	3	AAA	-1
11	82628000	83704000	gain	3	AAB	0.181217
11	84950000	86136000	gain	3	AAB	0.282474
11	86136000	86597000	gain	3	AAB	0.438035
11	88188000	88270000	gain	3	AAA	100
11	91302000	92210000	gain	3	AAB	0.293702
11	92210000	92609000	gain	3	AAB	15.3885
11	92609000	92614000	gain	3	AAB	-1
11	93585000	93874000	gain	3	AAB	2.66631
11	93874000	93907000	gain	3	AAB	-1
11	93907000	96077000	gain	3	AAB	0.100097
11	96077000	96095000	gain	3	AAB	-1
11	96095000	96230000	gain	3	AAA	100
11	96230000	96234000	gain	3	AAA	-1
11	96234000	96553000	gain	3	AAB	1.06856
11	100006000	102159000	gain	3	AAB	0.0999902
11	102159000	102740000	gain	3	AAB	0.361966
11	110318000	111465000	gain	3	AAB	0.200444
11	111465000	111524000	gain	3	AAA	44.6254
11	111524000	111533000	gain	3	AAA	-1
11	111533000	114738000	gain	3	AAB	0.0840702
11	117235000	118079000	gain	3	AAB	0.261176
11	118079000	118091000	gain	3	AAB	-1
11	118091000	118184000	gain	3	AAB	100
11	119603000	121567000	gain	3	AAB	0.113069
11	121567000	121573000	gain	3	AAB	-1
11	121573000	121633000	gain	3	AAA	90.68
11	121799000	123735000	gain	3	AAB	0.0985101
11	123863000	125555000	gain	3	AAB	0.136817
11	125555000	127054000	gain	3	AAB	0.15802
11	127986000	131190000	gain	3	AAB	0.0661515
12	163000	169000	gain	8	AAAAAABB	50.3515
12	25430000	25490000	gain	3	AAB	38.9778
12	25490000	25495000	gain	3	AAB	-1
12	25607000	27590000	gain	3	AAB	0.0852252
12	27590000	27608000	gain	3	AAB	-1
12	27608000	27730000	gain	3	AAB	35.5897
12	27736000	28182000	gain	3	AAB	0.809076
12	28182000	28245000	gain	3	AAB	-1
12	28245000	28936000	gain	3	AAB	0.163017
12	28936000	28937000	gain	3	AAB	-1
12	28937000	29021000	gain	3	AAB	14.6794
12	29021000	29027000	gain	3	AAB	-1
12	29027000	29426000	gain	3	AAB	0.272884
12	29429000	29533000	gain	3	AAA	36.4304
12	29533000	29629000	gain	3	AAA	-1
12	29629000	30317000	gain	3	AAB	0.176712
12	30317000	30348000	gain	3	AAB	75.185
12	30348000	30353000	gain	3	AAB	-1
12	30353000	31475000	gain	3	AAB	0.095584
12	33064000	33237000	gain	3	AAB	0.401561
12	33237000	33239000	gain	3	AAB	-1
12	33239000	33684000	gain	3	AAB	10.9354
12	33684000	33754000	gain	3	AAB	-1
12	126690000	126748000	loss	1	A	-1
12	127649000	127651000	gain	10	AAAAAAABBB	57.3159
13	19595000	19686000	loss	1	A	-1
13	21793000	21834000	gain	3	AAB	2.01708
13	24134000	24761000	gain	3	AAB	0.206507
13	24761000	24788000	gain	3	AAB	-1
13	24788000	25187000	gain	3	AAB	0.482234
13	25187000	25750000	gain	3	AAB	0.298243
13	25750000	25760000	gain	3	AAB	-1
13	25970000	26782000	gain	3	AAB	0.213297
13	26782000	26787000	gain	3	AAB	-1
13	26787000	26936000	gain	3	AAB	16.861
13	27055000	28032000	gain	3	AAB	0.160764
13	28032000	28034000	gain	18	AAAAAAAAAAAAAAAAAA	16.526
13	29445000	31266000	gain	3	AAB	0.10277
13	31266000	32896000	gain	3	AAB	0.0967753
13	32896000	32994000	gain	3	AAB	1.99043
13	32994000	33017000	gain	3	AAB	-1
13	33455000	33513000	gain	3	AAB	19.0814
13	34038000	36139000	loss	1	A	-1
13	36983000	38071000	loss	1	A	-1
13	38071000	38085000	loss	1	A	-1
13	38085000	39831000	loss	1	A	-1
13	40057000	41376000	gain	3	AAB	0.121598
13	41376000	41847000	gain	3	AAB	11.2844
13	41847000	41848000	gain	3	AAB	-1
13	41848000	44020000	gain	3	AAB	0.0859954
13	44020000	44024000	gain	3	AAB	-1
13	44024000	44159000	gain	3	AAB	16.3041
13	44159000	44511000	gain	3	AAB	0.704893
13	44511000	45038000	gain	3	AAB	0.421112
13	46052000	46301000	gain	3	AAB	20.0776
13	46301000	46306000	gain	3	AAB	-1
13	46306000	48490000	gain	3	AAB	0.109084
13	54298000	56288000	loss	1	A	-1
13	59011000	62809000	loss	1	A	-1
13	64455000	67965000	loss	1	A	-1
13	68278000	68684000	loss	1	A	-1
13	69369000	69410000	loss	1	-1	-1
13	69410000	71317000	loss	1	A	-1
13	72481000	73819000	gain	3	AAB	0.111148
13	73819000	74347000	gain	3	AAB	0.256566
13	74347000	74884000	gain	3	AAB	0.256938
13	74884000	74887000	gain	3	AAB	-1
13	74887000	74927000	gain	3	AAA	74.7242
13	74927000	74937000	gain	3	AAA	-1
13	74937000	76831000	gain	3	AAB	0.0883942
13	77007000	77063000	loss	1	-1	-1
13	77063000	79651000	loss	1	A	-1
13	87957000	88541000	loss	1	A	-1
13	88780000	89004000	loss	1	A	-1
13	89453000	89971000	loss	1	A	-1
13	91523000	91524000	gain	3	AAB	23.4059
13	91524000	91932000	gain	3	AAB	0.300963
13	91932000	91938000	gain	3	AAB	-1
13	92715000	94004000	loss	1	A	-1
13	94400000	94528000	loss	1	A	-1
13	95621000	95783000	gain	3	AAB	24.8487
13	95783000	97267000	gain	3	AAB	0.0995386
13	97267000	98443000	gain	3	AAB	0.329693
13	98443000	100075000	gain	3	AAB	0.0894431
13	102200000	102525000	loss	1	A	-1
13	104985000	105290000	loss	1	A	-1
13	110104000	110106000	gain	3	AAB	32.3761
13	110106000	111276000	gain	3	AAB	0.139756
13	111377000	112137000	gain	3	AAB	0.232261
13	112137000	112147000	gain	3	AAB	-1
13	112504000	112870000	loss	1	A	-1
13	113032000	113646000	gain	3	AAB	0.404625
13	114036000	115106000	gain	3	AAB	0.202309
14	19264000	25695000	loss	1	A	-1
14	25698000	33080000	loss	1	A	-1
14	33080000	33134000	loss	1	A	100
14	33134000	33139000	loss	1	A	-1
14	33153000	39417000	loss	1	A	-1
14	39433000	39506000	loss	1	A	-1
14	39506000	39509000	loss	1	A	100
14	39509000	61863000	loss	1	A	-1
14	62006000	68605000	loss	1	A	-1
14	69220000	74850000	loss	1	A	-1
14	74853000	75387000	loss	1	A	-1
14	75463000	80105000	loss	1	A	-1
14	80105000	80115000	loss	1	A	-1
14	80115000	88236000	loss	1	A	-1
14	88236000	88238000	gain	12	AAAAAAAAAAAA	82.6877
14	88238000	95804000	loss	1	A	-1
14	95870000	106713000	loss	1	A	-1
14	106728000	106779000	loss	1	A	-1
14	106801000	106804000	gain	3	AAB	21.3438
14	106827000	107149000	loss	1	A	-1
14	107184000	107288000	loss	1	A	-1
15	22376000	22534000	gain	6	AAAABB	9.47659
15	25701000	25766000	gain	3	AAA	21.3845
15	25766000	25768000	gain	3	AAA	-1
15	29490000	33562000	gain	3	AAB	0.115007
15	33562000	33596000	gain	3	AAB	-1
15	33596000	34670000	gain	3	AAB	0.190219
15	34730000	34811000	loss	1	-1	-1
15	34875000	37575000	gain	3	AAB	0.145951
15	37575000	37608000	gain	3	AAB	-1
15	37608000	37832000	gain	3	AAA	100
15	37832000	37858000	gain	3	AAA	-1
15	37858000	38566000	gain	3	AAB	0.726927
15	38566000	38568000	gain	3	AAB	-1
15	38568000	38662000	gain	3	AAA	68.3606
15	38662000	40852000	gain	3	AAB	0.18446
15	42040000	42501000	gain	3	AAB	0.706102
15	42501000	42502000	gain	3	AAB	-1
15	42502000	44265000	gain	3	AAB	2.8782
15	44265000	44278000	gain	3	AAB	-1
15	44278000	44407000	gain	3	AAA	74.5726
15	44407000	44427000	gain	3	AAA	-1
15	44427000	45407000	gain	3	AAB	1.77244
15	45407000	45409000	gain	3	AAB	-1
15	45409000	45576000	gain	3	AAB	95.9036
15	45576000	45581000	gain	3	AAB	-1
15	45581000	46619000	gain	3	AAB	0.359191
15	46619000	46644000	gain	3	AAB	-1
15	46812000	50580000	gain	3	AAB	0.106951
15	51075000	54375000	gain	3	AAB	0.0879636
15	54417000	54590000	gain	3	AAB	100
15	54590000	57677000	gain	3	AAB	0.0705727
15	57677000	58864000	gain	3	AAB	0.22177
15	59577000	63734000	gain	3	AAB	0.0669821
15	63734000	63747000	gain	3	AAB	-1
15	63747000	63986000	gain	3	AAB	13.3631
15	63986000	63994000	gain	3	AAB	-1
15	63994000	64475000	gain	3	AAB	0.542419
15	64475000	66178000	gain	3	AAB	0.362008
15	66178000	69623000	gain	3	AAB	0.120856
15	69623000	69632000	gain	3	AAB	-1
15	69632000	69720000	gain	3	AAA	25.0361
15	69720000	69728000	gain	3	AAA	-1
15	69728000	71415000	gain	3	AAB	0.328721
15	71620000	71639000	gain	3	AAB	6.38487
15	71639000	72050000	gain	3	AAB	0.75065
15	72050000	72052000	gain	3	AAB	-1
15	72052000	72900000	gain	3	AAB	6.11106
15	72966000	73188000	gain	3	AAB	1.78003
15	73188000	73190000	gain	3	AAB	-1
15	73190000	73321000	gain	3	AAA	74.7119
15	73321000	76462000	gain	3	AAB	0.229031
15	76462000	76478000	gain	3	AAB	-1
15	76478000	77227000	gain	3	AAA	40.9992
15	77227000	77268000	gain	3	AAA	-1
15	77268000	94833000	gain	3	AAB	0.0198294
15	94833000	96674000	gain	3	AAB	0.174184
15	96674000	96675000	gain	3	AAB	-1
15	96675000	96680000	gain	3	AAB	60.2775
15	96680000	98154000	gain	3	AAB	0.0885971
15	98154000	98375000	gain	3	AAB	10.1937
15	98375000	98383000	gain	3	AAB	-1
15	98383000	99041000	gain	3	AAB	0.128743
15	99041000	99078000	gain	3	AAB	80.8489
15	99078000	99081000	gain	3	AAB	-1
15	99081000	99258000	gain	3	AAB	1.40376
15	99258000	100920000	gain	3	AAB	0.0797619
15	100920000	101047000	gain	4	AABB	9.84342
15	101047000	101049000	gain	4	AABB	-1
15	101049000	101083000	gain	4	AAAB	15.6582
15	101083000	101084000	gain	3	AAB	42.5228
15	101084000	101565000	gain	4	AABB	18.1608
15	101565000	101626000	gain	3	AAB	100
15	101626000	102399000	gain	3	AAB	0.167423
16	6367000	6424000	loss	1	A	-1
16	6424000	6554000	loss	1	A	-1
16	6554000	6682000	loss	1	A	-1
16	6682000	6832000	loss	1	A	-1
16	6832000	7009000	loss	1	A	-1
16	7009000	7058000	gain	3	AAA	100
16	7059000	7339000	loss	1	A	-1
16	21569000	21594000	gain	4	AABB	100
16	22625000	22710000	gain	4	AAAB	7.19503
16	32525000	32532000	gain	5	AAABB	0.639427
16	32532000	34198000	gain	3	AAB	0.832309
16	47417000	48485000	gain	3	AAB	1.01417
16	48485000	48519000	gain	3	AAB	-1
16	48540000	48573000	gain	3	AAB	78.9935
16	48573000	48606000	gain	3	AAB	-1
16	48606000	48715000	gain	3	AAA	46.8883
16	48715000	48727000	gain	3	AAA	-1
16	48727000	48925000	gain	3	AAB	0.574068
16	48925000	48932000	gain	3	AAB	-1
16	48932000	48998000	gain	3	AAB	11.7026
16	70184000	70196000	gain	4	AABB	3.51299
16	78067000	78269000	loss	1	A	-1
16	78574000	78619000	loss	1	A	-1
16	79049000	79233000	loss	1	A	-1
17	4000	21303000	loss	1	A	-1
17	21303000	21314000	gain	4	AAAB	0.935718
17	21321000	22239000	loss	1	A	-1
17	29246000	29619000	gain	3	AAB	6.86956
17	29619000	29639000	gain	3	AAB	-1
17	29639000	29724000	gain	3	AAB	14.084
17	29724000	29728000	gain	3	AAB	-1
17	29728000	31203000	gain	3	AAB	0.12125
17	32782000	33044000	gain	4	AABB	1.12415
17	33044000	33086000	gain	3	AAB	27.6625
17	33086000	33105000	gain	3	AAB	-1
17	33105000	33316000	gain	3	AAB	1.13799
17	33316000	33352000	gain	5	AAAAB	62.5382
17	33352000	33990000	gain	3	AAB	0.494671
17	33990000	34056000	gain	3	AAB	-1
17	34056000	34434000	gain	3	AAB	1.79663
17	34437000	34478000	gain	8	AAAAAABB	7.10909
17	34815000	35967000	gain	3	AAB	0.180668
17	35967000	35971000	gain	3	AAB	-1
17	35971000	36011000	gain	3	AAB	38.8516
17	36011000	36838000	gain	5	AAAAB	0.900878
17	36838000	36857000	gain	3	AAA	74.6284
17	36857000	36858000	gain	3	AAA	-1
17	36858000	37150000	gain	3	AAB	0.743122
17	39422000	39431000	loss	0	-1	-1
17	43651000	43661000	gain	5	AAABB	0.922702
17	44166000	44357000	gain	3	AAB	100
17	45211000	45215000	gain	27	AAAAAAAAAAAAAAAAABBBBBBBBBB	42.704
17	57820000	57881000	loss	1	A	-1
17	61322000	61459000	loss	1	A	-1
17	63286000	64292000	gain	3	AAB	0.205366
17	64452000	65136000	gain	4	AABB	1.77279
17	65136000	65762000	gain	3	AAB	0.328232
17	65762000	65768000	gain	3	AAB	-1
17	65768000	66024000	gain	3	AAB	15.9667
17	66024000	66025000	gain	3	AAB	-1
17	66025000	66241000	gain	3	AAB	2.08346
17	68511000	70737000	loss	1	A	-1
18	11000	13000	gain	4	AABB	100
18	179000	3708000	gain	3	AAB	2.95294
18	3708000	4242000	gain	3	AAA	87.8489
18	4242000	6067000	gain	3	AAB	15.5722
18	7503000	9724000	gain	3	AAB	12.9274
18	9724000	10559000	gain	3	AAB	16.1198
18	10559000	11509000	gain	3	AAB	100
18	11509000	11511000	gain	3	AAB	-1
18	11511000	12654000	gain	3	AAB	15.3875
18	12693000	14937000	gain	3	AAB	18.5129
18	18540000	41976000	loss	1	A	-1
18	41976000	41982000	loss	1	A	-1
18	41982000	78016000	loss	1	A	-1
19	259000	311000	loss	1	A	-1
19	313000	16603000	loss	1	A	-1
19	16667000	24509000	loss	1	A	-1
19	24513000	24588000	gain	4	AAAB	0.479006
19	33395000	33397000	gain	3	AAB	44.3707
19	33679000	34725000	gain	3	AAB	0.376541
19	34733000	34999000	gain	3	AAB	4.28821
19	34999000	35468000	gain	3	AAB	0.824795
19	35468000	36837000	gain	3	AAB	0.355048
19	37738000	40045000	gain	3	AAB	0.146349
19	40045000	40251000	gain	3	AAB	1.49919
19	40251000	41368000	gain	3	AAB	0.381926
19	41394000	41605000	gain	3	AAB	5.34276
19	41612000	41959000	gain	3	AAB	4.31747
19	41959000	42300000	gain	3	AAB	1.16411
19	42302000	43024000	gain	3	AAB	1.01041
19	43024000	43907000	gain	3	AAB	11.1295
19	43907000	44212000	gain	3	AAB	1.38761
19	44212000	45187000	gain	3	AAB	0.324183
19	45187000	46014000	gain	3	AAB	0.323547
19	46014000	46026000	gain	3	AAB	-1
19	46533000	46758000	gain	3	AAB	1.69511
19	46758000	51555000	gain	3	AAB	0.0679577
19	51555000	51796000	gain	3	AAB	1.88412
19	51796000	52624000	gain	3	AAB	0.329551
19	52624000	54043000	gain	3	AAB	0.179789
19	54555000	54561000	loss	0	-1	-1
19	54561000	57129000	gain	3	AAB	0.115245
19	57700000	59093000	gain	3	AAB	0.205708
19	59093000	59097000	gain	3	AAB	-1
20	14472000	15970000	loss	1	A	-1
20	25275000	25455000	gain	3	AAB	4.69758
20	25455000	25459000	gain	3	AAB	-1
20	25459000	25679000	gain	3	AAB	1.41619
20	25679000	26309000	gain	4	AABB	2.16652
20	29833000	30172000	gain	3	AAB	5.56683
20	30172000	30189000	gain	3	AAB	-1
20	30189000	30571000	gain	3	AAB	0.399562
20	30575000	31020000	gain	3	AAB	8.19736
20	31020000	31024000	gain	3	AAB	-1
20	31024000	32018000	gain	3	AAB	0.119484
20	32018000	32019000	gain	3	AAB	-1
20	32019000	32378000	gain	3	AAB	7.96276
20	32378000	32380000	gain	3	AAB	-1
20	32380000	32906000	gain	3	AAB	0.319741
20	32906000	33585000	gain	3	AAB	2.80117
20	33585000	33599000	gain	3	AAB	-1
20	33599000	33679000	gain	3	AAA	37.4178
20	33679000	33680000	gain	3	AAA	-1
20	33680000	34624000	gain	3	AAB	0.272607
20	34624000	35081000	gain	4	AABB	3.13271
20	35081000	35842000	gain	3	AAB	0.404111
20	35842000	36984000	gain	4	AABB	0.806564
20	36984000	37303000	gain	3	AAB	1.12277
20	37303000	37335000	gain	3	AAB	-1
20	37335000	37914000	gain	3	AAB	0.203534
20	37914000	37918000	gain	3	AAB	-1
20	37918000	38496000	gain	3	AAB	7.63616
20	38496000	38537000	gain	3	AAB	-1
20	38537000	41726000	gain	3	AAB	0.0494752
20	41726000	41731000	gain	3	AAB	-1
20	41731000	41759000	gain	3	AAA	34.508
20	41759000	41800000	gain	3	AAA	-1
20	41800000	42198000	gain	3	AAB	0.407686
20	42198000	42206000	gain	3	AAB	-1
20	42206000	42371000	gain	3	AAB	12.9807
20	42371000	43758000	gain	3	AAB	0.129048
20	43758000	43840000	gain	4	AABB	100
20	43840000	44120000	gain	4	AABB	2.38164
20	44120000	44545000	gain	3	AAB	1.35981
20	44545000	44587000	gain	3	AAA	21.8084
20	44587000	44593000	gain	3	AAA	-1
20	44593000	45988000	gain	3	AAB	0.0923365
20	45988000	46079000	gain	3	AAB	1.20045
20	46079000	46215000	gain	3	AAB	18.3833
20	46215000	46288000	gain	3	AAB	41.0493
20	46288000	46290000	gain	3	AAB	-1
20	46290000	47500000	gain	3	AAB	0.106508
20	47500000	47512000	gain	3	AAB	-1
20	47512000	47636000	gain	3	AAB	100
20	47636000	47878000	gain	3	AAB	12.5491
20	47878000	48126000	gain	3	AAB	17.9764
20	48126000	48141000	gain	3	AAB	-1
20	48141000	49280000	gain	3	AAB	0.0965188
20	49280000	49287000	gain	3	AAB	-1
20	49287000	49370000	gain	3	AAA	86.9156
20	49370000	49403000	gain	3	AAA	-1
20	49403000	50203000	gain	3	AAB	0.189734
20	50203000	50862000	gain	3	AAB	0.127182
20	50862000	52081000	gain	3	AAB	0.112923
20	52081000	52418000	gain	3	AAB	0.405079
20	52418000	53209000	gain	3	AAB	0.18007
20	53209000	55269000	gain	3	AAB	0.0686533
20	55269000	55272000	gain	3	AAB	-1
20	55272000	55320000	gain	3	AAA	43.6128
20	55320000	55325000	gain	3	AAA	-1
20	55325000	55607000	gain	3	AAB	0.604827
20	55607000	59897000	gain	3	AAB	0.0414294
20	59897000	59903000	gain	3	AAB	-1
20	59903000	59951000	gain	3	AAB	4.80715
20	59951000	61656000	gain	3	AAB	0.0628773
20	61656000	61658000	gain	3	AAB	-1
20	61658000	61723000	gain	3	AAB	7.91436
20	61723000	62690000	gain	3	AAB	0.0980387
20	62690000	62696000	gain	3	AAB	-1
20	62696000	62784000	gain	3	AAB	5.30406
20	62784000	62914000	gain	4	AABB	26.9496
21	10747000	10784000	gain	6	AAAAAB	14.742
21	10784000	10795000	gain	5	AAAAB	1.99138
21	10795000	10797000	gain	7	AAAAABB	14.1561
21	10799000	10808000	gain	5	AAAAB	7.73058
21	10808000	10828000	gain	6	AAAABB	19.5386
21	10830000	10833000	gain	7	AAAAABB	6.26278
21	10833000	10874000	gain	6	AAAABB	5.41386
21	15307000	33156000	loss	1	A	-1
21	33157000	33158000	gain	4	AAAA	18.3144
21	33158000	34753000	loss	1	A	-1
21	34754000	37477000	loss	1	A	-1
21	37482000	40140000	loss	1	A	-1
21	40574000	44970000	loss	1	A	-1
21	44970000	44973000	loss	1	A	-1
21	44973000	47386000	loss	1	A	-1
21	47387000	47390000	loss	0	-1	-1
21	47390000	48099000	loss	1	A	-1
22	17039000	18980000	loss	1	A	-1
22	18980000	19034000	gain	3	AAB	50.0107
22	19034000	19038000	gain	3	AAB	-1
22	19038000	19095000	gain	3	AAB	64.0469
22	19095000	19131000	gain	3	AAB	-1
22	19131000	19389000	gain	3	AAB	1.44336
22	19389000	19390000	gain	3	AAB	-1
22	19390000	19551000	gain	3	AAB	19.7864
22	19551000	20125000	gain	4	AAAB	2.0963
22	20125000	20311000	gain	4	AAAB	7.20018
22	20733000	20945000	gain	3	AAB	13.9977
22	20945000	21328000	gain	3	AAB	0.562758
22	21328000	21998000	loss	1	A	-1
22	22000000	25645000	loss	1	A	-1
22	25910000	28479000	loss	1	A	-1
22	28486000	28959000	gain	3	AAB	3.92133
22	28959000	29282000	gain	3	AAB	1.11767
22	29282000	30288000	gain	3	AAB	0.291655
22	30290000	43362000	loss	1	A	-1
22	43571000	51178000	loss	1	A	-1

## Sheet: s-7
chr	start	end	CNVtype	copynum	genotype	gtconfidance
1	53194000	53454000	loss	1	A	-1
1	85980000	86005000	gain	4	AABB	0.325661
1	144005000	144016000	gain	6	AAAABB	0.827214
1	144866000	144948000	gain	4	AABB	0.392446
1	145015000	145092000	gain	8	AAAAABBB	2.11087
1	145097000	145117000	gain	7	AAAAABB	4.67358
1	152555000	152586000	loss	0	-1	-1
1	210077000	210086000	loss	0	-1	-1
1	234911000	234918000	gain	6	AAAABB	3.50686
1	245965000	246216000	loss	1	A	-1
2	35976000	35991000	loss	1	-1	-1
2	37127000	37319000	loss	1	A	-1
2	52749000	52785000	loss	0	-1	-1
2	89831000	89878000	gain	5	AAABB	7.63927
2	89878000	89889000	gain	4	AABB	8.81559
2	91770000	91818000	gain	11	AAAAAABBBBB	4.52274
2	109017000	109193000	gain	3	AAA	5.85622
2	109193000	109195000	gain	3	AAA	-1
2	134090000	134158000	loss	1	A	-1
2	134158000	134303000	loss	1	A	-1
2	146862000	146876000	loss	1	A	-1
2	154619000	154907000	loss	1	A	-1
2	155363000	156239000	loss	1	A	-1
2	156239000	156240000	loss	1	A	100
2	180067000	180077000	loss	0	-1	-1
2	206152000	206272000	loss	1	A	-1
2	236577000	243017000	loss	1	A	-1
3	100000	850000	loss	1	A	-1
3	1435000	60271000	loss	1	A	-1
3	60271000	60657000	loss	1	A	-1
3	60658000	90503000	loss	1	A	-1
3	93505000	97322000	gain	3	AAB	0.126684
3	97322000	102566000	gain	3	AAB	0.056866
3	102566000	104369000	gain	3	AAB	0.122708
3	104369000	104385000	gain	3	AAB	-1
3	104385000	104813000	gain	3	AAB	27.1741
3	104813000	104820000	gain	3	AAB	-1
3	104820000	105094000	gain	3	AAB	1.43043
3	105094000	107722000	gain	3	AAB	0.188003
3	107722000	107723000	gain	3	AAB	-1
3	107723000	108523000	gain	3	AAB	11.8116
3	108523000	108548000	gain	3	AAB	-1
3	108548000	114295000	gain	3	AAB	0.0553498
3	114295000	114314000	gain	3	AAB	-1
3	114314000	114795000	gain	3	AAA	100
3	114795000	114883000	gain	3	AAA	-1
3	114883000	130652000	gain	3	AAB	0.0246257
3	145698000	152615000	gain	3	AAB	0.0511587
3	152615000	152616000	gain	3	AAB	63.3311
3	163736000	166916000	gain	3	AAB	0.0825193
3	166916000	172929000	gain	3	AAB	0.0666269
3	172929000	176265000	gain	3	AAB	0.119744
3	176265000	176269000	gain	3	AAB	-1
4	42000	68000	gain	7	AAAAABB	2.78423
4	13014000	13139000	gain	3	AAB	0.853128
4	13252000	13467000	loss	1	A	-1
4	15328000	15329000	gain	3	AAB	27.5106
4	15329000	15484000	gain	3	AAB	6.38059
4	34779000	34829000	loss	1	A	-1
4	55551000	55651000	gain	3	AAB	2.90485
4	91246000	91775000	loss	1	A	-1
4	91931000	92053000	loss	1	A	-1
4	147018000	149919000	loss	1	A	-1
4	157222000	187460000	loss	1	A	-1
5	31000	1750000	gain	3	AAB	0.106766
5	8702000	8742000	loss	1	A	-1
5	8747000	8749000	loss	1	A	-1
5	9288000	9403000	gain	3	AAB	29.326
5	9403000	9407000	gain	3	AAB	-1
5	9622000	9933000	gain	3	AAB	0.728399
5	9933000	10030000	gain	3	AAB	-1
5	10030000	11227000	gain	3	AAB	0.105125
5	13332000	15566000	gain	3	AAB	0.0932569
5	33506000	33872000	gain	3	AAB	0.305777
5	33872000	33880000	gain	3	AAB	-1
5	33880000	33967000	gain	3	AAB	57.507
5	33967000	33968000	gain	3	AAB	-1
5	33968000	34488000	gain	3	AAB	3.18501
5	34488000	35709000	gain	3	AAB	0.130212
5	35709000	35726000	gain	3	AAB	-1
5	35726000	37189000	gain	3	AAB	0.191307
5	37425000	42948000	gain	3	AAB	0.0331425
5	42948000	42982000	gain	3	AAB	-1
5	43072000	45905000	gain	3	AAB	0.0815094
5	45905000	49552000	gain	3	AAB	0.279842
5	49559000	51206000	gain	3	AAB	0.148908
5	51206000	51208000	gain	3	AAB	-1
5	51208000	51259000	gain	3	AAB	44.5818
5	51259000	51267000	gain	3	AAB	-1
5	51267000	54329000	gain	3	AAB	0.0540498
5	54329000	54411000	gain	3	AAB	-1
5	54411000	54667000	gain	3	AAB	64.3343
5	72815000	72933000	gain	3	AAB	1.65315
5	73038000	73956000	gain	3	AAB	0.280636
5	73956000	78356000	gain	3	AAB	0.0850292
5	78356000	79022000	gain	3	AAB	0.505188
5	79022000	81362000	gain	3	AAB	0.162454
5	81362000	83320000	gain	3	AAB	0.185349
5	83320000	83947000	gain	3	AAB	0.763202
5	83948000	83954000	loss	0	-1	-1
5	83955000	85719000	gain	3	AAB	0.103896
5	85719000	86906000	gain	3	AAB	0.467364
5	86906000	98932000	gain	3	AAB	0.0473652
5	98932000	101684000	gain	3	AAB	0.145832
5	101684000	101707000	gain	3	AAB	-1
5	101707000	102599000	gain	3	AAB	15.4967
5	102599000	102611000	gain	3	AAB	-1
5	102611000	106234000	gain	3	AAB	0.12138
5	106241000	107275000	gain	3	AAB	0.278655
5	107275000	114249000	gain	3	AAB	0.0368911
5	114256000	114261000	loss	1	A	-1
5	114261000	115173000	gain	3	AAB	0.267866
5	115173000	118467000	gain	3	AAB	0.0743021
5	118467000	119122000	gain	3	AAB	0.495898
5	119122000	122467000	gain	3	AAB	0.0718587
5	122467000	125852000	gain	3	AAB	0.0847127
5	126209000	127811000	gain	3	AAB	0.258926
5	127811000	129065000	gain	3	AAB	0.352462
5	129065000	129069000	gain	3	AAB	-1
5	129069000	129396000	gain	3	AAB	100
5	129396000	129406000	gain	3	AAB	-1
5	129406000	131171000	gain	3	AAB	0.366299
5	131171000	132250000	gain	3	AAB	0.606459
5	132382000	133945000	gain	3	AAB	0.219711
5	134244000	135787000	gain	3	AAB	0.14572
5	135787000	137211000	gain	3	AAB	0.23142
5	137753000	141964000	gain	3	AAB	0.121738
5	141964000	142532000	gain	3	AAB	0.85079
5	142532000	144682000	gain	3	AAB	0.121066
5	144682000	145464000	gain	3	AAB	1.32688
5	145464000	146980000	gain	3	AAB	0.25047
5	146980000	150799000	gain	3	AAB	0.0857004
5	150799000	156314000	gain	3	AAB	0.0758043
5	156584000	160960000	gain	3	AAB	0.0711935
5	166964000	169879000	gain	3	AAB	0.102179
5	169879000	170459000	gain	3	AAB	0.296858
5	170459000	178108000	gain	3	AAB	0.0466978
5	178108000	178113000	gain	3	AAB	-1
5	178114000	180115000	gain	3	AAB	0.125845
5	180115000	180699000	gain	3	AAB	0.770177
6	296000	298000	gain	4	AABB	13.7021
6	298000	382000	gain	4	AABB	0.775659
6	29852000	29897000	loss	1	A	-1
6	57240000	57297000	gain	3	AAB	0.318307
6	76615000	103737000	loss	1	A	-1
6	103737000	103762000	loss	1	A	-1
6	103764000	147204000	loss	1	A	-1
6	147204000	147676000	gain	3	AAA	91.8469
6	147676000	162315000	loss	1	A	-1
6	162496000	162578000	loss	1	-1	-1
6	164701000	164753000	loss	1	A	-1
7	41000	68000	gain	4	AAAB	2.30907
7	57968000	61524000	gain	3	AAB	2.36603
7	61528000	61559000	gain	5	AAABB	5.26559
7	61746000	61802000	gain	3	AAB	3.62741
7	61868000	61916000	gain	5	AAABB	0.475158
7	99216000	99506000	gain	3	AAB	8.73756
7	105246000	106150000	gain	3	AAB	0.267085
7	112120000	112413000	gain	3	AAB	1.04475
7	129729000	133784000	gain	3	AAB	0.0642962
7	133784000	133798000	loss	1	A	-1
7	133798000	134434000	gain	3	AAB	0.329438
7	141295000	143438000	gain	3	AAB	0.250426
7	143544000	143547000	gain	6	AAAABB	95.4228
7	143572000	144346000	gain	3	AAB	0.390544
7	147058000	148072000	gain	3	AAB	0.728157
7	148072000	148076000	gain	3	AAB	-1
7	148076000	148718000	gain	3	AAB	4.58896
7	148718000	148860000	gain	3	AAB	3.13666
7	148860000	152124000	gain	3	AAB	0.812281
7	152124000	152448000	gain	3	AAB	3.1774
7	152448000	152721000	gain	3	AAB	4.40342
7	154392000	154400000	loss	1	A	-1
7	154400000	159117000	gain	3	AAB	0.0423034
7	159117000	159123000	gain	3	AAB	-1
8	170000	218000	loss	1	-1	-1
8	218000	2129000	loss	1	A	-1
8	2129000	2179000	loss	1	A	-1
8	2640000	39231000	loss	1	A	-1
8	39231000	39387000	loss	1	A	-1
8	39387000	43790000	loss	1	A	-1
8	46883000	50246000	gain	3	AAB	0.0711015
8	50246000	50247000	gain	3	AAB	-1
8	52585000	52658000	gain	3	AAB	100
8	52658000	52659000	gain	3	AAB	-1
8	52659000	60516000	gain	3	AAB	0.024038
8	60516000	60525000	gain	3	AAB	-1
8	60525000	60977000	gain	3	AAA	52.7101
8	60977000	60980000	gain	3	AAA	-1
8	60980000	61593000	gain	3	AAB	0.439082
8	61593000	63242000	gain	3	AAB	0.145695
8	63242000	66026000	gain	3	AAB	0.08382
8	66026000	66053000	gain	3	AAB	-1
8	66053000	66178000	gain	3	AAA	72.3286
8	66178000	66183000	gain	3	AAA	-1
8	66183000	69534000	gain	3	AAB	0.118184
8	69534000	69535000	gain	3	AAB	-1
8	79655000	84022000	gain	3	AAB	0.0417641
8	84022000	84035000	gain	3	AAB	-1
8	84255000	89324000	gain	3	AAB	0.0482963
8	89324000	89326000	gain	3	AAB	-1
8	89750000	89887000	gain	3	AAB	33.5289
8	89887000	89898000	gain	3	AAB	-1
8	89898000	91456000	gain	3	AAB	0.1377
8	91456000	91465000	gain	3	AAB	-1
8	91465000	92483000	gain	3	AAB	5.60235
8	92483000	92518000	gain	3	AAB	-1
8	98699000	98832000	gain	3	AAB	0.703719
8	98832000	99620000	gain	3	AAB	0.205384
8	99620000	99638000	gain	3	AAB	-1
8	99638000	100647000	gain	3	AAB	5.98158
8	100647000	100657000	gain	3	AAB	-1
8	100657000	101700000	gain	3	AAB	0.317202
8	101700000	101714000	gain	3	AAB	-1
8	101714000	101815000	gain	3	AAB	23.6586
8	101815000	101820000	gain	3	AAB	-1
8	101820000	102815000	gain	3	AAB	0.528066
8	102815000	102839000	gain	3	AAB	-1
8	102839000	102960000	gain	3	AAA	37.3916
8	102960000	102991000	gain	3	AAA	-1
8	102991000	105427000	gain	3	AAB	0.0766651
8	105430000	107008000	loss	1	A	-1
8	107613000	108062000	gain	3	AAB	100
8	108062000	108064000	gain	3	AAB	-1
8	108064000	115164000	gain	3	AAB	0.0310209
8	115164000	115166000	gain	3	AAB	-1
8	115166000	115633000	gain	7	AAAAAAB	2.14591
8	115633000	115642000	loss	1	A	-1
8	115649000	133363000	gain	7	AAAAAAB	0.0219609
8	133363000	133555000	gain	6	AAAAAB	1.12188
8	133555000	136415000	gain	7	AAAAAAB	0.137619
8	136415000	140075000	gain	7	AAAAAAB	0.0789163
8	140075000	142656000	gain	7	AAAAAAB	0.12351
8	142656000	142657000	gain	5	AAABB	24.8689
8	142657000	146294000	gain	3	AAB	0.0541722
9	4829000	5030000	gain	3	AAA	31.0027
9	36098000	38773000	loss	1	A	-1
9	66861000	66862000	gain	11	AAAAAAABBBB	2.64709
9	79185000	79187000	gain	9	AAAAAABBB	38.9964
9	80435000	80443000	gain	3	AAB	61.0354
9	80443000	80455000	gain	3	AAB	-1
9	80455000	80612000	gain	3	AAB	100
9	104937000	104979000	loss	1	A	-1
9	112008000	112084000	loss	1	A	-1
9	119162000	119228000	loss	1	A	-1
9	139966000	139968000	gain	5	AAABB	100
9	140776000	140785000	gain	4	AABB	1.53748
10	11579000	11996000	gain	3	AAB	10.556
10	35309000	35311000	gain	4	AAAA	15.2731
10	46965000	47148000	gain	5	AAABB	0.724946
10	71281000	71291000	loss	1	A	-1
10	98560000	98562000	gain	5	AAABB	42.8252
10	104189000	104191000	gain	5	AAABB	100
10	107008000	107046000	loss	1	A	-1
11	192000	819000	gain	3	AAB	0.380454
11	819000	820000	gain	3	AAB	-1
11	820000	1010000	gain	3	AAB	15.5114
11	1010000	2061000	gain	3	AAB	0.232005
11	2061000	2092000	gain	3	AAB	19.0978
11	2092000	3740000	gain	3	AAB	0.181806
11	3829000	4966000	gain	3	AAB	0.172448
11	4969000	4975000	loss	0	-1	-1
11	4977000	5778000	gain	3	AAB	0.15102
11	5778000	5857000	gain	3	AAB	-1
11	5857000	5925000	gain	3	AAB	22.2304
11	5925000	9173000	gain	3	AAB	0.0720154
11	9546000	10330000	gain	3	AAB	0.292885
11	10330000	11882000	gain	3	AAB	0.177947
11	11882000	11944000	gain	3	AAB	-1
11	11944000	13410000	gain	3	AAB	0.184963
11	13410000	14296000	gain	3	AAB	0.462334
11	14296000	14570000	gain	3	AAB	1.88342
11	14570000	15465000	gain	3	AAB	0.336791
11	15465000	15483000	gain	3	AAB	-1
11	15483000	15623000	gain	3	AAA	100
11	15623000	15633000	gain	3	AAA	-1
11	15633000	15751000	gain	3	AAB	2.88259
11	15751000	15763000	gain	3	AAB	-1
11	15763000	15962000	gain	3	AAB	34.4912
11	15962000	15977000	gain	3	AAB	-1
11	15977000	16124000	gain	3	AAB	5.11886
11	16124000	16229000	gain	3	AAB	4.31663
11	16229000	16257000	gain	3	AAB	-1
11	16257000	16360000	gain	3	AAB	100
11	16360000	16370000	gain	3	AAB	-1
11	16370000	16846000	gain	3	AAB	0.75421
11	16846000	16862000	gain	3	AAB	-1
11	16862000	16931000	gain	3	AAA	33.793
11	16931000	16950000	gain	3	AAA	-1
11	16950000	17026000	gain	3	AAB	2.0377
11	17334000	17666000	gain	3	AAB	1.42732
11	17666000	17675000	gain	3	AAB	-1
11	17675000	17729000	gain	3	AAB	100
11	17729000	17731000	gain	3	AAB	-1
11	17731000	18318000	gain	3	AAB	0.323342
11	18721000	19310000	gain	3	AAB	0.531267
11	19310000	19313000	gain	3	AAB	-1
11	19313000	19415000	gain	3	AAA	75.2592
11	19415000	19417000	gain	3	AAA	-1
11	19417000	19474000	gain	3	AAB	6.16393
11	19474000	19558000	gain	3	AAB	-1
11	19558000	19621000	gain	3	AAA	48.8142
11	19621000	19622000	gain	3	AAA	-1
11	19622000	20793000	gain	3	AAB	0.289773
11	20793000	20820000	gain	3	AAB	-1
11	20820000	20844000	gain	3	AAA	100
11	20844000	20850000	gain	3	AAA	-1
11	20945000	21426000	gain	3	AAB	0.4814
11	21426000	21433000	gain	3	AAB	-1
11	21433000	21713000	gain	3	AAA	100
11	21713000	21727000	gain	3	AAA	-1
11	21727000	21908000	gain	3	AAB	1.5079
11	21908000	22002000	gain	3	AAB	100
11	22002000	22006000	gain	3	AAB	-1
11	22006000	22464000	gain	3	AAB	1.07201
11	22464000	22469000	gain	3	AAB	-1
11	22469000	22710000	gain	3	AAA	45.4047
11	22710000	22712000	gain	3	AAA	-1
11	22712000	24413000	gain	3	AAB	0.112517
11	24413000	24515000	gain	3	AAB	-1
11	24515000	24774000	gain	3	AAB	0.592315
11	24774000	24783000	gain	3	AAB	-1
11	24783000	25156000	gain	3	AAB	2.10198
11	25156000	25158000	gain	3	AAB	-1
11	25158000	25294000	gain	3	AAB	0.891131
11	25294000	25311000	gain	3	AAB	-1
11	25311000	25365000	gain	3	AAA	74.7071
11	25365000	25372000	gain	3	AAA	-1
11	25372000	25390000	gain	3	AAB	16.9687
11	25390000	25398000	gain	3	AAB	-1
11	25398000	25649000	gain	3	AAB	37.7863
11	25649000	25662000	gain	3	AAB	-1
11	25662000	26810000	gain	3	AAB	0.242492
11	26810000	28760000	gain	3	AAB	0.241477
11	28760000	28796000	gain	3	AAB	-1
11	28796000	28944000	gain	3	AAB	26.0756
11	28944000	28950000	gain	3	AAB	-1
11	28950000	29006000	gain	3	AAB	38.4421
11	29006000	29013000	gain	3	AAB	-1
11	29013000	30543000	gain	3	AAB	0.368122
11	30543000	33075000	gain	3	AAB	0.180406
11	33075000	33077000	gain	3	AAB	-1
11	33077000	33163000	gain	3	AAA	100
11	33163000	33164000	gain	3	AAA	-1
11	33339000	34503000	gain	3	AAB	0.367949
11	34503000	34822000	gain	3	AAB	0.968713
11	34822000	34829000	gain	3	AAB	-1
11	34829000	35029000	gain	3	AAB	100
11	35029000	35033000	gain	3	AAB	-1
11	35033000	35515000	gain	3	AAB	0.751197
11	35515000	36931000	gain	3	AAB	0.319581
11	36931000	38211000	gain	3	AAB	0.320516
11	41605000	41610000	gain	3	AAA	100
11	41610000	41612000	gain	3	AAA	-1
11	41612000	41721000	gain	3	AAA	100
11	41721000	41726000	gain	3	AAA	-1
11	41726000	44029000	gain	3	AAB	0.125325
11	44029000	45785000	gain	3	AAB	0.207774
11	45785000	45787000	gain	3	AAB	-1
11	45787000	45828000	gain	3	AAA	100
11	45828000	45950000	gain	3	AAB	3.01688
11	45950000	45952000	gain	3	AAB	-1
11	45952000	46132000	gain	3	AAA	80.0912
11	46132000	46133000	gain	3	AAA	-1
11	46133000	46584000	gain	3	AAB	3.25748
11	46584000	46994000	gain	3	AAB	10.155
11	47080000	47526000	gain	3	AAB	1.44982
11	48016000	48234000	gain	3	AAB	1.16504
11	48234000	48959000	gain	3	AAB	0.659167
11	48959000	50327000	gain	3	AAB	1.41067
11	50327000	50783000	gain	3	AAB	0.320572
11	51191000	51196000	loss	1	A	-1
11	51196000	54956000	gain	3	AAB	0.368163
11	54956000	54973000	loss	1	A	-1
11	54973000	55124000	gain	3	AAB	0.444336
11	55124000	56156000	gain	3	AAB	0.0959579
11	56156000	56252000	gain	3	AAB	3.3014
11	56252000	56255000	gain	3	AAB	-1
11	56255000	56625000	gain	3	AAB	11.074
11	56625000	56870000	gain	3	AAB	3.11537
11	56870000	56886000	gain	3	AAB	-1
11	56886000	56930000	gain	3	AAA	38.7703
11	56930000	56957000	gain	3	AAA	-1
11	56957000	58736000	gain	3	AAB	0.412116
11	58736000	59224000	gain	3	AAB	1.6687
11	59224000	60962000	gain	3	AAB	0.336436
11	60962000	61056000	gain	3	AAB	-1
11	61056000	61515000	gain	3	AAB	14.2716
11	61515000	61547000	gain	3	AAB	-1
11	61547000	62092000	gain	3	AAB	0.547046
11	62095000	62753000	gain	3	AAB	0.78878
11	62753000	63333000	gain	3	AAB	1.35383
11	63582000	64728000	gain	3	AAB	0.644343
11	64728000	64731000	gain	3	AAB	-1
11	64731000	64773000	gain	3	AAA	40.5823
11	64773000	64774000	gain	3	AAA	-1
11	64774000	65943000	gain	3	AAB	0.37941
11	65943000	65979000	gain	3	AAB	-1
11	65979000	66062000	gain	3	AAB	5.20629
11	66062000	66070000	gain	3	AAB	-1
11	66070000	66240000	gain	3	AAB	19.5125
11	66240000	66245000	gain	3	AAB	-1
11	66245000	66837000	gain	3	AAB	1.27289
11	66924000	68236000	gain	3	AAB	0.35857
11	68236000	68257000	gain	3	AAB	-1
11	68257000	68506000	gain	3	AAB	12.8581
11	68506000	68511000	gain	3	AAB	-1
11	68511000	73254000	gain	3	AAB	0.0670813
11	73625000	76561000	gain	3	AAB	0.165608
11	76561000	76563000	gain	3	AAB	-1
11	76563000	76742000	gain	3	AAB	11.7658
11	76742000	76743000	gain	3	AAB	-1
11	76743000	77143000	gain	3	AAB	0.684525
11	77143000	80148000	gain	3	AAB	0.112334
11	80148000	80237000	gain	3	AAB	-1
11	80237000	80647000	gain	3	AAB	0.563028
11	80647000	80718000	gain	3	AAA	35.2098
11	80718000	80721000	gain	3	AAA	-1
11	80721000	81022000	gain	3	AAB	0.967576
11	81022000	81108000	gain	3	AAB	-1
11	81108000	85379000	gain	3	AAB	0.079158
11	85380000	85395000	gain	3	AAB	86.5131
11	85395000	85474000	gain	3	AAB	-1
11	85474000	87320000	gain	3	AAB	0.108513
11	87320000	88186000	gain	3	AAB	0.397876
11	88186000	88188000	gain	3	AAB	-1
11	88188000	88270000	gain	3	AAA	100
11	88270000	90240000	gain	3	AAB	0.432134
11	90365000	90605000	gain	3	AAB	1.62291
11	90605000	90607000	gain	3	AAB	-1
11	90788000	90948000	gain	3	AAB	8.03416
11	90948000	91033000	gain	3	AAB	-1
11	91033000	92220000	gain	3	AAB	0.288592
11	92220000	92225000	gain	3	AAB	-1
11	92225000	92309000	gain	3	AAA	64.5031
11	92309000	92315000	gain	3	AAA	-1
11	92315000	92940000	gain	3	AAB	0.721226
11	92940000	93302000	gain	3	AAB	0.583341
11	93302000	93316000	gain	3	AAB	-1
11	93316000	93483000	gain	3	AAA	100
11	93483000	93484000	gain	3	AAA	-1
11	93484000	93627000	gain	3	AAB	2.95443
11	93627000	93636000	gain	3	AAB	-1
11	93636000	93874000	gain	3	AAB	10.0375
11	93874000	93907000	gain	3	AAB	-1
11	93907000	97415000	gain	3	AAB	0.0772449
11	99544000	100684000	gain	3	AAB	0.24155
11	100684000	101420000	gain	3	AAB	0.331032
11	101420000	102891000	gain	3	AAB	0.235037
11	102891000	104266000	gain	3	AAB	0.221758
11	104266000	104272000	loss	1	A	-1
11	104272000	105160000	gain	3	AAB	0.315128
11	105160000	105169000	gain	3	AAB	-1
11	105169000	105551000	gain	3	AAB	9.566
11	105551000	105557000	gain	3	AAB	-1
11	105557000	110139000	gain	3	AAB	0.0871478
11	110139000	111174000	gain	3	AAB	0.281322
11	111174000	111190000	gain	3	AAB	-1
11	111190000	112394000	gain	3	AAB	0.634684
11	112394000	112458000	gain	3	AAB	-1
11	112458000	114425000	gain	3	AAB	0.146283
11	114425000	118079000	gain	3	AAB	0.0878885
11	118079000	118091000	gain	3	AAB	-1
11	118091000	118332000	gain	3	AAB	62.426
11	118332000	118357000	gain	3	AAB	-1
11	118357000	119269000	gain	3	AAB	0.395005
11	119269000	121567000	gain	3	AAB	0.12555
11	121567000	121573000	gain	3	AAB	-1
11	121573000	121701000	gain	3	AAA	100
11	121701000	121804000	gain	3	AAB	74.376
11	121804000	123771000	gain	3	AAB	0.122941
11	123771000	123779000	gain	3	AAB	-1
11	123779000	123869000	gain	3	AAA	48.6436
11	123869000	123875000	gain	3	AAA	-1
11	123875000	131434000	gain	3	AAB	0.0380622
11	131434000	131441000	gain	3	AAB	-1
11	131441000	131455000	gain	3	AAA	100
11	131455000	131462000	gain	3	AAA	-1
11	131462000	134945000	gain	3	AAB	0.0857307
12	163000	169000	gain	7	AAAAABB	2.31237
12	23447000	23455000	gain	3	AAA	74.7346
12	23455000	23474000	gain	3	AAA	-1
12	25607000	27542000	gain	3	AAB	0.0820476
12	27542000	27544000	gain	3	AAB	-1
12	27544000	27588000	gain	3	AAA	27.3265
12	27588000	27681000	gain	3	AAB	17.4939
12	27681000	27730000	gain	3	AAB	-1
12	28245000	28979000	gain	3	AAB	0.157056
12	28979000	28981000	gain	3	AAB	-1
12	28981000	29021000	gain	3	AAA	100
12	29021000	29027000	gain	3	AAA	-1
12	29027000	29426000	gain	3	AAB	0.276425
12	29429000	29497000	gain	3	AAB	7.56032
12	29497000	29629000	gain	3	AAB	-1
12	30353000	31476000	gain	3	AAB	0.0931124
12	33046000	33237000	gain	3	AAB	0.373242
12	33237000	33239000	gain	3	AAB	-1
12	126690000	126748000	loss	1	A	-1
12	127649000	127651000	gain	8	AAAAAAAA	25.9013
13	23321000	25750000	gain	3	AAB	0.0638523
13	25750000	25754000	gain	3	AAB	-1
13	25970000	26782000	gain	3	AAB	0.204282
13	26782000	26787000	gain	3	AAB	-1
13	27055000	28032000	gain	3	AAB	0.153414
13	28032000	28034000	gain	17	AAAAAAAAAAAAAAAAA	40.0227
13	29445000	29608000	gain	3	AAB	2.94329
13	29608000	29609000	gain	3	AAB	-1
13	29609000	29700000	gain	3	AAA	53.9311
13	29700000	29702000	gain	3	AAA	-1
13	31405000	31436000	gain	3	AAB	9.64982
13	31436000	31437000	gain	3	AAB	-1
13	31437000	31580000	gain	3	AAB	0.924102
13	31580000	33000000	gain	3	AAB	0.104259
13	33000000	33019000	gain	3	AAB	48.2336
13	33019000	33027000	gain	3	AAB	-1
13	33027000	33515000	gain	3	AAB	8.52006
13	33515000	34001000	gain	3	AAB	0.487938
13	34038000	36138000	loss	1	A	-1
13	36986000	39831000	loss	1	A	-1
13	40057000	41240000	gain	3	AAB	0.127488
13	41240000	41241000	gain	3	AAB	-1
13	41241000	41847000	gain	3	AAB	8.12715
13	41847000	41848000	gain	3	AAB	-1
13	41848000	44020000	gain	3	AAB	0.0842049
13	44020000	44024000	gain	3	AAB	-1
13	44159000	46026000	gain	3	AAB	0.116989
13	46026000	46052000	gain	3	AAB	-1
13	46052000	46301000	gain	3	AAB	32.9687
13	46301000	46306000	gain	3	AAB	-1
13	46306000	48483000	gain	3	AAB	0.108083
13	54286000	56287000	loss	1	A	-1
13	59015000	62809000	loss	1	A	-1
13	64439000	67964000	loss	1	A	-1
13	68279000	68683000	loss	1	A	-1
13	69369000	71317000	loss	1	A	-1
13	72585000	73087000	gain	3	AAB	0.218134
13	73087000	76832000	gain	3	AAB	0.0434663
13	77007000	77063000	loss	1	-1	-1
13	77063000	79651000	loss	1	A	-1
13	87957000	88541000	loss	1	A	-1
13	88995000	89004000	loss	1	A	-1
13	89453000	89972000	loss	1	A	-1
13	91524000	91940000	gain	3	AAB	0.312707
13	91940000	91949000	gain	3	AAB	87.6727
13	92762000	94004000	loss	1	A	-1
13	94400000	94586000	loss	1	A	-1
13	95621000	95783000	gain	3	AAB	30.4733
13	95783000	97279000	gain	3	AAB	0.100242
13	97279000	100076000	gain	3	AAB	0.0695018
13	102188000	102528000	loss	1	A	-1
13	104985000	105003000	loss	1	-1	-1
13	105003000	105293000	loss	1	A	-1
13	110105000	112156000	gain	3	AAB	0.0856832
13	112504000	112870000	loss	1	A	-1
13	113033000	113034000	gain	3	AAB	40.1319
13	113034000	113036000	gain	3	AAB	-1
13	113036000	113288000	gain	3	AAB	0.768791
13	113288000	113298000	gain	3	AAB	-1
13	113298000	113462000	gain	3	AAB	9.56626
13	113462000	113463000	gain	3	AAB	-1
13	113463000	113647000	gain	3	AAB	0.777566
13	114036000	114496000	gain	3	AAB	0.602269
13	114496000	114499000	gain	3	AAB	-1
13	114499000	114580000	gain	3	AAB	4.00006
13	114580000	114587000	gain	3	AAB	-1
13	114587000	115098000	gain	3	AAB	0.351336
14	19264000	51685000	loss	1	A	-1
14	51688000	68410000	loss	1	A	-1
14	69253000	75386000	loss	1	A	-1
14	75463000	80105000	loss	1	A	-1
14	80105000	80115000	loss	1	A	-1
14	80115000	88236000	loss	1	A	-1
14	88236000	88238000	gain	11	AAAAAAAAAAA	15.8555
14	88238000	92652000	loss	1	A	-1
14	92654000	95803000	loss	1	A	-1
14	95870000	104735000	loss	1	A	-1
14	104737000	107151000	loss	1	A	-1
14	107184000	107288000	loss	1	A	-1
15	20187000	20196000	gain	3	AAB	46.4738
15	22376000	22534000	gain	5	AAABB	2.18151
15	29701000	34139000	gain	3	AAB	0.0845043
15	34139000	34670000	gain	3	AAB	0.339266
15	34730000	34811000	loss	1	-1	-1
15	34875000	36709000	gain	3	AAB	0.184638
15	36709000	40774000	gain	3	AAB	0.103909
15	40774000	41326000	gain	3	AAB	0.475494
15	42039000	42403000	gain	3	AAB	0.635639
15	42403000	42709000	gain	3	AAB	9.03597
15	42709000	45046000	gain	3	AAB	1.68881
15	45046000	45416000	gain	3	AAB	2.29607
15	45416000	45452000	gain	3	AAB	-1
15	45452000	45576000	gain	3	AAB	31.7257
15	45576000	45581000	gain	3	AAB	-1
15	45581000	46619000	gain	3	AAB	0.357235
15	46619000	46629000	gain	3	AAB	-1
15	46813000	49515000	gain	3	AAB	0.161711
15	49515000	50581000	gain	3	AAB	0.32276
15	51232000	52167000	gain	3	AAB	0.244408
15	52167000	55492000	gain	3	AAB	0.0772589
15	56288000	57725000	gain	3	AAB	0.141369
15	57725000	58963000	gain	3	AAB	0.206445
15	59322000	61345000	gain	3	AAB	0.131191
15	61345000	62842000	gain	3	AAB	0.180316
15	62842000	62849000	loss	1	A	-1
15	62849000	63732000	gain	3	AAB	0.327898
15	63732000	63986000	gain	3	AAA	100
15	63986000	63994000	gain	3	AAA	-1
15	63994000	64490000	gain	3	AAB	0.543795
15	66168000	68331000	gain	3	AAB	0.160427
15	68331000	68335000	gain	3	AAB	-1
15	68335000	68579000	gain	3	AAA	33.8628
15	68579000	69623000	gain	3	AAB	0.33944
15	69623000	69630000	gain	3	AAB	-1
15	69630000	69839000	gain	3	AAB	100
15	69839000	69854000	gain	3	AAB	-1
15	69854000	71414000	gain	3	AAB	0.258986
15	71414000	71415000	gain	3	AAB	-1
15	71636000	71778000	gain	3	AAB	0.997776
15	71778000	71789000	gain	3	AAB	-1
15	71789000	71919000	gain	3	AAA	86.9748
15	71919000	71920000	gain	3	AAA	-1
15	71920000	72261000	gain	3	AAB	1.77735
15	72261000	72265000	gain	3	AAB	-1
15	72265000	72894000	gain	3	AAB	14.8805
15	72963000	76462000	gain	3	AAB	0.163698
15	76462000	76478000	gain	3	AAB	-1
15	76478000	76882000	gain	3	AAB	34.5838
15	76882000	76893000	gain	3	AAB	-1
15	76893000	77159000	gain	3	AAA	100
15	77159000	77164000	gain	3	AAA	-1
15	77164000	80078000	gain	3	AAB	0.111345
15	80361000	81753000	gain	3	AAB	0.271703
15	81753000	84592000	gain	3	AAB	0.159548
15	84592000	87144000	gain	3	AAB	0.116828
15	87144000	91569000	gain	3	AAB	0.0570955
15	91569000	93782000	gain	3	AAB	0.109194
15	93782000	96678000	gain	3	AAB	0.0895398
15	96678000	96681000	gain	3	AAB	-1
15	96681000	96720000	gain	4	AABB	1.5655
15	96720000	98155000	gain	3	AAB	0.0959404
15	98155000	98171000	gain	3	AAB	-1
15	98173000	98316000	gain	3	AAB	13.8663
15	98316000	98322000	gain	3	AAB	-1
15	98322000	98363000	gain	3	AAA	44.4804
15	98363000	98373000	gain	3	AAA	-1
15	98373000	98961000	gain	3	AAB	0.132134
15	98961000	98971000	gain	3	AAB	-1
15	98971000	99082000	gain	3	AAB	19.0188
15	99082000	99087000	gain	3	AAB	-1
15	99087000	99796000	gain	3	AAB	0.178732
15	99796000	100888000	gain	3	AAB	0.132401
15	100888000	100889000	gain	3	AAB	-1
15	100889000	101085000	gain	3	AAB	4.82015
15	101085000	101566000	gain	3	AAB	0.316817
15	101566000	101573000	gain	3	AAB	-1
15	101573000	101627000	gain	4	AAAB	100
15	101627000	101640000	gain	4	AAAB	-1
15	101640000	102399000	gain	3	AAB	0.166017
16	6367000	6429000	loss	1	A	-1
16	6429000	6553000	loss	1	A	-1
16	6553000	6683000	loss	1	A	-1
16	6683000	6832000	loss	1	A	-1
16	6832000	7009000	loss	1	A	-1
16	7009000	7058000	gain	3	AAB	23.6928
16	7059000	7339000	loss	1	A	-1
16	15049000	15055000	gain	3	AAB	100
16	15055000	15057000	gain	3	AAB	-1
16	15057000	15058000	gain	3	AAB	39.1758
16	20687000	20693000	gain	3	AAB	0.943458
16	21569000	21594000	gain	3	AAB	5.43417
16	22625000	22709000	gain	4	AAAB	8.9895
16	32525000	32531000	gain	5	AAABB	0.680778
16	32531000	34199000	gain	3	AAB	0.777581
16	46436000	46454000	gain	3	AAB	98.7927
16	47417000	48573000	gain	3	AAB	0.990853
16	48573000	48620000	gain	3	AAB	-1
16	48620000	48715000	gain	3	AAB	100
16	48715000	48727000	gain	3	AAB	-1
16	48727000	48934000	gain	3	AAB	0.498523
16	48934000	48941000	gain	3	AAB	-1
16	48941000	48998000	gain	3	AAB	11.8192
16	70184000	70196000	gain	4	AABB	3.74115
16	78062000	78268000	loss	1	A	-1
16	78574000	78618000	loss	1	A	-1
16	79049000	79234000	loss	1	A	-1
17	2000	21302000	loss	1	A	-1
17	21302000	21313000	gain	3	AAB	0.60008
17	21313000	21314000	gain	4	AAAB	6.36611
17	21321000	22238000	loss	1	A	-1
17	29246000	29619000	gain	3	AAB	5.77304
17	29619000	29639000	gain	3	AAB	-1
17	29639000	29705000	gain	3	AAB	100
17	29705000	29714000	gain	3	AAB	-1
17	29714000	31201000	gain	3	AAB	0.124049
17	31201000	31203000	gain	3	AAB	20.229
17	32783000	33062000	gain	3	AAB	0.360693
17	33062000	33105000	gain	3	AAB	-1
17	33105000	33316000	gain	3	AAB	1.17641
17	33316000	33352000	gain	5	AAAAB	45.6404
17	33352000	33914000	gain	3	AAB	0.506128
17	33914000	34055000	gain	3	AAB	28.7056
17	34055000	34056000	gain	3	AAB	-1
17	34056000	34310000	gain	3	AAB	4.14771
17	34310000	34352000	gain	3	AAB	-1
17	34352000	34434000	gain	3	AAB	2.64796
17	34437000	34478000	gain	8	AAAAAABB	9.67821
17	34815000	35961000	gain	3	AAB	0.174654
17	35961000	35965000	gain	3	AAB	-1
17	35965000	36013000	gain	3	AAB	37.5299
17	36013000	36777000	gain	5	AAAAB	0.954383
17	36777000	36797000	gain	4	AAAB	8.74772
17	36797000	36837000	gain	4	AAAB	77.4086
17	36837000	36845000	gain	3	AAA	74.7071
17	36845000	36858000	gain	3	AAA	-1
17	36858000	36937000	gain	3	AAB	2.34475
17	36937000	36985000	gain	3	AAB	30.5517
17	36985000	37143000	gain	3	AAB	1.08389
17	37143000	37146000	gain	3	AAB	-1
17	37146000	37150000	gain	3	AAB	100
17	39422000	39431000	loss	0	-1	-1
17	41400000	41402000	gain	17	AAAAAAAAAAABBBBBB	60.4715
17	43651000	43661000	gain	5	AAABB	1.00774
17	44166000	44357000	gain	3	AAA	100
17	45211000	45215000	gain	23	AAAAAAAAAAAAAABBBBBBBBB	100
17	57823000	57882000	loss	1	A	-1
17	61322000	61458000	loss	1	A	-1
17	63286000	63567000	gain	3	AAB	1.5827
17	63567000	63580000	gain	3	AAB	-1
17	63580000	63620000	gain	3	AAA	73.0992
17	63620000	63628000	gain	3	AAA	-1
17	63628000	63929000	gain	3	AAB	0.38247
17	63929000	63965000	gain	3	AAB	-1
17	63965000	64045000	gain	3	AAB	11.4458
17	64045000	64047000	gain	3	AAB	-1
17	64047000	64285000	gain	3	AAB	0.621472
17	64291000	64292000	gain	3	-1	-1
17	64452000	64453000	gain	3	AAB	36.5461
17	64453000	64487000	gain	3	AAB	1.92328
17	64487000	64492000	gain	3	AAB	-1
17	64492000	64499000	gain	3	AAA	37.9503
17	64499000	64514000	gain	3	AAA	-1
17	64514000	65112000	gain	3	AAB	0.188406
17	65112000	65762000	gain	3	AAB	0.303833
17	65762000	66024000	gain	3	AAB	36.2619
17	66024000	66025000	gain	3	AAB	-1
17	66025000	66241000	gain	3	AAB	1.96431
17	68511000	70746000	loss	1	A	-1
18	11000	13000	gain	5	AAABB	18.6921
18	132000	2111000	gain	3	AAB	13.5905
18	2111000	4453000	gain	3	AAB	4.26454
18	7708000	9739000	gain	3	AAB	57.4055
18	9739000	10323000	gain	3	AAB	6.49664
18	10323000	14937000	gain	3	AAB	5.27186
18	18540000	78016000	loss	1	A	-1
19	259000	311000	loss	1	A	-1
19	313000	14883000	loss	1	A	-1
19	14892000	15782000	loss	1	A	-1
19	15793000	16453000	loss	1	A	-1
19	16455000	16478000	loss	1	-1	-1
19	16478000	16597000	loss	1	A	-1
19	16661000	22530000	loss	1	A	-1
19	22536000	23796000	loss	1	A	-1
19	23803000	24513000	loss	1	A	-1
19	24513000	24588000	gain	4	AAAB	0.645565
19	33395000	33397000	gain	3	AAB	38.4643
19	33397000	35017000	gain	3	AAB	0.2147
19	35017000	35382000	gain	3	AAB	0.917943
19	35382000	36642000	gain	3	AAB	0.351301
19	38055000	40043000	gain	3	AAB	0.142675
19	40043000	40251000	gain	3	AAB	3.7811
19	40251000	42025000	gain	3	AAB	0.341636
19	42031000	42320000	gain	3	AAB	0.990625
19	42320000	43019000	gain	3	AAB	2.01488
19	43019000	43907000	gain	3	AAB	9.92895
19	44192000	45214000	gain	3	AAB	0.256585
19	46533000	46754000	gain	3	AAB	1.31969
19	46756000	51293000	gain	3	AAB	0.0733009
19	51293000	52629000	gain	3	AAB	0.206583
19	54555000	54561000	loss	0	-1	-1
19	54561000	57132000	gain	3	AAB	0.125565
19	57705000	59093000	gain	3	AAB	0.236916
19	59093000	59097000	gain	3	AAB	-1
20	14477000	15969000	loss	1	A	-1
20	25275000	25448000	gain	3	AAB	4.51197
20	25448000	25472000	gain	3	AAB	33.1286
20	25472000	26117000	gain	3	AAB	1.02417
20	26188000	26190000	gain	87	AAAAAAAAAAAAAAAAAAAAAAAAAAAAAAAAAAAAAAAAAAAAAAAAAAAAAAAAAAAAAAAAAAAAAAAAAAAAAAAAAAAABBB	23.5553
20	26257000	26318000	gain	4	AABB	2.35075
20	29804000	29833000	gain	4	AAAB	16.097
20	29833000	29834000	gain	4	AAAB	-1
20	29834000	29991000	gain	3	AAB	10.8121
20	29991000	30047000	gain	3	AAB	-1
20	30047000	30576000	gain	3	AAB	0.388109
20	30576000	30585000	gain	3	AAB	-1
20	30585000	30609000	gain	3	AAA	73.0136
20	30609000	30615000	gain	3	AAB	51.8568
20	30615000	30753000	gain	3	AAA	35.0258
20	30753000	30759000	gain	3	AAA	-1
20	30759000	30774000	gain	3	AAB	56.028
20	30774000	30779000	gain	3	AAB	-1
20	30779000	30802000	gain	4	AAAA	90.5186
20	30802000	30821000	gain	4	AAAA	-1
20	30821000	30943000	gain	3	AAB	14.9623
20	30943000	30952000	gain	3	AAB	-1
20	30952000	31020000	gain	3	AAA	37.4191
20	31020000	31024000	gain	3	AAA	-1
20	31024000	31922000	gain	3	AAB	0.122297
20	31922000	31933000	gain	3	AAB	-1
20	31933000	32386000	gain	3	AAB	5.39658
20	32386000	32389000	gain	3	AAB	-1
20	32389000	32999000	gain	3	AAB	0.283711
20	32999000	33018000	gain	3	AAB	-1
20	33018000	33585000	gain	3	AAB	3.61239
20	33585000	33599000	gain	3	AAB	-1
20	33599000	33679000	gain	3	AAA	100
20	33679000	33680000	gain	3	AAA	-1
20	33680000	33728000	gain	3	AAB	2.17203
20	33728000	33734000	gain	3	AAB	-1
20	33734000	33802000	gain	3	AAB	9.79124
20	33802000	34198000	gain	3	AAB	0.338008
20	34198000	34211000	gain	3	AAB	-1
20	34211000	34554000	gain	3	AAB	7.18867
20	34554000	34561000	gain	3	AAB	-1
20	34561000	34658000	gain	3	AAB	2.12851
20	34658000	35045000	gain	4	AABB	3.80002
20	35045000	35058000	gain	3	AAB	8.09961
20	35058000	35068000	gain	3	AAB	-1
20	35068000	35258000	gain	3	AAB	14.2157
20	35258000	35271000	gain	3	AAB	-1
20	35271000	35847000	gain	3	AAB	0.397748
20	35847000	36031000	gain	3	AAB	0.808113
20	36031000	36039000	gain	3	AAB	-1
20	36039000	36054000	gain	3	AAA	100
20	36054000	36057000	gain	3	AAA	-1
20	36057000	36911000	gain	4	AABB	0.882563
20	36911000	36916000	gain	4	AABB	-1
20	36916000	37254000	gain	3	AAB	1.31198
20	37254000	37303000	gain	3	AAB	1.86535
20	37303000	37335000	gain	3	AAB	-1
20	37335000	37927000	gain	3	AAB	0.205783
20	37927000	37932000	gain	3	AAB	-1
20	37932000	38107000	gain	3	AAB	64.8822
20	38107000	38120000	gain	3	AAB	-1
20	38120000	38241000	gain	3	AAB	14.4669
20	38241000	38287000	gain	3	AAB	-1
20	38287000	38391000	gain	3	AAA	100
20	38391000	38426000	gain	3	AAA	-1
20	38426000	38437000	gain	3	AAB	57.2635
20	38437000	38494000	gain	3	AAB	-1
20	38494000	39129000	gain	3	AAB	0.536559
20	39129000	39942000	gain	4	AABB	7.90075
20	39942000	41235000	gain	3	AAB	0.0951349
20	41235000	41238000	gain	3	AAB	-1
20	41238000	41281000	gain	3	AAA	71.631
20	41281000	41288000	gain	3	AAA	-1
20	41288000	41726000	gain	3	AAB	0.333966
20	41726000	41752000	gain	3	AAB	-1
20	41752000	41818000	gain	3	AAB	82.0713
20	41818000	41904000	gain	3	AAB	-1
20	41904000	42131000	gain	3	AAB	0.446278
20	42131000	42132000	gain	3	AAB	-1
20	42132000	42157000	gain	3	AAA	74.2348
20	42157000	42158000	gain	3	AAA	-1
20	42158000	42198000	gain	3	AAB	8.57824
20	42198000	42203000	gain	3	AAB	-1
20	42203000	42329000	gain	3	AAB	15.7506
20	42329000	42336000	gain	3	AAB	-1
20	42336000	42755000	gain	3	AAB	0.329227
20	42755000	42777000	gain	3	AAB	-1
20	42777000	42795000	gain	3	AAB	4.19015
20	42795000	42810000	gain	3	AAB	-1
20	42810000	43016000	gain	3	AAB	46.1826
20	43016000	43017000	gain	3	AAB	-1
20	43017000	43268000	gain	3	AAB	0.606151
20	43268000	43330000	gain	3	AAB	-1
20	43330000	43694000	gain	3	AAB	0.393174
20	43694000	43784000	gain	4	AABB	1.94306
20	43784000	43786000	gain	4	AABB	-1
20	43786000	43840000	gain	4	AAAA	50.4944
20	43840000	44204000	gain	3	AAB	0.471996
20	44204000	44211000	gain	3	AAB	-1
20	44211000	44352000	gain	3	AAB	59.4812
20	44352000	44420000	gain	3	AAB	26.0136
20	44420000	44421000	gain	3	AAB	-1
20	44421000	44569000	gain	3	AAB	1.69299
20	44569000	44587000	gain	4	AAAA	8.39572
20	44587000	44593000	gain	4	AAAA	-1
20	44593000	44983000	gain	3	AAB	0.333303
20	44983000	45073000	gain	3	AAB	29.9855
20	45073000	45101000	gain	3	AAB	-1
20	45101000	45823000	gain	3	AAB	0.131713
20	45823000	45836000	gain	3	AAB	-1
20	45836000	45862000	gain	3	AAB	38.4461
20	45862000	45875000	gain	3	AAB	-1
20	45875000	46081000	gain	3	AAB	0.703597
20	46081000	46084000	gain	3	AAB	-1
20	46084000	46277000	gain	3	AAB	20.5081
20	46277000	46290000	gain	3	AAB	-1
20	46290000	47519000	gain	3	AAB	0.105857
20	47519000	47554000	gain	3	AAB	-1
20	47554000	48143000	gain	3	AAB	5.27446
20	48143000	48153000	gain	3	AAB	-1
20	48153000	49280000	gain	3	AAB	0.0954767
20	49280000	49288000	gain	3	AAB	-1
20	49288000	49353000	gain	3	AAB	97.9811
20	49353000	49608000	gain	3	AAB	0.734309
20	49608000	49635000	gain	3	AAB	-1
20	49635000	49809000	gain	3	AAB	0.574485
20	49809000	49846000	gain	3	AAB	-1
20	49846000	49857000	gain	3	AAA	18.6678
20	49857000	49868000	gain	3	AAA	-1
20	49868000	50251000	gain	3	AAB	0.338522
20	50251000	50679000	gain	3	AAB	0.176881
20	50679000	50710000	gain	3	AAB	19.1701
20	50710000	50819000	gain	3	AAB	0.703452
20	50819000	51300000	gain	3	AAB	0.249365
20	51300000	51303000	gain	3	AAB	-1
20	51303000	51324000	gain	3	AAA	100
20	51324000	51338000	gain	3	AAA	-1
20	51338000	52455000	gain	3	AAB	0.128123
20	52455000	52462000	gain	3	AAB	-1
20	52462000	52485000	gain	3	AAA	2.25143
20	52485000	52491000	gain	3	AAA	-1
20	52491000	53542000	gain	3	AAB	0.107517
20	53740000	54101000	gain	3	AAB	0.409046
20	54101000	54102000	gain	3	AAB	-1
20	54158000	54236000	gain	3	AAB	1.15012
20	54236000	54312000	gain	3	AAB	-1
20	54312000	54559000	gain	3	AAB	0.39095
20	54559000	54591000	gain	3	AAB	-1
20	54591000	54603000	gain	3	AAA	74.7366
20	54603000	54685000	gain	3	AAA	-1
20	54685000	54751000	gain	3	AAB	7.92345
20	54751000	54788000	gain	3	AAB	-1
20	55532000	55597000	gain	3	AAB	3.17922
20	55597000	55764000	gain	3	AAB	1.04379
20	55764000	55780000	gain	3	AAB	42.5634
20	55780000	55785000	gain	3	AAB	-1
20	55785000	56363000	gain	3	AAB	0.386032
20	56363000	56370000	gain	3	AAB	-1
20	56370000	56470000	gain	3	AAB	21.6262
20	56470000	56499000	gain	3	AAB	-1
20	56499000	56534000	gain	3	AAB	1.85907
20	56534000	56547000	gain	3	AAA	74.2348
20	56547000	56553000	gain	3	AAA	-1
20	56553000	56808000	gain	3	AAB	0.709111
20	56808000	56810000	gain	3	AAB	-1
20	56810000	56825000	gain	3	AAA	74.731
20	56825000	56851000	gain	3	AAA	-1
20	56851000	57259000	gain	3	AAB	0.58044
20	57259000	57263000	gain	3	AAB	-1
20	57263000	57302000	gain	3	AAA	100
20	57302000	57321000	gain	3	AAA	-1
20	57321000	58351000	gain	3	AAB	0.2181
20	58351000	58367000	gain	3	AAB	-1
20	58367000	58762000	gain	3	AAB	0.457663
20	58762000	58781000	gain	3	AAA	38.4346
20	58781000	59811000	gain	3	AAB	0.165784
20	59811000	59813000	gain	3	AAB	-1
20	59813000	59862000	gain	3	AAB	11.0788
20	59903000	59951000	gain	3	AAB	7.81801
20	59951000	60205000	gain	3	AAB	0.587745
20	60205000	60212000	gain	3	AAB	-1
20	60212000	60219000	gain	3	AAB	7.88149
20	60219000	60458000	gain	3	AAB	0.384587
20	60458000	60465000	gain	3	AAB	-1
20	60465000	60494000	gain	3	AAA	100
20	60494000	60649000	gain	3	AAB	0.780189
20	60649000	60666000	gain	3	AAA	100
20	60666000	61529000	gain	3	AAB	0.145984
20	61529000	61538000	gain	3	AAB	-1
20	61538000	61587000	gain	3	AAB	100
20	61587000	61590000	gain	3	AAB	-1
20	61590000	61656000	gain	3	AAB	3.40946
20	61656000	61658000	gain	3	AAB	-1
20	61658000	61722000	gain	3	AAB	17.6986
20	61722000	62020000	gain	3	AAB	0.261181
20	62020000	62023000	gain	3	AAB	-1
20	62023000	62042000	gain	3	AAB	16.7178
20	62042000	62043000	gain	3	AAB	-1
20	62043000	62177000	gain	3	AAB	1.091
20	62177000	62184000	gain	3	AAB	-1
20	62184000	62250000	gain	3	AAB	12.5742
20	62250000	62251000	gain	3	AAB	-1
20	62251000	62690000	gain	3	AAB	0.287058
20	62690000	62696000	gain	3	AAB	-1
20	62696000	62785000	gain	3	AAB	4.0857
20	62785000	62794000	gain	3	AAB	-1
20	62794000	62914000	gain	3	AAB	1.37888
21	10747000	10783000	gain	6	AAAAAB	49.8112
21	10783000	10795000	gain	5	AAAAB	1.6605
21	10795000	10797000	gain	7	AAAAABB	6.72426
21	10799000	10808000	gain	5	AAAAB	4.84424
21	10808000	10874000	gain	6	AAAABB	4.72799
21	15307000	33156000	loss	1	A	-1
21	33157000	33158000	gain	4	AABB	30.3382
21	33158000	41671000	loss	1	A	-1
21	41937000	44590000	loss	1	A	-1
21	45507000	48095000	loss	1	A	-1
22	17039000	18967000	loss	1	A	-1
22	18968000	18980000	loss	1	A	-1
22	18980000	19492000	gain	3	AAB	1.59485
22	19492000	19552000	gain	3	AAB	12.2146
22	19552000	20109000	gain	4	AAAB	4.62993
22	20109000	20111000	gain	4	AAAB	-1
22	20111000	20311000	gain	4	AAAB	7.46686
22	20733000	20826000	gain	3	AAB	18.8856
22	20826000	20833000	gain	3	AAB	-1
22	20833000	21328000	gain	3	AAB	0.565545
22	21328000	25632000	loss	1	A	-1
22	25643000	25645000	loss	1	A	-1
22	25928000	28479000	loss	1	A	-1
22	28486000	29027000	gain	3	AAB	2.62398
22	29280000	30290000	gain	3	AAB	0.280803
22	30292000	43363000	loss	1	A	-1
22	43571000	43891000	loss	1	A	-1
22	43896000	51178000	loss	1	A	-1

## Sheet: s-8
chr	start	end	CNVtype	copynum	genotype	gtconfidance
1	53209000	53454000	loss	1	A	-1
1	85980000	86005000	gain	4	AABB	0.315971
1	144869000	144948000	gain	4	AABB	0.45177
1	145015000	145092000	gain	8	AAAAABBB	2.03131
1	145097000	145117000	gain	7	AAAAABB	1.1879
1	152555000	152586000	loss	0	-1	-1
1	210077000	210086000	loss	0	-1	-1
1	234911000	234918000	gain	6	AAAABB	10.1193
1	245965000	246215000	loss	1	A	-1
2	37127000	37317000	loss	1	A	-1
2	52749000	52785000	loss	0	-1	-1
2	89831000	89889000	gain	4	AABB	3.76258
2	91770000	91818000	gain	11	AAAAAABBBBB	24.5124
2	109017000	109193000	gain	3	AAA	4.51001
2	109193000	109195000	gain	3	AAA	-1
2	154620000	154783000	loss	1	A	-1
2	155534000	156239000	loss	1	A	-1
2	206152000	206271000	loss	1	A	-1
2	236757000	243017000	loss	1	A	-1
3	100000	850000	loss	1	A	-1
3	1435000	8292000	loss	1	A	-1
3	9164000	13897000	loss	1	A	-1
3	14625000	39912000	loss	1	A	-1
3	39920000	45731000	loss	1	A	-1
3	46530000	60271000	loss	1	A	-1
3	60271000	60657000	loss	1	A	-1
3	60658000	69511000	loss	1	A	-1
3	69590000	82474000	loss	1	A	-1
3	82474000	82479000	loss	1	A	-1
3	82479000	90503000	loss	1	A	-1
3	93505000	97240000	gain	3	AAB	0.113189
3	97240000	102391000	gain	3	AAB	0.058281
3	104789000	104907000	gain	3	AAB	5.92475
3	104907000	108872000	gain	3	AAB	0.107519
3	108872000	110888000	gain	3	AAB	0.110723
3	110888000	113383000	gain	3	AAB	0.149819
3	113383000	114279000	gain	3	AAB	0.689118
3	114279000	114282000	gain	3	AAB	-1
3	114282000	114784000	gain	3	AAB	100
3	114784000	114794000	gain	3	AAB	-1
3	114794000	121637000	gain	3	AAB	0.0589121
3	121637000	125013000	gain	3	AAB	0.0996891
3	125368000	128267000	gain	3	AAB	0.126229
3	128267000	130312000	gain	3	AAB	0.210266
3	130312000	130652000	gain	3	AAB	1.03832
3	145694000	147286000	gain	3	AAB	0.162897
3	147286000	147304000	gain	3	AAB	-1
3	147304000	147973000	gain	3	AAB	0.428538
3	147973000	151904000	gain	3	AAB	0.091876
3	151904000	152607000	gain	3	AAB	0.556336
3	166725000	169833000	gain	3	AAB	0.139368
3	170176000	172717000	gain	3	AAB	0.13495
3	172717000	176267000	gain	3	AAB	0.11577
4	42000	68000	gain	7	AAAAABB	2.29186
4	13014000	13139000	gain	3	AAB	0.833328
4	15332000	15484000	gain	3	AAB	1.31018
4	34779000	34828000	loss	1	A	-1
4	55551000	55651000	gain	3	AAB	2.67705
4	78114000	78424000	gain	3	AAB	0.787002
4	91242000	91775000	loss	1	A	-1
4	91931000	92057000	loss	1	A	-1
4	147019000	149919000	loss	1	A	-1
4	157220000	187460000	loss	1	A	-1
5	9915000	10027000	gain	3	AAB	100
5	10027000	10030000	gain	3	AAB	-1
5	12984000	14867000	gain	3	AAB	0.0903661
5	68419000	72301000	gain	3	AAB	0.147265
5	72301000	72304000	gain	3	AAB	-1
5	72304000	72865000	gain	3	AAB	1.03967
5	72865000	74697000	gain	3	AAB	0.236463
5	74697000	74705000	gain	3	AAB	-1
5	74705000	76846000	gain	8	AAAAAAAB	2.79249
5	76846000	79246000	gain	7	AAAAAAB	2.82291
5	79246000	79249000	gain	7	AAAAAAB	-1
5	79249000	79447000	gain	7	AAAAAAB	11.8958
5	79447000	79897000	gain	5	AAAAB	3.27957
5	79897000	83477000	gain	6	AAAAAB	0.549971
5	83477000	85712000	gain	5	AAAAB	0.229795
5	85712000	95398000	gain	5	AAAAB	0.187447
5	95398000	96702000	gain	6	AAAAAB	1.57743
5	96702000	97347000	gain	5	AAAAB	5.34147
5	97347000	97349000	gain	5	AAAAB	-1
5	97349000	97879000	gain	3	AAB	0.641125
5	97879000	97938000	gain	3	AAB	1.76451
6	202000	208000	loss	1	-1	-1
6	208000	257000	loss	1	A	7.64758
6	296000	382000	gain	4	AABB	1.46263
6	8433000	11119000	loss	1	A	0.146396
6	14918000	15256000	loss	1	A	-1
6	21569000	24857000	loss	1	A	-1
6	25932000	27888000	loss	1	A	-1
6	27888000	29366000	loss	1	A	0.280222
6	29852000	29897000	loss	0	-1	-1
6	32460000	32649000	loss	1	A	-1
6	44892000	45393000	loss	1	A	30.334
6	48402000	48983000	loss	1	A	-1
6	48983000	51726000	loss	1	A	0.466105
6	53934000	55566000	loss	1	A	0.343384
6	55566000	55569000	loss	1	A	-1
6	55569000	56032000	loss	1	A	33.0006
6	57269000	57297000	gain	3	AAB	0.363869
6	57608000	64258000	loss	1	A	-1
6	64932000	65336000	loss	1	A	13.1008
6	65336000	69838000	loss	1	A	-1
6	69838000	76608000	loss	1	A	0.0877667
6	76608000	79520000	loss	1	A	-1
6	79520000	79527000	loss	1	A	-1
6	79532000	103736000	loss	1	A	-1
6	103736000	103762000	loss	1	A	-1
6	103764000	108707000	loss	1	A	-1
6	108712000	124050000	loss	1	A	-1
6	124051000	132824000	loss	1	A	-1
6	132885000	147204000	loss	1	A	-1
6	147204000	147676000	gain	3	AAB	83.2791
6	147676000	160876000	loss	1	A	-1
6	161088000	161256000	loss	1	A	12.1849
6	161256000	161275000	loss	1	A	-1
6	161280000	162317000	loss	1	A	-1
6	162496000	162589000	loss	1	-1	-1
7	41000	68000	gain	4	AAAB	2.43353
7	6708000	7360000	gain	3	AAB	0.502163
7	7360000	7368000	gain	3	AAB	-1
7	7368000	7427000	gain	3	AAB	29.7179
7	26471000	28132000	gain	3	AAB	0.0939618
7	28132000	28141000	gain	3	AAB	-1
7	28141000	28225000	gain	3	AAB	23.1328
7	28225000	28259000	gain	3	AAB	-1
7	28259000	29637000	gain	3	AAB	0.104651
7	29637000	29893000	gain	3	AAB	-1
7	29893000	31268000	gain	3	AAB	0.116849
7	31512000	31692000	gain	3	AAB	29.4884
7	31692000	31719000	gain	3	AAB	-1
7	31719000	32480000	gain	3	AAB	0.175678
7	32480000	32487000	gain	3	AAB	-1
7	32906000	35547000	gain	3	AAB	0.0608979
7	35547000	35553000	gain	3	AAB	-1
7	35553000	35730000	gain	3	AAB	62.6256
7	35730000	35759000	gain	3	AAB	-1
7	35759000	37119000	gain	3	AAB	0.13765
7	38897000	38942000	gain	3	AAA	74.4382
7	38942000	38952000	gain	3	AAA	-1
7	39301000	39483000	gain	3	AAB	36.6281
7	39483000	39520000	gain	3	AAB	-1
7	43975000	44295000	gain	3	AAB	0.879319
7	44295000	44303000	gain	3	AAB	-1
7	44303000	44817000	gain	3	AAB	3.96624
7	44817000	44837000	gain	3	AAB	-1
7	44974000	48574000	gain	3	AAB	0.0401792
7	50265000	52036000	gain	3	AAB	0.0933449
7	54774000	55802000	gain	3	AAB	0.143982
7	57939000	61524000	gain	3	AAB	1.95894
7	61528000	61916000	gain	5	AAABB	0.390081
7	61981000	62470000	gain	3	AAB	0.202083
7	69067000	69080000	gain	3	AAB	100
7	69080000	69085000	gain	3	AAB	-1
7	69256000	70180000	gain	3	AAB	0.792912
7	91301000	91370000	gain	3	AAB	45.2297
7	91370000	91377000	gain	3	AAB	-1
7	99223000	99238000	gain	3	AAB	71.8673
7	99238000	99548000	gain	3	AAB	6.04736
7	102043000	104912000	gain	3	AAB	0.127622
7	105245000	106542000	gain	3	AAB	0.214528
7	106542000	110211000	gain	3	AAB	0.107325
7	110211000	110237000	gain	3	AAB	-1
7	110854000	112120000	gain	3	AAB	0.653649
7	112120000	112130000	gain	4	AAAB	25.1825
7	112130000	112260000	gain	4	AABB	4.05899
7	112260000	112274000	gain	4	AABB	-1
7	112274000	112413000	gain	3	AAB	30.4791
7	112413000	115597000	gain	3	AAB	0.145731
7	115597000	117803000	gain	3	AAB	0.116079
7	120060000	124413000	gain	3	AAB	0.0824804
7	124413000	124426000	gain	3	AAB	-1
7	124426000	124466000	gain	3	AAB	46.2988
7	126403000	133783000	gain	3	AAB	0.0389464
7	133783000	133797000	loss	1	A	-1
7	133797000	135079000	gain	3	AAB	0.166956
7	140775000	144245000	gain	3	AAB	0.139334
7	147058000	148965000	gain	3	AAB	0.453717
7	148965000	151949000	gain	3	AAB	0.8181
7	151949000	152447000	gain	3	AAB	1.76906
7	152447000	152720000	gain	3	AAB	11.3378
7	152720000	152721000	gain	3	AAA	100
7	152721000	152722000	gain	3	AAA	-1
7	152722000	159122000	gain	3	AAB	0.0327869
7	159122000	159123000	gain	3	AAB	-1
8	170000	215000	loss	1	-1	-1
8	215000	2129000	loss	1	A	-1
8	2129000	2179000	loss	1	A	-1
8	2659000	39231000	loss	1	A	-1
8	39231000	39387000	loss	1	A	-1
8	39387000	43790000	loss	1	A	-1
8	46883000	50268000	gain	3	AAB	0.0700926
8	50268000	50272000	gain	3	AAB	-1
8	52534000	52651000	gain	3	AAB	50.4091
8	52651000	52655000	gain	3	AAB	-1
8	52655000	55079000	gain	3	AAB	0.0621532
8	55079000	55403000	gain	3	AAB	3.40206
8	55403000	55405000	gain	3	AAB	-1
8	55405000	55996000	gain	3	AAB	0.295097
8	55996000	56062000	gain	3	AAB	-1
8	56062000	57442000	gain	3	AAB	0.103128
8	57442000	57507000	gain	3	AAB	-1
8	57507000	60281000	gain	3	AAB	0.078059
8	60281000	60288000	gain	3	AAB	-1
8	60288000	61028000	gain	3	AAB	20.7363
8	61028000	61095000	gain	3	AAB	-1
8	61095000	61593000	gain	3	AAB	0.443303
8	61593000	63638000	gain	3	AAB	0.107999
8	63638000	65465000	gain	3	AAB	0.136867
8	65465000	65492000	gain	3	AAB	-1
8	65492000	65588000	gain	3	AAA	40.4881
8	65588000	65590000	gain	3	AAA	-1
8	66053000	66178000	gain	3	AAA	83.7455
8	66178000	66183000	gain	3	AAA	-1
8	66183000	69534000	gain	3	AAB	0.110171
8	69534000	69535000	gain	3	AAB	-1
8	69535000	69964000	gain	3	AAB	26.5669
8	69964000	73068000	gain	3	AAB	0.0493237
8	73068000	73167000	gain	3	AAB	-1
8	73167000	76912000	gain	3	AAB	0.0449284
8	76912000	77024000	gain	3	AAB	-1
8	79655000	82017000	gain	3	AAB	0.090426
8	82017000	82033000	gain	3	AAB	-1
8	82033000	82188000	gain	3	AAB	25.3881
8	82188000	82216000	gain	3	AAB	-1
8	82216000	84022000	gain	3	AAB	0.0767172
8	84022000	84035000	gain	3	AAB	-1
8	86050000	86427000	gain	3	AAB	7.20026
8	86427000	86429000	gain	3	AAB	-1
8	86429000	87783000	gain	3	AAB	0.245736
8	87783000	87796000	gain	3	AAB	-1
8	89237000	89404000	gain	3	AAB	10.8197
8	89404000	89413000	gain	3	AAB	-1
8	89413000	89723000	gain	3	AAB	1.82506
8	89723000	89760000	gain	3	AAB	-1
8	89760000	89887000	gain	3	AAB	100
8	89887000	89898000	gain	3	AAB	-1
8	89898000	91456000	gain	3	AAB	0.134511
8	91456000	91465000	gain	3	AAB	-1
8	91465000	92248000	gain	3	AAB	7.26789
8	92248000	92264000	gain	3	AAB	-1
8	92264000	95834000	gain	3	AAB	0.0723319
8	95834000	95884000	gain	3	AAB	-1
8	95884000	96069000	gain	3	AAA	100
8	96069000	96073000	gain	3	AAA	-1
8	96073000	97971000	gain	3	AAB	0.0976161
8	97971000	98119000	gain	3	AAB	-1
8	98119000	98624000	gain	3	AAB	0.807305
8	98624000	98634000	gain	3	AAB	-1
8	98634000	98785000	gain	3	AAB	12.5553
8	98785000	98795000	gain	3	AAB	-1
8	98795000	100090000	gain	3	AAB	0.160762
8	100090000	100092000	gain	3	AAB	-1
8	100092000	100365000	gain	3	AAB	35.3222
8	100365000	100381000	gain	3	AAB	-1
8	100381000	101700000	gain	3	AAB	0.298312
8	101700000	101714000	gain	3	AAB	-1
8	101714000	101817000	gain	3	AAA	7.51506
8	101817000	101820000	gain	3	AAA	-1
8	101820000	102846000	gain	3	AAB	0.458926
8	102846000	102991000	gain	3	AAB	-1
8	102991000	105428000	gain	3	AAB	0.0767713
8	105428000	105430000	gain	3	AAB	-1
8	105430000	107008000	loss	1	A	-1
8	107613000	108062000	gain	3	AAB	100
8	108062000	108064000	gain	3	AAB	-1
8	108064000	110929000	gain	3	AAB	0.0621613
8	111620000	111688000	gain	3	AAA	100
8	111688000	111710000	gain	3	AAA	-1
8	114324000	114578000	gain	3	AAB	28.9845
8	114578000	114601000	gain	3	AAB	-1
8	115166000	115634000	gain	7	AAAAAAB	1.94815
8	115634000	115642000	gain	7	AAAAAAB	-1
8	115649000	142656000	gain	8	AAAAAABB	0.102245
8	142656000	142669000	gain	3	AAB	12.4138
8	142669000	143904000	gain	3	AAB	0.132522
8	143904000	143922000	gain	3	AAB	-1
8	143922000	143972000	gain	3	AAA	73.496
8	143972000	143987000	gain	3	AAA	-1
8	143987000	146294000	gain	3	AAB	0.0890495
9	4828000	4836000	gain	3	AAB	11.9034
9	4836000	5030000	gain	3	AAB	4.2623
9	36098000	38771000	loss	1	A	-1
9	104930000	104978000	loss	1	A	-1
9	112008000	112084000	loss	1	A	-1
9	119162000	119228000	loss	1	A	-1
9	129676000	129679000	loss	1	A	-1
9	139966000	139968000	gain	6	AAABBB	100
9	140777000	140785000	gain	4	AABB	1.4899
10	46965000	47148000	gain	5	AAABB	0.217768
10	98560000	98562000	gain	7	AAAAABB	23.3609
10	104188000	104191000	gain	5	AAABB	37.7352
10	107003000	107046000	loss	1	A	-1
11	192000	925000	gain	3	AAB	0.361034
11	925000	927000	gain	3	AAB	-1
11	927000	989000	gain	3	AAA	100
11	989000	992000	gain	3	AAA	-1
11	992000	2063000	gain	3	AAB	0.234107
11	2063000	2090000	gain	4	AAAB	4.08892
11	2090000	3740000	gain	3	AAB	0.153229
11	3829000	4966000	gain	3	AAB	0.202008
11	4969000	4975000	loss	0	-1	-1
11	4977000	5778000	gain	3	AAB	0.144103
11	5778000	5819000	gain	3	AAB	-1
11	5819000	9232000	gain	3	AAB	0.0703384
11	9514000	10338000	gain	3	AAB	0.262999
11	10338000	11868000	gain	3	AAB	0.192557
11	11868000	11944000	gain	3	AAB	-1
11	11944000	13435000	gain	3	AAB	0.176679
11	13435000	15464000	gain	3	AAB	0.164737
11	15464000	15483000	gain	3	AAB	-1
11	15483000	15623000	gain	3	AAB	29.8429
11	15623000	15633000	gain	3	AAB	-1
11	15633000	15751000	gain	3	AAB	1.95518
11	15751000	15763000	gain	3	AAB	-1
11	15763000	15962000	gain	3	AAA	100
11	15962000	15977000	gain	3	AAA	-1
11	15977000	16156000	gain	3	AAB	3.2114
11	16156000	16256000	gain	3	AAB	5.8669
11	16256000	16347000	gain	3	AAB	-1
11	16347000	17386000	gain	3	AAB	0.441777
11	17386000	17632000	gain	3	AAB	1.39258
11	17632000	17636000	gain	3	AAB	-1
11	17636000	17729000	gain	3	AAA	100
11	17729000	17731000	gain	3	AAA	-1
11	17731000	18271000	gain	3	AAB	0.441679
11	18714000	19310000	gain	3	AAB	0.511454
11	19310000	19313000	gain	3	AAB	-1
11	19313000	19415000	gain	3	AAB	67.4061
11	19415000	19417000	gain	3	AAB	-1
11	19417000	19474000	gain	3	AAB	2.72219
11	19474000	19476000	gain	3	AAB	-1
11	19476000	19621000	gain	3	AAA	80.0875
11	19621000	19622000	gain	3	AAA	-1
11	19622000	19946000	gain	3	AAB	1.21244
11	19946000	20837000	gain	3	AAB	0.327089
11	20837000	20865000	gain	3	AAB	-1
11	20865000	20948000	gain	3	AAA	98.5493
11	20948000	20952000	gain	3	AAA	-1
11	20952000	21426000	gain	3	AAB	0.494382
11	21426000	21433000	gain	3	AAB	-1
11	21433000	21729000	gain	3	AAA	44.1242
11	21729000	21758000	gain	3	AAA	-1
11	21758000	22464000	gain	3	AAB	0.54669
11	22464000	22469000	gain	3	AAB	-1
11	22469000	22706000	gain	3	AAB	7.31827
11	22706000	22712000	gain	3	AAB	-1
11	22712000	23441000	gain	3	AAB	0.196766
11	23441000	23463000	gain	3	AAB	-1
11	23533000	24413000	gain	3	AAB	0.290586
11	24413000	24418000	gain	3	AAB	-1
11	24418000	24517000	gain	3	AAA	100
11	24517000	24552000	gain	3	AAA	-1
11	24552000	24730000	gain	3	AAB	0.722298
11	24730000	24841000	gain	3	AAB	3.2551
11	24841000	24892000	gain	3	AAB	-1
11	25174000	25275000	gain	3	AAB	0.787996
11	25275000	25485000	gain	3	AAA	100
11	25485000	25489000	gain	3	AAA	-1
11	25489000	25525000	gain	3	AAB	100
11	25525000	25533000	gain	3	AAB	-1
11	25533000	25649000	gain	3	AAB	44.9964
11	25649000	25662000	gain	3	AAB	-1
11	25662000	26667000	gain	3	AAB	0.342596
11	26667000	27540000	gain	3	AAB	0.455302
11	27540000	27543000	gain	3	AAB	-1
11	27543000	27630000	gain	3	AAA	73.496
11	27630000	27632000	gain	3	AAA	-1
11	27632000	27882000	gain	3	AAB	1.91289
11	27882000	27899000	gain	3	AAB	-1
11	27899000	27959000	gain	3	AAA	100
11	27959000	28760000	gain	3	AAB	0.391587
11	28760000	28796000	gain	3	AAB	-1
11	28796000	28976000	gain	3	AAB	31.8839
11	28976000	29001000	gain	3	AAB	-1
11	29012000	29221000	gain	3	AAB	18.9188
11	29221000	29224000	gain	3	AAB	-1
11	29224000	29354000	gain	3	AAB	100
11	29354000	29359000	gain	3	AAB	-1
11	29359000	30070000	gain	3	AAB	0.577198
11	30082000	30215000	gain	3	AAB	23.2609
11	30215000	31211000	gain	3	AAB	0.317564
11	31211000	31212000	gain	3	AAB	-1
11	31665000	32162000	gain	3	AAB	1.18638
11	32162000	32195000	gain	3	AAB	-1
11	32195000	32906000	gain	3	AAB	0.360633
11	32906000	32944000	gain	3	AAA	36.69
11	32944000	32948000	gain	3	AAA	-1
11	32948000	33057000	gain	3	AAB	6.11038
11	33057000	33060000	gain	3	AAB	-1
11	33060000	33167000	gain	3	AAA	41.9207
11	33167000	33175000	gain	3	AAA	-1
11	33340000	34116000	gain	3	AAB	0.517081
11	34116000	34822000	gain	3	AAB	0.54464
11	34822000	34829000	gain	3	AAB	-1
11	34829000	34927000	gain	3	AAB	100
11	34927000	34940000	gain	3	AAB	-1
11	34940000	35316000	gain	3	AAB	0.906482
11	35316000	35386000	gain	3	AAB	-1
11	35386000	36917000	gain	3	AAB	0.273989
11	36917000	36932000	gain	3	AAA	73.0136
11	36932000	36938000	gain	3	AAA	-1
11	36938000	37701000	gain	3	AAB	0.383582
11	37701000	37705000	gain	3	AAB	-1
11	38263000	38294000	gain	3	AAB	13.4953
11	40044000	40255000	gain	3	AAB	1.32627
11	40255000	40257000	gain	3	AAB	-1
11	41371000	41425000	gain	3	AAA	37.5394
11	41425000	41440000	gain	3	AAA	-1
11	41602000	41709000	gain	3	AAA	48.1175
11	41709000	41726000	gain	3	AAA	-1
11	41726000	42908000	gain	3	AAB	0.218726
11	42908000	43645000	gain	3	AAB	0.458616
11	43645000	43649000	gain	3	AAB	-1
11	43681000	44384000	gain	3	AAB	0.420854
11	44384000	45950000	gain	3	AAB	0.259119
11	45950000	45952000	gain	3	AAB	-1
11	45952000	46215000	gain	3	AAA	100
11	46215000	46252000	gain	3	AAA	-1
11	46252000	46563000	gain	3	AAB	3.40729
11	46563000	46838000	gain	3	AAB	4.85205
11	46838000	46842000	gain	3	AAB	-1
11	46842000	46988000	gain	3	AAB	87.2732
11	46988000	46997000	gain	3	AAB	-1
11	47961000	48108000	gain	3	AAB	2.60574
11	48108000	54956000	gain	3	AAB	0.111396
11	54956000	54972000	loss	1	A	-1
11	56283000	56568000	gain	3	AAB	19.977
11	56568000	56623000	gain	3	AAB	55.1051
11	56623000	56624000	gain	3	AAB	-1
11	56624000	60962000	gain	3	AAB	0.147125
11	60962000	61056000	gain	3	AAB	-1
11	61056000	61515000	gain	3	AAB	19.22
11	61515000	61541000	gain	3	AAB	-1
11	61541000	62084000	gain	3	AAB	0.612868
11	62084000	62755000	gain	3	AAB	0.611644
11	62755000	63272000	gain	3	AAB	1.54267
11	63272000	64728000	gain	3	AAB	0.481882
11	64728000	64737000	gain	3	AAB	-1
11	64737000	64773000	gain	3	AAA	74.6881
11	64773000	64774000	gain	3	AAA	-1
11	64774000	65913000	gain	3	AAB	0.385083
11	65913000	65916000	gain	3	AAB	-1
11	65916000	65981000	gain	3	AAA	95.7609
11	65981000	66062000	gain	3	AAB	5.77221
11	66062000	66065000	gain	3	AAB	-1
11	66065000	66124000	gain	3	AAA	52.8734
11	66124000	66127000	gain	3	AAA	-1
11	66127000	68807000	gain	3	AAB	0.216346
11	68807000	72202000	gain	3	AAB	0.0841438
11	72202000	72274000	gain	3	AAB	-1
11	72274000	73222000	gain	3	AAB	0.448824
11	73643000	76698000	gain	3	AAB	0.145863
11	76698000	76708000	gain	3	AAB	-1
11	76708000	76732000	gain	3	AAA	73.9343
11	76732000	76777000	gain	3	AAB	13.9148
11	76777000	76883000	gain	3	AAB	-1
11	76883000	77135000	gain	3	AAB	0.86524
11	77135000	78590000	gain	3	AAB	0.394644
11	78590000	78599000	gain	3	AAB	-1
11	78599000	78705000	gain	3	AAA	77.172
11	78705000	80149000	gain	3	AAB	0.172171
11	80149000	80237000	gain	3	AAB	-1
11	80237000	80647000	gain	3	AAB	0.817988
11	80647000	80718000	gain	3	AAA	85.2243
11	80718000	80721000	gain	3	AAA	-1
11	80721000	81021000	gain	3	AAB	1.01559
11	81021000	81108000	gain	3	AAB	-1
11	82236000	83363000	gain	3	AAB	0.218437
11	83363000	84966000	gain	3	AAB	0.258063
11	84966000	86136000	gain	3	AAB	0.308452
11	86136000	86583000	gain	3	AAB	0.552566
11	86583000	88186000	gain	3	AAB	0.129517
11	88186000	88270000	gain	3	AAB	-1
11	88270000	88529000	gain	3	AAB	0.895486
11	91033000	91260000	gain	3	AAB	11.4717
11	91260000	92196000	gain	3	AAB	0.322166
11	92196000	92609000	gain	3	AAB	13.5703
11	92609000	92614000	gain	3	AAB	-1
11	92614000	93339000	gain	3	AAB	0.333686
11	93339000	93361000	gain	3	AAB	-1
11	93361000	93518000	gain	3	AAA	100
11	93518000	93519000	gain	3	AAA	-1
11	93519000	93585000	gain	3	AAB	4.97491
11	93585000	93627000	gain	3	AAB	4.5827
11	93627000	93636000	gain	3	AAB	-1
11	93636000	93874000	gain	3	AAB	11.4821
11	93874000	93907000	gain	3	AAB	-1
11	93907000	94363000	gain	3	AAB	0.730787
11	94363000	94393000	gain	3	AAB	-1
11	94393000	94521000	gain	3	AAB	100
11	94521000	94525000	gain	3	AAB	-1
11	94525000	96060000	gain	3	AAB	0.172344
11	96060000	96095000	gain	3	AAB	-1
11	96095000	96230000	gain	3	AAB	33.7918
11	96230000	96234000	gain	3	AAB	-1
11	96234000	96577000	gain	3	AAB	0.986351
11	96577000	97055000	gain	3	AAB	0.389861
11	97055000	97406000	gain	3	AAB	0.979987
11	99855000	102001000	gain	3	AAB	0.110912
11	102001000	102017000	gain	3	AAB	-1
11	102017000	102193000	gain	3	AAB	69.1468
11	102193000	102212000	gain	3	AAB	-1
11	102212000	102892000	gain	3	AAB	0.443236
11	102892000	103026000	gain	3	AAB	2.70813
11	103238000	104739000	gain	3	AAB	0.152213
11	104739000	104742000	gain	3	AAB	-1
11	104742000	104780000	gain	3	AAA	37.4438
11	104780000	104781000	gain	3	AAA	-1
11	104781000	105154000	gain	3	AAB	1.19838
11	105154000	105156000	gain	3	AAB	-1
11	105620000	105707000	gain	3	AAB	76.328
11	105707000	105708000	gain	3	AAB	-1
11	105708000	107531000	gain	3	AAB	0.162158
11	107531000	107566000	gain	3	AAB	-1
11	107566000	107641000	gain	3	AAB	3.43074
11	108037000	108876000	gain	3	AAB	0.65562
11	108876000	108909000	gain	3	AAB	-1
11	108909000	110345000	gain	3	AAB	0.482839
11	110345000	111258000	gain	3	AAB	0.313409
11	111258000	111260000	gain	3	AAB	-1
11	111260000	111303000	gain	3	AAA	100
11	111303000	111307000	gain	3	AAA	-1
11	111307000	111465000	gain	3	AAB	5.83353
11	111465000	111767000	gain	3	AAB	61.4554
11	111767000	111770000	gain	3	AAB	-1
11	111770000	112253000	gain	3	AAB	1.70764
11	112253000	112259000	gain	3	AAB	-1
11	112259000	117821000	gain	3	AAB	0.05854
11	117821000	117863000	gain	3	AAB	-1
11	117863000	118079000	gain	3	AAB	0.911192
11	118079000	118091000	gain	3	AAB	-1
11	118091000	118289000	gain	3	AAA	100
11	118289000	118357000	gain	3	AAA	-1
11	118357000	119268000	gain	3	AAB	0.443882
11	119268000	120234000	gain	3	AAB	0.277281
11	120234000	121567000	gain	3	AAB	0.25553
11	121567000	121573000	gain	3	AAB	-1
11	121573000	121787000	gain	3	AAB	44.4528
11	121787000	121799000	gain	3	AAB	-1
11	121799000	123688000	gain	3	AAB	0.110554
11	123688000	123708000	gain	3	AAB	-1
11	123708000	123911000	gain	3	AAB	13.314
11	123911000	123924000	gain	3	AAB	-1
11	123924000	131434000	gain	3	AAB	0.0361503
11	131434000	131441000	gain	3	AAB	-1
11	131441000	131461000	gain	3	AAB	58.4013
11	131461000	131462000	gain	3	AAB	-1
11	131462000	134699000	gain	3	AAB	0.0874534
11	134699000	134700000	gain	3	AAB	-1
11	134700000	134730000	gain	3	AAB	21.4424
11	134730000	134732000	gain	3	AAB	-1
11	134732000	134945000	gain	3	AAB	0.79612
12	163000	169000	gain	7	AAAAABB	2.96129
12	7805000	8142000	loss	1	A	-1
12	21066000	23643000	gain	3	AAB	0.0672258
12	25458000	25491000	gain	3	AAB	48.5978
12	25491000	25495000	gain	3	AAB	-1
12	25569000	26195000	gain	3	AAB	0.212511
12	26195000	26598000	gain	3	AAB	0.467906
12	26598000	27681000	gain	3	AAB	0.185479
12	27681000	27730000	gain	3	AAB	-1
12	27736000	28182000	gain	3	AAB	0.736458
12	28182000	28245000	gain	3	AAB	-1
12	28245000	29426000	gain	3	AAB	0.0994046
12	29429000	29585000	gain	3	AAB	100
12	29585000	29629000	gain	3	AAB	-1
12	29629000	30317000	gain	3	AAB	0.168169
12	30317000	30348000	gain	3	AAA	100
12	30348000	30353000	gain	3	AAA	-1
12	30353000	31013000	gain	3	AAB	0.115622
12	31013000	31365000	gain	3	AAB	0.814633
12	33064000	33294000	gain	3	AAB	0.380846
12	33294000	33411000	gain	3	AAB	-1
12	34438000	34560000	loss	1	A	-1
12	126689000	126748000	loss	1	A	-1
12	127649000	127651000	gain	7	AAAAAAA	31.437
13	21792000	21831000	gain	3	AAB	2.24208
13	24134000	25186000	gain	3	AAB	0.144689
13	25186000	26782000	gain	3	AAB	0.11653
13	26782000	26805000	gain	3	AAB	-1
13	26805000	26936000	gain	3	AAB	14.894
13	27057000	28032000	gain	3	AAB	0.151305
13	28032000	28034000	gain	20	AAAAAAAAAAAAAAAAAAAB	8.31717
13	29372000	29448000	gain	3	AAB	43.6563
13	29448000	29454000	gain	3	AAB	-1
13	29454000	29608000	gain	3	AAB	3.00468
13	29608000	29644000	gain	3	AAB	-1
13	29644000	29700000	gain	3	AAA	36.5068
13	29700000	29702000	gain	3	AAA	-1
13	29702000	31266000	gain	3	AAB	0.105242
13	31266000	32915000	gain	3	AAB	0.0953335
13	32915000	33019000	gain	3	AAB	2.21396
13	33019000	33027000	gain	3	AAB	-1
13	33027000	33525000	gain	3	AAB	7.50964
13	34038000	36138000	loss	1	A	-1
13	36983000	39829000	loss	1	A	-1
13	40057000	41240000	gain	3	AAB	0.117979
13	41240000	41241000	gain	3	AAB	-1
13	41241000	41982000	gain	3	AAB	3.57393
13	41982000	41986000	gain	3	AAB	-1
13	41986000	44096000	gain	3	AAB	0.0822718
13	44096000	44159000	gain	3	AAB	-1
13	44159000	44511000	gain	3	AAB	0.683046
13	44511000	45038000	gain	3	AAB	0.432362
13	45038000	46028000	gain	3	AAB	0.203145
13	46028000	48482000	gain	3	AAB	0.110665
13	48482000	48490000	gain	3	AAB	36.0573
13	54286000	56288000	loss	1	A	-1
13	59072000	62809000	loss	1	A	-1
13	64455000	67966000	loss	1	A	-1
13	68278000	68684000	loss	1	A	-1
13	69369000	69374000	loss	1	-1	-1
13	69374000	71317000	loss	1	A	-1
13	72585000	73724000	gain	3	AAB	0.117661
13	73724000	76831000	gain	3	AAB	0.0506976
13	77007000	77063000	loss	1	-1	-1
13	77063000	79650000	loss	1	A	-1
13	87957000	88541000	loss	1	A	-1
13	88780000	89004000	loss	1	A	-1
13	89453000	89973000	loss	1	A	-1
13	91524000	91944000	gain	3	AAB	0.301271
13	91944000	91949000	gain	3	AAB	-1
13	92762000	94004000	loss	1	A	-1
13	94401000	94586000	loss	1	A	-1
13	94612000	95617000	gain	3	AAB	0.148105
13	95617000	95621000	gain	3	AAB	-1
13	95621000	95783000	gain	3	AAB	6.64192
13	95783000	97279000	gain	3	AAB	0.101588
13	97279000	98450000	gain	3	AAB	0.318957
13	98450000	100075000	gain	3	AAB	0.0890115
13	102197000	102200000	loss	1	-1	-1
13	102200000	102528000	loss	1	A	-1
13	104985000	105290000	loss	1	A	-1
13	110105000	112156000	gain	3	AAB	0.083258
13	112504000	112870000	loss	1	A	-1
13	113031000	113032000	gain	3	AAB	31.1536
13	113032000	113288000	gain	3	AAB	0.765306
13	113288000	113298000	gain	3	AAB	-1
13	113298000	113647000	gain	3	AAB	0.692168
13	114040000	115098000	gain	3	AAB	0.204923
14	21683000	22131000	loss	1	A	-1
14	23262000	23302000	loss	1	A	-1
14	23378000	23415000	loss	1	A	-1
14	26228000	28215000	loss	1	A	-1
14	28336000	30486000	loss	1	A	-1
14	30839000	30998000	loss	1	A	-1
14	31412000	31986000	loss	1	A	-1
14	33130000	33916000	loss	1	A	-1
14	34913000	36360000	loss	1	A	-1
14	37571000	37860000	loss	1	A	-1
14	39516000	39770000	loss	1	A	-1
14	40542000	44775000	loss	1	A	-1
14	45343000	49528000	loss	1	A	-1
14	50011000	50402000	loss	1	A	-1
14	50598000	50892000	loss	1	A	-1
14	51615000	51685000	loss	1	A	100
14	53107000	53701000	loss	1	A	-1
14	55321000	56082000	loss	1	A	-1
14	56655000	56710000	loss	1	A	54.9736
14	56710000	56717000	loss	1	A	-1
14	56936000	57038000	loss	1	A	-1
14	57038000	57125000	loss	1	A	100
14	57125000	57870000	loss	1	A	-1
14	58556000	59203000	loss	1	A	-1
14	60563000	60926000	loss	1	A	-1
14	61085000	61396000	loss	1	A	-1
14	63927000	64444000	loss	1	A	-1
14	64790000	64937000	loss	1	A	-1
14	64937000	65006000	loss	1	A	55.0559
14	65006000	65076000	loss	1	A	-1
14	65425000	66190000	loss	1	A	-1
14	66925000	67881000	loss	1	A	-1
14	71830000	72021000	loss	1	A	-1
14	73445000	74909000	loss	1	A	-1
14	77616000	77640000	loss	1	A	-1
14	77910000	78320000	loss	1	A	-1
14	79259000	80105000	loss	1	A	-1
14	80105000	80115000	loss	1	A	-1
14	80115000	81612000	loss	1	A	-1
14	82241000	85414000	loss	1	A	-1
14	86373000	88026000	loss	1	A	-1
14	88236000	88238000	gain	14	AAAAAAAAAAAAAA	100
14	88846000	89329000	loss	1	A	-1
14	89749000	90906000	loss	1	A	-1
14	91176000	91319000	loss	1	A	-1
14	92483000	92652000	loss	1	A	-1
14	92654000	92666000	loss	1	A	-1
14	93568000	94065000	loss	1	A	-1
14	95113000	95361000	loss	1	A	-1
14	96660000	99856000	loss	1	A	-1
14	102508000	103618000	loss	1	A	-1
14	103649000	104445000	loss	1	A	-1
14	106801000	106804000	gain	3	AAB	4.94877
15	20187000	20196000	gain	3	AAB	14.2639
15	22376000	22534000	gain	6	AAAABB	2.63973
15	22756000	22767000	gain	3	AAB	100
15	27019000	28075000	gain	3	AAB	0.370669
15	28075000	28077000	gain	3	AAB	-1
15	28077000	29148000	gain	3	AAB	6.92639
15	29148000	29210000	gain	3	AAB	-1
15	29210000	29702000	gain	3	AAB	0.748766
15	29702000	32378000	gain	3	AAB	0.186266
15	32378000	32380000	gain	3	AAB	-1
15	32509000	34196000	gain	3	AAB	0.267865
15	34196000	34670000	gain	3	AAB	0.476491
15	34730000	34811000	loss	1	-1	-1
15	34875000	35729000	gain	3	AAB	0.51326
15	35729000	35879000	gain	3	AAB	-1
15	35879000	37575000	gain	3	AAB	0.249915
15	37575000	37585000	gain	3	AAB	-1
15	37585000	37838000	gain	3	AAB	37.0365
15	37838000	37858000	gain	3	AAB	-1
15	37858000	38073000	gain	3	AAB	2.27952
15	38073000	38566000	gain	3	AAB	1.38467
15	38566000	38662000	gain	3	AAB	-1
15	38662000	40775000	gain	3	AAB	0.20313
15	40775000	41348000	gain	3	AAB	0.614289
15	42040000	42501000	gain	3	AAB	0.877406
15	42501000	42502000	gain	3	AAB	-1
15	42502000	42671000	gain	3	AAB	17.7954
15	42671000	44722000	gain	3	AAB	3.22112
15	44722000	44723000	gain	3	AAB	-1
15	45027000	45407000	gain	3	AAB	1.87384
15	45407000	45409000	gain	3	AAB	-1
15	45409000	45478000	gain	3	AAA	100
15	45478000	45576000	gain	3	AAB	19.656
15	45576000	45581000	gain	3	AAB	-1
15	45581000	46717000	gain	3	AAB	0.337025
15	46717000	46812000	gain	3	AAB	-1
15	46812000	49507000	gain	3	AAB	0.202491
15	49507000	50573000	gain	3	AAB	0.41103
15	51226000	52156000	gain	3	AAB	0.334747
15	52156000	55577000	gain	3	AAB	0.0936228
15	56114000	57671000	gain	3	AAB	0.203902
15	57671000	58833000	gain	3	AAB	0.272431
15	59563000	61590000	gain	3	AAB	0.161061
15	61590000	61684000	gain	3	AAA	100
15	61684000	61687000	gain	3	AAA	-1
15	61687000	61935000	gain	3	AAB	1.07358
15	61935000	62950000	gain	3	AAB	0.319944
15	62950000	63734000	gain	3	AAB	0.370601
15	63734000	63747000	gain	3	AAB	-1
15	63747000	63983000	gain	3	AAB	24.7946
15	63983000	63994000	gain	3	AAB	-1
15	63994000	64475000	gain	3	AAB	0.70167
15	64475000	66168000	gain	3	AAB	0.416067
15	66168000	66474000	gain	3	AAB	3.03009
15	66474000	66925000	gain	3	AAB	1.57199
15	66925000	68287000	gain	3	AAB	0.212845
15	68287000	69623000	gain	3	AAB	0.400867
15	69623000	69630000	gain	3	AAB	-1
15	69630000	69775000	gain	3	AAB	93.0319
15	69775000	69839000	gain	3	AAB	100
15	69839000	69854000	gain	3	AAB	-1
15	69854000	71405000	gain	3	AAB	0.347635
15	71405000	71415000	gain	3	AAB	44.6684
15	71621000	71623000	gain	3	AAB	28.7736
15	71623000	71627000	gain	3	AAB	-1
15	71627000	71778000	gain	3	AAB	1.49975
15	71778000	71789000	gain	3	AAB	-1
15	71789000	71844000	gain	3	AAA	72.5913
15	71844000	71849000	gain	3	AAA	-1
15	71849000	72191000	gain	3	AAB	2.34102
15	72191000	72973000	gain	3	AAB	10.5377
15	72973000	73176000	gain	3	AAB	2.46215
15	73176000	73180000	gain	3	AAB	-1
15	73180000	73334000	gain	3	AAA	78.2136
15	73334000	73341000	gain	3	AAA	-1
15	73341000	73907000	gain	3	AAB	0.990095
15	73907000	74748000	gain	3	AAB	0.667536
15	74748000	76467000	gain	3	AAB	0.477383
15	76467000	76478000	gain	3	AAB	-1
15	76478000	76884000	gain	3	AAA	100
15	76884000	76894000	gain	3	AAA	-1
15	76901000	77019000	gain	3	AAA	100
15	77019000	77023000	gain	3	AAA	-1
15	77023000	80079000	gain	3	AAB	0.157303
15	80079000	80472000	gain	3	AAB	1.17859
15	80472000	81386000	gain	3	AAB	0.409472
15	81386000	85332000	gain	3	AAB	0.170525
15	85332000	87255000	gain	3	AAB	0.15659
15	87255000	88497000	gain	3	AAB	0.243332
15	88497000	90281000	gain	3	AAB	0.217775
15	90281000	91594000	gain	3	AAB	0.273647
15	91594000	93271000	gain	3	AAB	0.217543
15	93271000	96268000	gain	3	AAB	0.0984429
15	96268000	96408000	gain	3	AAB	-1
15	96408000	96677000	gain	3	AAB	1.29686
15	96677000	96681000	gain	3	AAB	-1
15	96681000	96863000	gain	3	AAB	0.64142
15	96863000	97689000	gain	3	AAB	0.151607
15	97689000	97693000	gain	3	AAB	-1
15	97693000	97711000	gain	3	AAB	94.6794
15	97711000	97712000	gain	3	AAB	-1
15	97712000	98243000	gain	3	AAB	0.348858
15	98243000	98261000	gain	3	AAB	-1
15	98261000	98360000	gain	3	AAB	27.9965
15	98360000	98373000	gain	3	AAB	-1
15	98373000	98679000	gain	3	AAB	0.275773
15	98679000	98710000	gain	3	AAB	-1
15	98710000	98961000	gain	3	AAB	0.247128
15	98961000	98971000	gain	3	AAB	-1
15	98971000	99027000	gain	3	AAB	100
15	99027000	99030000	gain	3	AAB	-1
15	99030000	99041000	gain	3	AAB	41.7095
15	99041000	99087000	gain	3	AAB	-1
15	99087000	99616000	gain	3	AAB	0.248034
15	99616000	100885000	gain	3	AAB	0.105275
15	100885000	100886000	gain	3	AAB	-1
15	100886000	100919000	gain	4	AAAB	47.815
15	100919000	101083000	gain	4	AAAB	10.9714
15	101083000	101085000	gain	3	AAB	12.1035
15	101085000	101566000	gain	4	AABB	0.365088
15	101566000	101573000	gain	4	AABB	-1
15	101573000	101627000	gain	4	AAAA	83.8143
15	101627000	101640000	gain	4	AAAA	-1
15	101640000	102399000	gain	3	AAB	0.161659
16	6367000	6681000	loss	1	A	-1
16	6681000	6832000	loss	1	A	-1
16	6832000	7009000	loss	1	A	-1
16	7009000	7057000	gain	4	AAAB	16.129
16	7057000	7340000	loss	1	A	-1
16	21569000	21593000	gain	4	AABB	5.17809
16	22625000	22709000	gain	4	AAAB	39.5665
16	32525000	32531000	gain	5	AAABB	0.640693
16	32531000	33598000	gain	3	AAB	1.13568
16	33598000	34014000	gain	3	AAB	1.77743
16	47417000	48934000	gain	3	AAB	0.339669
16	48934000	48941000	gain	3	AAB	-1
16	48941000	48978000	gain	3	AAB	100
16	48978000	48990000	gain	3	AAB	-1
16	48990000	48998000	gain	3	AAB	16.9512
16	70184000	70196000	gain	4	AABB	4.85768
16	78077000	78268000	loss	1	A	-1
16	79049000	79233000	loss	1	A	-1
17	2000	10646000	loss	1	A	-1
17	10725000	21303000	loss	1	A	-1
17	21303000	21314000	gain	4	AAAB	1.48947
17	21321000	22239000	loss	1	A	-1
17	29246000	29387000	gain	3	AAB	8.70521
17	29387000	29398000	gain	3	AAB	-1
17	29398000	29731000	gain	3	AAB	5.93088
17	29731000	29734000	gain	3	AAB	-1
17	29734000	31201000	gain	3	AAB	0.1107
17	31201000	31202000	gain	3	AAB	27.7788
17	32782000	33316000	gain	4	AABB	0.286353
17	33316000	33352000	gain	5	AAAAB	99.2272
17	33352000	33951000	gain	3	AAB	10.0037
17	33951000	33963000	gain	3	AAB	-1
17	33963000	34055000	gain	4	AAAB	52.5309
17	34055000	34056000	gain	4	AAAB	-1
17	34056000	34434000	gain	4	AABB	12.9925
17	34437000	34478000	gain	8	AAAAAABB	23.5245
17	34815000	35939000	gain	3	AAB	0.166096
17	35939000	35943000	gain	3	AAB	-1
17	35943000	36010000	gain	3	AAB	13.5528
17	36010000	36770000	gain	5	AAAAB	0.492541
17	36770000	36837000	gain	5	AAABB	42.7186
17	36837000	37150000	gain	3	AAB	0.676202
17	43651000	43661000	gain	5	AAABB	1.10284
17	44166000	44354000	gain	3	AAB	59.7804
17	63286000	63929000	gain	4	AABB	0.539122
17	63929000	63943000	gain	4	AABB	-1
17	63943000	64091000	gain	3	AAB	7.79274
17	64091000	64124000	gain	3	AAB	-1
17	64124000	64292000	gain	3	AAB	0.605729
17	64452000	65112000	gain	4	AABB	0.255494
17	65112000	65758000	gain	3	AAB	0.297338
17	65758000	66024000	gain	3	AAB	6.4714
17	66024000	66025000	gain	3	AAB	-1
17	66025000	66241000	gain	3	AAB	1.94329
17	68511000	70746000	loss	1	A	-1
18	11000	13000	gain	5	AAABB	13.6647
18	190000	828000	gain	3	AAB	13.387
18	828000	831000	gain	3	AAB	-1
18	831000	3416000	gain	3	AAB	3.91455
18	3652000	4246000	gain	3	AAB	48.9346
18	4246000	5954000	gain	3	AAB	20.9022
18	7503000	9743000	gain	3	AAB	8.02695
18	9743000	10561000	gain	3	AAB	9.65147
18	10561000	12653000	gain	3	AAB	18.4054
18	12653000	12695000	gain	3	AAB	-1
18	12695000	14937000	gain	3	AAB	9.64758
18	18540000	42744000	loss	1	A	-1
18	42744000	43536000	loss	1	A	36.8528
18	43536000	44957000	loss	1	A	-1
18	48306000	78016000	loss	1	A	-1
19	259000	262000	loss	1	-1	-1
19	262000	9293000	loss	1	A	-1
19	9294000	15782000	loss	1	A	-1
19	15793000	15888000	loss	1	A	54.585
19	15888000	16598000	loss	1	A	-1
19	16662000	22530000	loss	1	A	-1
19	22536000	24512000	loss	1	A	-1
19	24512000	24542000	gain	4	AAAB	100
19	24542000	24588000	gain	4	AAAB	1.01375
19	33395000	33397000	gain	3	AAB	79.9772
19	33638000	34285000	gain	3	AAB	0.522905
19	34285000	34999000	gain	3	AAB	1.03479
19	34999000	35385000	gain	3	AAB	0.754412
19	35385000	36642000	gain	3	AAB	0.348286
19	37732000	40044000	gain	3	AAB	0.135014
19	40044000	40251000	gain	3	AAB	4.12559
19	40251000	41368000	gain	3	AAB	0.439688
19	41394000	41605000	gain	3	AAB	7.70706
19	41612000	41959000	gain	3	AAB	5.98147
19	41959000	42270000	gain	3	AAB	1.60146
19	42270000	43019000	gain	3	AAB	0.966723
19	43019000	43842000	gain	3	AAB	8.7213
19	43856000	44211000	gain	3	AAB	1.72357
19	44211000	45145000	gain	3	AAB	0.29301
19	45145000	46540000	gain	3	AAB	0.270431
19	46543000	46754000	gain	3	AAB	1.35901
19	46756000	50271000	gain	3	AAB	0.087046
19	50271000	51555000	gain	3	AAB	0.272748
19	51555000	51796000	gain	3	AAB	1.82473
19	51796000	52377000	gain	3	AAB	0.333331
19	54555000	54561000	loss	0	-1	-1
19	54561000	57373000	gain	3	AAB	0.107201
19	57698000	59093000	gain	3	AAB	0.244276
19	59093000	59097000	gain	3	AAB	-1
20	14472000	15970000	loss	1	A	-1
20	25276000	29991000	gain	3	AAB	0.784257
20	29991000	30047000	gain	3	AAB	-1
20	30047000	30571000	gain	3	AAB	0.447476
20	30575000	31015000	gain	3	AAB	5.12987
20	31015000	31024000	gain	3	AAB	-1
20	31024000	31253000	gain	3	AAB	0.7278
20	31253000	31530000	gain	3	AAB	0.288836
20	31530000	31922000	gain	4	AABB	0.767203
20	31922000	31933000	gain	4	AABB	-1
20	31933000	32118000	gain	3	AAB	10.8996
20	32118000	32276000	gain	3	AAB	23.9269
20	32276000	32290000	gain	3	AAB	-1
20	32290000	32966000	gain	3	AAB	0.300857
20	32966000	32973000	gain	3	AAB	-1
20	32973000	33585000	gain	3	AAB	3.39816
20	33585000	33680000	gain	3	AAB	-1
20	33680000	34263000	gain	3	AAB	0.304255
20	34263000	34486000	gain	3	AAB	16.1772
20	34486000	35144000	gain	3	AAB	0.413666
20	35144000	35841000	gain	3	AAB	0.400576
20	35841000	37303000	gain	4	AABB	0.335097
20	37303000	37335000	gain	4	AABB	-1
20	37335000	37927000	gain	3	AAB	0.213283
20	37927000	37932000	gain	3	AAB	-1
20	37932000	38496000	gain	3	AAB	12.2621
20	38496000	38537000	gain	3	AAB	-1
20	38537000	39104000	gain	3	AAB	0.618948
20	39104000	40824000	gain	4	AABB	0.439427
20	40824000	41726000	gain	3	AAB	0.157782
20	41726000	41731000	gain	3	AAB	-1
20	41731000	41906000	gain	3	AAB	100
20	41906000	41914000	gain	3	AAB	-1
20	41914000	42198000	gain	3	AAB	0.42853
20	42198000	42203000	gain	3	AAB	-1
20	42203000	42329000	gain	3	AAB	11.2232
20	42329000	42336000	gain	3	AAB	-1
20	42336000	43310000	gain	3	AAB	0.218746
20	43310000	43749000	gain	3	AAB	0.363716
20	43749000	43751000	gain	3	AAB	-1
20	43751000	43841000	gain	4	AABB	100
20	43844000	45989000	gain	3	AAB	0.0751806
20	45989000	46115000	gain	3	AAB	1.13257
20	46115000	46118000	gain	3	AAB	-1
20	46118000	46230000	gain	3	AAB	30.9634
20	46230000	46288000	gain	3	AAB	75.6011
20	46288000	46290000	gain	3	AAB	-1
20	46290000	47500000	gain	3	AAB	0.111571
20	47500000	47512000	gain	3	AAB	-1
20	47512000	47637000	gain	3	AAB	78.5944
20	47637000	47850000	gain	3	AAB	23.4318
20	47850000	48111000	gain	4	AABB	20.7471
20	48111000	48141000	gain	4	AABB	-1
20	48141000	49280000	gain	3	AAB	0.101169
20	49280000	49296000	gain	3	AAB	-1
20	49296000	49345000	gain	3	AAA	78.83
20	49345000	49352000	gain	3	AAA	-1
20	49352000	50250000	gain	3	AAB	0.176188
20	50250000	50819000	gain	3	AAB	0.148001
20	50819000	52114000	gain	3	AAB	0.109694
20	52114000	52348000	gain	3	AAB	0.737346
20	52348000	53542000	gain	3	AAB	0.102861
20	53542000	54236000	gain	3	AAB	0.265922
20	54236000	54312000	gain	3	AAB	-1
20	54312000	55259000	gain	3	AAB	0.156533
20	55259000	55265000	gain	3	AAB	-1
20	55265000	55292000	gain	3	AAB	42.1171
20	55292000	55318000	gain	3	AAB	-1
20	55318000	55545000	gain	3	AAB	0.729439
20	55545000	58762000	gain	3	AAB	0.0677369
20	58762000	58781000	gain	3	AAA	75.7157
20	58781000	59828000	gain	3	AAB	0.153082
20	59828000	59831000	gain	3	AAB	-1
20	59831000	59862000	gain	3	AAB	100
20	59862000	59897000	gain	3	AAB	3.25965
20	59897000	59903000	gain	3	AAB	-1
20	59903000	59951000	gain	3	AAB	6.48787
20	59951000	61529000	gain	3	AAB	0.0725344
20	61529000	61538000	gain	3	AAB	-1
20	61538000	61587000	gain	3	AAB	42.1455
20	61587000	61590000	gain	3	AAB	-1
20	61590000	61656000	gain	3	AAB	3.38441
20	61656000	61658000	gain	3	AAB	-1
20	61658000	61722000	gain	3	AAB	6.94194
20	61722000	62154000	gain	3	AAB	0.193171
20	62154000	62163000	gain	3	AAB	-1
20	62163000	62250000	gain	3	AAB	7.11741
20	62250000	62251000	gain	3	AAB	-1
20	62251000	62690000	gain	3	AAB	0.264898
20	62690000	62691000	gain	3	AAB	-1
20	62691000	62785000	gain	3	AAB	5.1593
20	62785000	62794000	gain	3	AAB	-1
20	62794000	62914000	gain	3	AAB	1.05331
21	10780000	10795000	gain	4	AAAB	15.1456
21	10795000	10797000	gain	6	AAAABB	5.29376
21	10799000	10808000	gain	5	AAAAB	5.54021
21	10808000	10846000	gain	5	AAAAB	0.775551
21	10848000	10850000	gain	6	AAAABB	10.7666
21	10850000	10874000	gain	5	AAAAB	9.41019
21	15307000	39881000	loss	1	A	-1
21	39881000	40584000	loss	1	A	0.368193
21	40584000	40909000	loss	1	A	-1
21	40909000	41506000	loss	1	A	0.456819
21	41506000	42397000	loss	1	A	-1
21	42397000	44158000	loss	1	A	0.168281
21	44158000	46463000	loss	1	A	-1
21	46650000	48099000	loss	1	A	-1
22	17039000	17494000	loss	1	A	-1
22	17521000	17552000	loss	1	-1	-1
22	17552000	18980000	loss	1	A	-1
22	18980000	19094000	gain	3	AAB	100
22	19094000	19131000	gain	3	AAB	-1
22	19131000	19389000	gain	3	AAB	1.9588
22	19389000	19390000	gain	3	AAB	-1
22	19390000	19551000	gain	3	AAB	40.8785
22	19551000	20054000	gain	5	AAAAB	1.16477
22	20054000	20068000	gain	4	AAAB	100
22	20068000	20285000	gain	5	AAAAB	3.14164
22	20285000	20932000	gain	3	AAB	11.2797
22	20932000	20945000	gain	3	AAB	-1
22	20945000	21200000	gain	3	AAB	1.93144
22	21200000	21328000	gain	3	AAB	1.45054
22	21328000	23201000	loss	1	A	-1
22	23843000	24987000	loss	1	A	-1
22	25075000	25632000	loss	1	A	-1
22	25643000	25645000	loss	1	A	-1
22	25928000	28479000	loss	1	A	-1
22	28486000	28897000	gain	3	AAB	2.99969
22	28897000	29281000	gain	3	AAB	1.00358
22	29281000	30290000	gain	3	AAB	0.34105
22	30290000	35166000	loss	1	A	-1
22	35828000	35864000	loss	1	A	-1
22	35951000	37140000	loss	1	A	-1
22	37140000	37146000	loss	1	A	-1
22	37146000	37169000	loss	1	A	-1
22	37905000	43362000	loss	1	A	-1
22	43684000	45699000	loss	1	A	-1
22	45700000	45855000	loss	1	A	-1
22	46859000	51178000	loss	1	A	-1

## Sheet: s-9
chr	start	end	CNVtype	copynum	genotype	gtconfidance
1	53194000	53454000	loss	1	A	-1
1	85980000	85983000	gain	5	AAABB	5.55874
1	85983000	86005000	gain	4	AABB	0.337645
1	86005000	86010000	gain	3	AAB	8.49895
1	144870000	144948000	gain	4	AABB	2.3935
1	145015000	145092000	gain	8	AAAAABBB	1.65715
1	145097000	145117000	gain	7	AAAAABB	1.12604
1	152555000	152586000	loss	0	-1	-1
1	160155000	160332000	gain	3	AAB	7.21023
1	210077000	210085000	loss	0	-1	-1
1	234912000	234918000	gain	6	AAAABB	2.5669
1	245966000	246217000	loss	1	A	-1
2	37127000	37317000	loss	1	A	-1
2	52749000	52785000	loss	0	-1	-1
2	89831000	89889000	gain	5	AAABB	4.2515
2	91770000	91818000	gain	11	AAAAAABBBBB	2.58645
2	109017000	109193000	gain	4	AAAB	3.68061
2	109193000	109195000	gain	4	AAAB	-1
2	154620000	154910000	loss	1	A	-1
2	155454000	156239000	loss	1	A	-1
2	206152000	206271000	loss	1	A	-1
2	236756000	243017000	loss	1	A	-1
3	100000	850000	loss	1	A	-1
3	1435000	26516000	loss	1	A	-1
3	26521000	60271000	loss	1	A	-1
3	60271000	60657000	loss	1	A	-1
3	60658000	90503000	loss	1	A	-1
3	93505000	97316000	gain	3	AAB	0.113737
3	97319000	102635000	gain	3	AAB	0.0564339
3	105090000	107737000	gain	3	AAB	0.157915
3	107737000	107738000	gain	3	AAB	-1
3	107738000	108523000	gain	3	AAB	25.2975
3	108523000	108548000	gain	3	AAB	-1
3	108548000	130641000	gain	3	AAB	0.0163341
3	130641000	130652000	gain	3	AAB	8.57523
3	145697000	147963000	gain	3	AAB	0.127156
3	147963000	152607000	gain	3	AAB	0.0881257
3	166749000	172938000	gain	3	AAB	0.0635058
3	172938000	176267000	gain	3	AAB	0.112637
3	176267000	176269000	gain	3	AAB	-1
4	42000	68000	gain	7	AAAAABB	2.30532
4	13252000	13466000	loss	1	A	-1
4	15329000	15484000	gain	3	AAB	1.04863
4	34778000	34829000	loss	1	A	-1
4	55553000	55649000	gain	3	AAB	3.27802
4	91246000	91272000	loss	1	-1	-1
4	91272000	91775000	loss	1	A	-1
4	147019000	149918000	loss	1	A	-1
4	157220000	187460000	loss	1	A	-1
5	31000	4445000	gain	3	AAB	0.0292583
5	4445000	4454000	gain	3	AAB	-1
5	8703000	8748000	loss	1	A	-1
5	8748000	9920000	gain	3	AAB	0.11343
5	9920000	9925000	gain	3	AAB	-1
5	9925000	10027000	gain	3	AAB	65.0472
5	10027000	10030000	gain	3	AAB	-1
5	10030000	11888000	gain	3	AAB	0.066639
5	11888000	11909000	gain	3	AAB	-1
5	13358000	13681000	gain	3	AAB	0.565861
5	13681000	13683000	gain	3	AAB	-1
5	13683000	13725000	gain	3	AAA	74.7071
5	13725000	13728000	gain	3	AAA	-1
5	13728000	16500000	gain	3	AAB	0.0756249
5	30703000	35002000	gain	3	AAB	0.0413868
5	35002000	35045000	gain	3	AAA	78.83
5	35045000	35049000	gain	3	AAA	-1
5	35049000	42916000	gain	3	AAB	0.0246108
5	42916000	42927000	gain	3	AAB	-1
5	43072000	45809000	gain	3	AAB	0.0825167
5	45809000	51206000	gain	3	AAB	0.0968626
5	51206000	51208000	gain	3	AAB	-1
5	51208000	51353000	gain	3	AAB	15.9461
5	51353000	51364000	gain	3	AAB	-1
5	51364000	54329000	gain	3	AAB	0.0546608
5	54329000	54377000	gain	3	AAB	-1
5	54377000	54663000	gain	3	AAB	22.7493
5	68459000	70911000	gain	3	AAB	0.913892
5	70911000	72815000	gain	3	AAB	0.515802
5	72815000	72933000	gain	5	AAAAB	2.22756
5	72933000	74697000	gain	3	AAB	0.509211
5	74697000	74699000	gain	3	AAB	-1
5	74699000	76367000	gain	9	AAAAAAAAB	1.25226
5	76367000	78445000	gain	6	AAAAAA	0.110227
5	78445000	78945000	gain	6	AAAAAB	8.24457
5	78945000	78946000	gain	12	AAAAAAAAAAAA	98.9526
5	78946000	78961000	gain	12	AAAAAAAAAAAA	-1
5	78961000	79439000	gain	16	AAAAAAAAAAAAAAAB	0.35993
5	79439000	80769000	gain	12	AAAAAAAAAAAB	0.61229
5	80769000	82381000	gain	9	AAAAAAAAB	0.736483
5	82381000	83499000	gain	7	AAAAAAA	0.319898
5	83499000	83947000	gain	6	AAAAAB	2.09569
5	83948000	83954000	loss	0	-1	-1
5	83955000	85722000	gain	5	AAAAB	1.49732
5	85722000	95406000	gain	6	AAAAAB	0.286318
5	95406000	97347000	gain	7	AAAAAAB	1.46098
5	97347000	97349000	gain	7	AAAAAAB	-1
6	202000	210000	loss	1	-1	-1
6	295000	296000	gain	3	AAA	100
6	296000	297000	gain	3	AAA	-1
6	297000	382000	gain	3	AAB	0.891324
6	385000	29842000	loss	1	A	-1
6	29852000	29897000	loss	0	-1	-1
6	29907000	32440000	loss	1	A	-1
6	32442000	57196000	loss	1	A	-1
6	57297000	79520000	loss	1	A	-1
6	79520000	79527000	loss	1	A	-1
6	79532000	103736000	loss	1	A	-1
6	103736000	103762000	loss	1	A	-1
6	103764000	132824000	loss	1	A	-1
6	132886000	147204000	loss	1	A	-1
6	147204000	147676000	gain	3	AAB	100
6	147676000	162314000	loss	1	A	-1
6	164700000	164753000	loss	1	A	-1
7	41000	68000	gain	4	AAAB	1.70738
7	80000	4444000	gain	3	AAB	0.0309739
7	6727000	7384000	gain	3	AAB	0.508269
7	7384000	7420000	gain	3	AAB	-1
7	21332000	21386000	gain	3	AAB	41.3752
7	21386000	21388000	gain	3	AAB	-1
7	21388000	26470000	gain	3	AAB	0.0308651
7	26470000	29637000	gain	3	AAB	0.0500516
7	29637000	29893000	gain	3	AAB	-1
7	29893000	31548000	gain	3	AAB	0.107216
7	31548000	31558000	gain	3	AAB	-1
7	31558000	31692000	gain	3	AAB	40.9558
7	31692000	31719000	gain	3	AAB	-1
7	31719000	32480000	gain	3	AAB	0.179278
7	32480000	32487000	gain	3	AAB	-1
7	32487000	32651000	gain	3	AAB	100
7	32651000	32686000	gain	3	AAB	-1
7	32686000	33708000	gain	3	AAB	0.143365
7	33708000	33792000	gain	3	AAB	28.275
7	33792000	35547000	gain	3	AAB	0.112641
7	35547000	35553000	gain	3	AAB	-1
7	35553000	35758000	gain	3	AAB	7.51866
7	35758000	35759000	gain	3	AAB	-1
7	35759000	37190000	gain	3	AAB	0.133495
7	37190000	39300000	gain	3	AAB	0.0714173
7	39300000	39301000	gain	3	AAB	-1
7	39301000	39516000	gain	3	AAB	7.03775
7	40505000	43975000	gain	3	AAB	0.0475575
7	43975000	44578000	gain	3	AAB	0.81057
7	44578000	44584000	gain	3	AAB	-1
7	44974000	48856000	gain	3	AAB	0.0386764
7	50256000	52036000	gain	3	AAB	0.0946921
7	54464000	55801000	gain	3	AAB	0.102789
7	57546000	61524000	gain	3	AAB	0.971694
7	61528000	61916000	gain	5	AAABB	4.57286
7	61981000	62469000	gain	3	AAB	0.218208
7	64689000	66907000	gain	3	AAB	22.6448
7	66907000	66918000	gain	3	AAB	-1
7	69067000	69979000	gain	3	AAB	4.32342
7	69979000	70003000	gain	3	AAB	-1
7	70003000	70202000	gain	3	AAB	0.69306
7	72215000	73020000	gain	3	AAB	22.1029
7	73020000	73029000	gain	3	AAB	-1
7	73486000	73622000	gain	3	AAB	41.1747
7	76809000	78686000	gain	3	AAB	0.0787503
7	78686000	78690000	gain	3	AAB	-1
7	78690000	78795000	gain	3	AAB	69.9796
7	78795000	78800000	gain	3	AAB	-1
7	78800000	81267000	gain	3	AAB	0.066989
7	83005000	83069000	gain	3	AAB	32.9556
7	83069000	83078000	gain	3	AAB	-1
7	85190000	85339000	gain	3	AAB	18.9096
7	85339000	85356000	gain	3	AAB	-1
7	86286000	94060000	gain	3	AAB	0.0280955
7	94060000	94100000	gain	3	AAB	-1
7	94100000	94553000	gain	3	AAB	9.52802
7	94553000	94559000	gain	3	AAB	-1
7	94559000	95172000	gain	3	AAB	0.369578
7	95172000	95180000	gain	3	AAB	-1
7	95180000	95257000	gain	3	AAA	100
7	95257000	95267000	gain	3	AAA	-1
7	95267000	99232000	gain	3	AAB	0.0495937
7	99236000	99237000	gain	3	AAB	100
7	99237000	99466000	gain	3	AAB	8.0017
7	102108000	104913000	gain	3	AAB	0.1608
7	105247000	106370000	gain	3	AAB	0.31974
7	106370000	112120000	gain	3	AAB	0.109474
7	112120000	112129000	gain	3	AAB	-1
7	112129000	112260000	gain	3	AAB	15.9332
7	112260000	112274000	gain	3	AAB	-1
7	112274000	112413000	gain	4	AABB	100
7	112413000	115597000	gain	3	AAB	0.177817
7	115597000	118002000	gain	3	AAB	0.138524
7	118002000	120270000	gain	3	AAB	0.217673
7	120270000	121422000	gain	3	AAB	0.339889
7	121422000	124569000	gain	3	AAB	0.150253
7	126403000	133784000	gain	3	AAB	0.0480783
7	133784000	133798000	loss	1	A	-1
7	133798000	135103000	gain	3	AAB	0.227443
7	135103000	140775000	gain	3	AAB	0.0724621
7	140775000	144250000	gain	3	AAB	0.161075
7	147053000	148961000	gain	3	AAB	1.20275
7	148961000	151949000	gain	3	AAA	4.37706
7	151949000	152448000	gain	3	AAB	1.91773
7	152448000	152720000	gain	3	AAB	11.4512
7	152720000	152726000	gain	3	AAB	100
7	152726000	159078000	gain	3	AAB	0.0421988
7	159078000	159123000	gain	3	AAB	-1
8	170000	206000	loss	1	-1	-1
8	206000	2129000	loss	1	A	-1
8	2129000	2179000	loss	1	A	-1
8	2588000	39231000	loss	1	A	-1
8	39231000	39387000	loss	1	A	-1
8	39387000	43790000	loss	1	A	-1
8	46883000	50268000	gain	3	AAB	0.0686813
8	50268000	50274000	gain	3	AAB	-1
8	52585000	52658000	gain	3	AAB	56.2755
8	52658000	52659000	gain	3	AAB	-1
8	52659000	60281000	gain	3	AAB	0.0237362
8	60281000	60286000	gain	3	AAB	-1
8	61095000	61596000	gain	3	AAB	0.449293
8	61596000	63242000	gain	3	AAB	0.145582
8	63242000	65437000	gain	3	AAB	0.0993196
8	65437000	65447000	gain	3	AAB	-1
8	65447000	65636000	gain	3	AAB	44.3221
8	65636000	65642000	gain	3	AAB	-1
8	66053000	66170000	gain	3	AAA	75.7157
8	66170000	66183000	gain	3	AAA	-1
8	66183000	69505000	gain	3	AAB	0.115514
8	69505000	69506000	gain	3	AAB	-1
8	69506000	69992000	gain	3	AAB	31.9326
8	69992000	70005000	gain	3	AAB	-1
8	70005000	77921000	gain	3	AAB	0.021045
8	77921000	77926000	gain	3	AAB	-1
8	79553000	79635000	gain	3	AAB	49.1387
8	79635000	79655000	gain	3	AAB	-1
8	79655000	82017000	gain	3	AAB	0.0910373
8	82017000	82033000	gain	3	AAB	-1
8	82033000	82219000	gain	3	AAB	15.6106
8	82219000	82221000	gain	3	AAB	-1
8	82221000	84022000	gain	3	AAB	0.0776486
8	84022000	84035000	gain	3	AAB	-1
8	84255000	89324000	gain	3	AAB	0.0484423
8	89324000	89326000	gain	3	AAB	-1
8	89760000	89887000	gain	3	AAB	27.2024
8	89887000	89898000	gain	3	AAB	-1
8	89898000	91456000	gain	3	AAB	0.140881
8	91456000	91465000	gain	3	AAB	-1
8	91465000	92302000	gain	3	AAB	6.75573
8	92302000	92310000	gain	3	AAB	-1
8	92310000	97971000	gain	3	AAB	0.0420136
8	97971000	98119000	gain	3	AAB	-1
8	98119000	98624000	gain	3	AAB	0.811382
8	98624000	98634000	gain	3	AAB	-1
8	98698000	98832000	gain	3	AAB	0.687083
8	98832000	99475000	gain	3	AAB	0.208054
8	99475000	101104000	gain	3	AAB	2.79542
8	101104000	101108000	gain	3	AAB	-1
8	101108000	101700000	gain	3	AAB	0.303918
8	101700000	101714000	gain	3	AAB	-1
8	101714000	101815000	gain	3	AAA	8.6152
8	101815000	101820000	gain	3	AAA	-1
8	101820000	102815000	gain	3	AAB	0.47581
8	102815000	102839000	gain	3	AAB	-1
8	102839000	102987000	gain	3	AAA	24.8708
8	102987000	102991000	gain	3	AAA	-1
8	102991000	105427000	gain	3	AAB	0.0770064
8	105430000	107008000	loss	1	A	-1
8	107613000	108062000	gain	3	AAB	28.9705
8	108062000	108064000	gain	3	AAB	-1
8	108064000	110898000	gain	3	AAB	0.0618252
8	115166000	115634000	gain	7	AAAAAAB	3.70277
8	115634000	115642000	gain	7	AAAAAAB	-1
8	115649000	142656000	gain	7	AAAAAAB	0.0148029
8	142656000	146294000	gain	3	AAB	0.05294
9	4826000	4829000	gain	3	AAB	26.2983
9	4829000	4830000	gain	3	AAB	-1
9	4830000	5030000	gain	3	AAA	34.9578
9	36098000	38773000	loss	1	A	-1
9	66823000	66824000	gain	5	AAABB	12.1375
9	66861000	66862000	gain	12	AAAAAAAABBBB	4.1299
9	79185000	79187000	gain	10	AAAAAAABBB	26.2064
9	80420000	80607000	gain	3	AAA	94.3557
9	104937000	104979000	loss	1	A	-1
9	112008000	112085000	loss	1	A	-1
9	119162000	119228000	loss	1	A	-1
9	139966000	139968000	gain	6	AAABBB	48.4479
9	140777000	140785000	gain	4	AABB	1.51556
10	11578000	12001000	gain	3	AAB	72.4193
10	38774000	42419000	gain	3	AAB	0.78343
10	46965000	47148000	gain	5	AAABB	0.727871
10	71280000	71291000	loss	1	A	-1
10	98560000	98562000	gain	11	AAAAAABBBBB	76.6667
10	104188000	104191000	gain	4	AABB	100
10	107008000	107046000	loss	1	A	-1
11	192000	796000	gain	3	AAB	0.365598
11	796000	803000	gain	3	AAB	-1
11	803000	1022000	gain	3	AAB	17.2237
11	1022000	1025000	gain	3	AAB	-1
11	1025000	2062000	gain	3	AAB	0.219371
11	2062000	2091000	gain	4	AAAB	11.1905
11	2091000	3407000	gain	3	AAB	0.183997
11	3829000	4966000	gain	3	AAB	0.170102
11	4969000	4975000	loss	0	-1	-1
11	4977000	5778000	gain	3	AAB	0.15064
11	5778000	5785000	gain	3	AAB	-1
11	5785000	5850000	gain	3	AAA	100
11	5850000	5857000	gain	3	AAA	-1
11	5870000	8195000	gain	3	AAB	0.0872671
11	8195000	8238000	gain	3	AAB	-1
11	8238000	9232000	gain	3	AAB	0.288683
11	9576000	10272000	gain	3	AAB	0.259023
11	10272000	10273000	gain	3	AAB	-1
11	10273000	10338000	gain	3	AAB	10.7728
11	10338000	11120000	gain	3	AAB	0.479022
11	11120000	11127000	gain	3	AAB	-1
11	11127000	11152000	gain	3	AAA	74.3793
11	11152000	11163000	gain	3	AAA	-1
11	11163000	14339000	gain	3	AAB	0.092281
11	14339000	14574000	gain	3	AAB	1.33566
11	14574000	15751000	gain	3	AAB	0.285947
11	15751000	15763000	gain	3	AAB	-1
11	15763000	15962000	gain	3	AAB	32.7257
11	15962000	15977000	gain	3	AAB	-1
11	15977000	16149000	gain	3	AAB	2.7078
11	16149000	16229000	gain	3	AAB	3.69688
11	16229000	16257000	gain	3	AAB	-1
11	16257000	16345000	gain	3	AAB	100
11	16345000	16347000	gain	3	AAB	-1
11	16347000	17037000	gain	3	AAB	0.483484
11	17037000	17039000	gain	3	AAB	-1
11	17039000	17084000	gain	3	AAA	100
11	17334000	17383000	gain	3	AAA	73.9343
11	17383000	17390000	gain	3	AAA	-1
11	17390000	18363000	gain	3	AAB	0.273891
11	18714000	19310000	gain	3	AAB	0.478315
11	19310000	19313000	gain	3	AAB	-1
11	19313000	19415000	gain	3	AAB	69.0922
11	19415000	19417000	gain	3	AAB	-1
11	19417000	19474000	gain	3	AAB	3.36709
11	19474000	19549000	gain	3	AAB	-1
11	19549000	19895000	gain	3	AAB	1.73825
11	19895000	20396000	gain	3	AAB	0.533682
11	20396000	20401000	gain	3	AAB	-1
11	20437000	20837000	gain	3	AAB	0.651945
11	20837000	20865000	gain	3	AAB	-1
11	20865000	20948000	gain	3	AAA	73.496
11	20948000	20952000	gain	3	AAA	-1
11	20952000	21426000	gain	3	AAB	0.44031
11	21426000	21433000	gain	3	AAB	-1
11	21433000	21709000	gain	3	AAB	36.8069
11	21709000	21727000	gain	3	AAB	-1
11	21727000	21908000	gain	3	AAB	1.06456
11	21908000	21950000	gain	3	AAB	100
11	21950000	21962000	gain	3	AAB	-1
11	21962000	22464000	gain	3	AAB	0.828407
11	22464000	22469000	gain	3	AAB	-1
11	22469000	22609000	gain	3	AAA	100
11	22609000	22618000	gain	3	AAA	-1
11	22618000	24413000	gain	3	AAB	0.112951
11	24413000	24426000	gain	3	AAB	-1
11	24426000	24517000	gain	3	AAA	72.8609
11	24517000	24552000	gain	3	AAA	-1
11	24552000	24753000	gain	3	AAB	0.600001
11	24753000	24841000	gain	3	AAB	7.49233
11	24841000	24892000	gain	3	AAB	-1
11	25158000	25275000	gain	3	AAB	1.02304
11	25275000	25372000	gain	3	AAB	-1
11	25372000	25386000	gain	3	AAB	47.4693
11	25386000	25398000	gain	3	AAB	-1
11	25398000	25594000	gain	3	AAB	100
11	25594000	25596000	gain	3	AAB	-1
11	25596000	26422000	gain	3	AAB	0.544115
11	26422000	26425000	gain	3	AAB	-1
11	26425000	26493000	gain	3	AAA	38.9241
11	26493000	26507000	gain	3	AAA	-1
11	26507000	26857000	gain	3	AAB	0.598016
11	26857000	27540000	gain	3	AAB	0.592491
11	27540000	27543000	gain	3	AAB	-1
11	27543000	27611000	gain	3	AAA	44.1003
11	27611000	27632000	gain	3	AAA	-1
11	27632000	27882000	gain	3	AAB	1.5555
11	27882000	27899000	gain	3	AAB	-1
11	27899000	27959000	gain	3	AAA	100
11	27959000	28760000	gain	3	AAB	0.430591
11	28760000	28796000	gain	3	AAB	-1
11	28796000	28976000	gain	3	AAB	25.39
11	28976000	28993000	gain	3	AAB	-1
11	28993000	29006000	gain	3	AAB	36.6854
11	29006000	29012000	gain	3	AAB	-1
11	29012000	29221000	gain	3	AAB	18.6357
11	29221000	29222000	gain	3	AAB	-1
11	29222000	29344000	gain	3	AAB	100
11	29344000	29359000	gain	3	AAB	-1
11	29359000	30126000	gain	3	AAB	0.683369
11	30126000	30132000	gain	3	AAB	-1
11	30132000	30207000	gain	3	AAA	100
11	30207000	30213000	gain	3	AAA	-1
11	30213000	30604000	gain	3	AAB	0.559851
11	30604000	33023000	gain	3	AAB	0.187051
11	33023000	33028000	gain	3	AAB	-1
11	33028000	33163000	gain	3	AAA	32.6075
11	33163000	33164000	gain	3	AAA	-1
11	33340000	33480000	gain	3	AAB	8.45843
11	33480000	33526000	gain	3	AAB	-1
11	33526000	33619000	gain	3	AAA	100
11	33619000	33620000	gain	3	AAA	-1
11	33620000	34498000	gain	3	AAB	0.396421
11	34498000	34820000	gain	3	AAB	0.928027
11	34820000	35035000	gain	3	AAA	100
11	35035000	35037000	gain	3	AAA	-1
11	35037000	36899000	gain	3	AAB	0.196748
11	36899000	36903000	gain	3	AAB	-1
11	36903000	36934000	gain	3	AAA	73.0136
11	36940000	37957000	gain	3	AAB	0.416484
11	40032000	40237000	gain	3	AAB	1.03976
11	40237000	40273000	gain	3	AAB	88.0126
11	40273000	40274000	gain	3	AAB	-1
11	40274000	40912000	gain	3	AAB	0.634055
11	40912000	40918000	gain	3	AAB	-1
11	41116000	41610000	gain	3	AAB	0.737356
11	41610000	41675000	gain	3	AAB	-1
11	41675000	43587000	gain	3	AAB	0.135343
11	43587000	43588000	gain	3	AAB	-1
11	43588000	43706000	gain	3	AAB	28.8678
11	43706000	44029000	gain	3	AAB	0.732581
11	44029000	45785000	gain	3	AAB	0.183777
11	45785000	45828000	gain	3	AAB	-1
11	45828000	45950000	gain	3	AAB	5.11839
11	45950000	45952000	gain	3	AAB	-1
11	45952000	46217000	gain	3	AAB	100
11	46217000	46252000	gain	3	AAB	-1
11	46252000	46566000	gain	3	AAB	2.50534
11	46566000	46994000	gain	3	AAB	5.27348
11	47081000	47776000	gain	3	AAB	0.806898
11	47776000	47788000	gain	3	AAB	-1
11	47834000	48221000	gain	3	AAB	0.980029
11	48221000	48959000	gain	3	AAB	0.738278
11	48959000	50328000	gain	3	AAB	1.21288
11	50328000	50783000	gain	3	AAB	0.305258
11	51191000	51196000	loss	1	A	-1
11	51196000	54956000	gain	3	AAB	0.361678
11	54956000	54972000	loss	1	A	-1
11	54972000	56198000	gain	3	AAB	0.0729474
11	56198000	56221000	gain	3	AAB	-1
11	56221000	56555000	gain	3	AAB	9.5984
11	56558000	56626000	gain	3	AAB	40.7125
11	56626000	56816000	gain	3	AAB	3.23443
11	56816000	56817000	gain	3	AAB	-1
11	56817000	57054000	gain	3	AAA	34.9593
11	57054000	57075000	gain	3	AAA	-1
11	57075000	57915000	gain	3	AAB	0.49837
11	57915000	58061000	gain	3	AAB	100
11	58061000	58079000	gain	3	AAB	-1
11	58079000	60962000	gain	3	AAB	0.224302
11	60962000	61066000	gain	3	AAB	-1
11	61066000	61515000	gain	3	AAB	16.6788
11	61515000	61547000	gain	3	AAB	-1
11	61547000	62084000	gain	3	AAB	0.71951
11	62084000	62753000	gain	3	AAB	0.712436
11	62753000	63254000	gain	3	AAB	1.31472
11	63254000	65943000	gain	3	AAB	0.216264
11	65943000	65979000	gain	3	AAB	-1
11	65979000	66067000	gain	3	AAB	6.59604
11	66067000	66070000	gain	3	AAB	-1
11	66070000	66180000	gain	3	AAB	100
11	66180000	66181000	gain	3	AAB	-1
11	66181000	68807000	gain	3	AAB	0.209347
11	68807000	69405000	gain	3	AAB	0.438507
11	69405000	69435000	gain	3	AAB	-1
11	69435000	72202000	gain	3	AAB	0.100687
11	72202000	72208000	gain	3	AAB	-1
11	72208000	72257000	gain	3	AAA	100
11	72257000	72274000	gain	3	AAA	-1
11	72274000	73222000	gain	3	AAB	0.468178
11	73626000	76502000	gain	3	AAB	0.149031
11	76503000	76777000	gain	3	AAB	5.2099
11	76777000	76883000	gain	3	AAB	-1
11	76883000	77136000	gain	3	AAB	0.653001
11	77136000	80149000	gain	3	AAB	0.120851
11	80149000	80238000	gain	3	AAB	-1
11	80238000	80992000	gain	3	AAB	0.356325
11	80992000	82189000	gain	3	AAB	0.362741
11	82189000	82434000	gain	3	AAB	0.570298
11	82434000	82435000	gain	3	AAB	-1
11	82435000	82647000	gain	3	AAA	100
11	82647000	83707000	gain	3	AAB	0.219309
11	83707000	84724000	gain	3	AAB	0.41888
11	84724000	84933000	gain	3	AAB	3.15581
11	84933000	84943000	gain	3	AAB	-1
11	84943000	85463000	gain	3	AAA	34.223
11	85463000	85474000	gain	3	AAA	-1
11	85474000	86136000	gain	3	AAB	0.334012
11	86136000	86597000	gain	3	AAB	0.507284
11	86597000	88186000	gain	3	AAB	0.154947
11	88186000	88270000	gain	3	AAB	-1
11	88270000	88522000	gain	3	AAB	1.00289
11	88522000	90240000	gain	3	AAB	1.08108
11	90350000	90948000	gain	3	AAB	1.58982
11	90948000	91033000	gain	3	AAB	-1
11	91033000	91301000	gain	3	AAB	3.97566
11	91301000	92220000	gain	3	AAB	0.363612
11	92220000	92225000	gain	3	AAB	-1
11	92225000	92609000	gain	3	AAB	66.5664
11	92609000	92614000	gain	3	AAB	-1
11	92614000	93302000	gain	3	AAB	0.346445
11	93302000	93316000	gain	3	AAB	-1
11	93316000	93494000	gain	3	AAA	33.0005
11	93494000	93519000	gain	3	AAA	-1
11	93519000	93627000	gain	3	AAB	2.42372
11	93627000	93645000	gain	3	AAB	-1
11	93645000	93909000	gain	3	AAB	14.996
11	93912000	96175000	gain	3	AAB	0.12861
11	96175000	96234000	gain	3	AAB	-1
11	96234000	96608000	gain	3	AAB	0.84463
11	96608000	97364000	gain	3	AAB	0.275369
11	99862000	101968000	gain	3	AAB	0.118872
11	101968000	101988000	gain	3	AAB	-1
11	101988000	102156000	gain	3	AAA	69.7143
11	102156000	102192000	gain	3	AAB	27.8867
11	102192000	102750000	gain	3	AAB	0.46068
11	102750000	103028000	gain	3	AAB	1.65439
11	103028000	103035000	gain	3	AAB	-1
11	103035000	103311000	gain	3	AAB	20.0708
11	103311000	104731000	gain	3	AAB	0.142292
11	104731000	104742000	gain	3	AAB	-1
11	104742000	104790000	gain	3	AAA	100
11	104796000	105244000	gain	3	AAB	1.24107
11	105244000	105251000	gain	3	AAB	-1
11	105570000	107531000	gain	3	AAB	0.164008
11	107531000	107566000	gain	3	AAB	-1
11	107566000	107641000	gain	3	AAB	3.29529
11	108025000	110603000	gain	3	AAB	0.205468
11	110603000	111423000	gain	3	AAB	0.338397
11	111423000	111432000	gain	3	AAB	27.2855
11	111432000	111439000	gain	3	AAB	-1
11	111439000	111969000	gain	3	AAB	65.0778
11	111969000	111988000	gain	3	AAB	-1
11	111988000	112129000	gain	3	AAB	5.17445
11	112129000	112394000	gain	3	AAB	1.27007
11	112394000	112458000	gain	3	AAB	-1
11	112458000	113961000	gain	3	AAB	0.1878
11	113961000	113962000	gain	3	AAB	-1
11	113962000	113990000	gain	3	AAA	25.1265
11	113990000	113993000	gain	3	AAA	-1
11	113993000	114831000	gain	3	AAB	0.337815
11	114831000	117236000	gain	3	AAB	0.138223
11	117236000	117589000	gain	3	AAB	1.14435
11	117589000	117594000	gain	3	AAB	-1
11	117594000	117620000	gain	3	AAA	35.4439
11	117620000	117621000	gain	3	AAA	-1
11	117621000	117821000	gain	3	AAB	0.710017
11	117821000	117863000	gain	3	AAB	-1
11	117863000	118079000	gain	3	AAB	1.00505
11	118079000	118091000	gain	3	AAB	-1
11	118091000	118184000	gain	3	AAB	8.01161
11	118184000	118283000	gain	3	AAB	58.4091
11	118283000	118291000	gain	3	AAB	-1
11	118291000	119215000	gain	3	AAB	0.459483
11	119215000	119221000	gain	3	AAB	-1
11	119221000	119313000	gain	3	AAA	100
11	119313000	119404000	gain	3	AAB	55.813
11	119404000	121564000	gain	3	AAB	0.136775
11	121564000	121565000	gain	3	AAB	-1
11	121565000	121787000	gain	3	AAA	100
11	121787000	121799000	gain	3	AAA	-1
11	121799000	122728000	gain	3	AAB	0.341468
11	122728000	123017000	gain	3	AAB	0.528521
11	123017000	123688000	gain	3	AAB	0.307861
11	123688000	123708000	gain	3	AAB	-1
11	123708000	123869000	gain	3	AAA	40.6623
11	123869000	123875000	gain	3	AAA	-1
11	123875000	126344000	gain	3	AAB	0.120196
11	126344000	126978000	gain	3	AAB	0.596241
11	126978000	128045000	gain	3	AAB	0.224111
11	128045000	130833000	gain	3	AAB	0.098247
11	130833000	134945000	gain	3	AAB	0.0718997
12	163000	169000	gain	7	AAAAABB	4.97161
12	21049000	23643000	gain	3	AAB	0.0667603
12	25569000	27681000	gain	3	AAB	0.0817922
12	27681000	27730000	gain	3	AAB	-1
12	27736000	29426000	gain	3	AAB	0.0874058
12	29429000	29526000	gain	3	AAA	22.5611
12	29526000	29629000	gain	3	AAA	-1
12	29629000	30317000	gain	3	AAB	0.171592
12	30317000	30348000	gain	3	AAB	100
12	30348000	30353000	gain	3	AAB	-1
12	30353000	31476000	gain	3	AAB	0.0923418
12	32870000	33237000	gain	3	AAB	0.392181
12	33237000	33239000	gain	3	AAB	-1
12	33239000	33294000	gain	3	AAB	35.7079
12	33301000	33304000	loss	0	-1	-1
12	33307000	33715000	gain	3	AAB	8.30931
12	33715000	33754000	gain	3	AAB	-1
12	120650000	120847000	gain	3	AAB	14.5903
12	126689000	126747000	loss	1	A	-1
12	127649000	127651000	gain	11	AAAAAAAAAAB	100
13	21793000	21831000	gain	3	AAB	2.37148
13	23321000	26775000	gain	3	AAB	0.0459556
13	26775000	26779000	gain	3	AAB	-1
13	26779000	26936000	gain	3	AAB	11.4259
13	27057000	28032000	gain	3	AAB	0.154539
13	28032000	28034000	gain	24	AAAAAAAAAAAAAAAAAAAAAAAB	51.4078
13	29337000	29452000	gain	3	AAB	39.4196
13	29452000	29454000	gain	3	AAB	-1
13	29454000	29608000	gain	3	AAB	2.75937
13	29608000	29620000	gain	3	AAB	-1
13	29620000	29700000	gain	3	AAA	39.7614
13	29700000	29702000	gain	3	AAA	-1
13	29702000	31266000	gain	3	AAB	0.108742
13	31266000	32878000	gain	3	AAB	0.0969666
13	32878000	33019000	gain	3	AAB	1.37226
13	33019000	33027000	gain	3	AAB	-1
13	34051000	36138000	loss	1	A	-1
13	36986000	39831000	loss	1	A	-1
13	40055000	40056000	gain	3	AAB	100
13	40056000	41240000	gain	3	AAB	0.123321
13	41240000	41241000	gain	3	AAB	-1
13	41241000	41988000	gain	3	AAB	4.23447
13	41988000	41990000	gain	3	AAB	-1
13	41990000	44020000	gain	3	AAB	0.0836412
13	44020000	44024000	gain	3	AAB	-1
13	44024000	44188000	gain	3	AAB	10.6409
13	44188000	48478000	gain	3	AAB	0.0562972
13	54298000	56288000	loss	1	A	-1
13	57711000	57712000	gain	3	AAB	100
13	59072000	62809000	loss	1	A	-1
13	64455000	67965000	loss	1	A	-1
13	68279000	68684000	loss	1	A	-1
13	69360000	71317000	loss	1	A	-1
13	72585000	73819000	gain	3	AAB	0.115331
13	73819000	76831000	gain	3	AAB	0.0515834
13	77007000	77063000	loss	1	-1	-1
13	77063000	79650000	loss	1	A	-1
13	88487000	88541000	loss	1	A	-1
13	88995000	89004000	loss	1	A	-1
13	89453000	89972000	loss	1	A	-1
13	91525000	91940000	gain	3	AAB	0.30571
13	92716000	94004000	loss	1	A	-1
13	94401000	94586000	loss	1	A	-1
13	94680000	95617000	gain	3	AAB	0.155585
13	95617000	95621000	gain	3	AAB	-1
13	95621000	95783000	gain	3	AAB	9.78645
13	95783000	97118000	gain	3	AAB	0.101548
13	97118000	100066000	gain	3	AAB	0.0688731
13	102200000	102528000	loss	1	A	-1
13	104985000	105293000	loss	1	A	-1
13	110105000	112156000	gain	3	AAB	0.0843207
13	112504000	112870000	loss	1	A	-1
13	113035000	113646000	gain	3	AAB	0.376689
13	114036000	114496000	gain	3	AAB	0.53685
13	114496000	114499000	gain	3	AAB	-1
13	114499000	114578000	gain	3	AAB	59.6369
13	114578000	115098000	gain	3	AAB	0.32279
14	19264000	22873000	loss	1	A	-1
14	22873000	22892000	loss	1	A	63.0458
14	22892000	22942000	loss	1	A	-1
14	23183000	23261000	loss	1	A	-1
14	23262000	26049000	loss	1	A	-1
14	26054000	28215000	loss	1	A	-1
14	28336000	40145000	loss	1	A	-1
14	40145000	40182000	loss	1	A	100
14	40182000	61877000	loss	1	A	-1
14	62006000	68571000	loss	1	A	-1
14	69231000	75387000	loss	1	A	-1
14	75463000	79344000	loss	1	A	-1
14	79346000	80106000	loss	1	A	-1
14	80106000	80115000	loss	1	A	-1
14	80115000	88236000	loss	1	A	-1
14	88236000	88238000	gain	13	AAAAAAABBBBBB	100
14	88238000	92652000	loss	1	A	-1
14	92654000	92868000	loss	1	A	-1
14	92926000	95805000	loss	1	A	-1
14	95870000	102704000	loss	1	A	-1
14	102712000	106177000	loss	1	A	-1
14	106245000	106779000	loss	1	A	-1
14	106801000	106804000	gain	3	AAB	8.73098
14	106827000	107150000	loss	1	A	-1
14	107186000	107288000	loss	1	A	-1
15	20187000	20196000	gain	3	AAB	100
15	22376000	22534000	gain	5	AAABB	1.74393
15	25218000	29702000	gain	3	AAB	0.0957561
15	29702000	33549000	gain	3	AAB	0.136478
15	33549000	33550000	gain	3	AAB	-1
15	33550000	33587000	gain	3	AAA	82.1164
15	33587000	33596000	gain	3	AAA	-1
15	33596000	34196000	gain	3	AAB	0.442743
15	34196000	34670000	gain	3	AAB	0.441687
15	34730000	34811000	loss	1	-1	-1
15	34875000	35206000	gain	3	AAB	1.34128
15	35367000	36781000	gain	3	AAB	0.323129
15	36781000	37575000	gain	3	AAB	0.420683
15	37575000	37585000	gain	3	AAB	-1
15	37585000	37841000	gain	3	AAA	30.9446
15	37841000	37858000	gain	3	AAA	-1
15	37858000	38558000	gain	3	AAB	0.775824
15	38558000	38561000	gain	3	AAB	-1
15	38561000	38657000	gain	3	AAB	38.1941
15	38657000	38662000	gain	3	AAB	-1
15	38662000	40762000	gain	3	AAB	0.199508
15	40762000	41444000	gain	3	AAB	0.477827
15	41693000	42486000	gain	3	AAB	0.41991
15	42491000	44573000	gain	3	AAB	2.66943
15	44573000	44577000	gain	3	AAB	-1
15	44577000	45416000	gain	3	AAB	1.83674
15	45416000	45425000	gain	3	AAB	-1
15	45425000	45571000	gain	3	AAB	27.4698
15	45571000	45581000	gain	3	AAB	-1
15	45581000	46619000	gain	3	AAB	0.343001
15	46619000	46629000	gain	3	AAB	-1
15	46629000	46795000	gain	3	AAB	26.739
15	46795000	46812000	gain	3	AAB	-1
15	46812000	50870000	gain	3	AAB	0.110292
15	51226000	51895000	gain	3	AAB	0.467464
15	51895000	55487000	gain	3	AAB	0.0737837
15	56168000	57734000	gain	3	AAB	0.161357
15	57734000	58864000	gain	3	AAB	0.235574
15	59562000	61590000	gain	3	AAB	0.138439
15	61590000	61684000	gain	3	AAB	7.56032
15	61684000	61687000	gain	3	AAB	-1
15	61687000	63734000	gain	3	AAB	0.13488
15	63734000	63750000	gain	3	AAB	-1
15	63750000	63986000	gain	3	AAB	28.6166
15	63986000	63994000	gain	3	AAB	-1
15	63994000	64474000	gain	3	AAB	0.676385
15	64474000	66178000	gain	3	AAB	0.319469
15	66178000	66475000	gain	3	AAB	2.66384
15	66475000	66972000	gain	3	AAB	0.839839
15	66972000	68089000	gain	3	AAB	0.238931
15	68089000	69243000	gain	3	AAB	0.410045
15	69243000	69623000	gain	3	AAB	0.705096
15	69623000	69633000	gain	3	AAB	-1
15	69633000	69732000	gain	3	AAB	50.52
15	69732000	69736000	gain	3	AAB	-1
15	69736000	71415000	gain	3	AAB	0.299068
15	71620000	71623000	gain	3	AAB	29.2845
15	71623000	71627000	gain	3	AAB	-1
15	71627000	71778000	gain	3	AAB	0.899025
15	71778000	71789000	gain	3	AAB	-1
15	71789000	71919000	gain	3	AAA	40.0072
15	71919000	71920000	gain	3	AAA	-1
15	71920000	72007000	gain	3	AAB	2.11155
15	72007000	72261000	gain	3	AAB	9.74875
15	72261000	72265000	gain	3	AAB	-1
15	72265000	72862000	gain	3	AAB	10.0891
15	72862000	72879000	gain	3	AAB	-1
15	72879000	73176000	gain	3	AAB	1.44438
15	73176000	73180000	gain	3	AAB	-1
15	73180000	73321000	gain	3	AAA	35.9268
15	73321000	73835000	gain	3	AAB	0.84817
15	73835000	74748000	gain	3	AAB	0.664738
15	74748000	76462000	gain	3	AAB	0.525391
15	76462000	76478000	gain	3	AAB	-1
15	76478000	76883000	gain	3	AAB	19.5067
15	76883000	76894000	gain	3	AAB	-1
15	76901000	76998000	gain	3	-1	-1
15	76998000	77331000	gain	3	AAB	59.7196
15	77331000	77342000	gain	3	AAB	-1
15	77342000	80209000	gain	3	AAB	0.116593
15	80363000	81740000	gain	3	AAB	0.354616
15	81740000	85330000	gain	3	AAB	0.140215
15	85330000	90415000	gain	3	AAB	0.0537378
15	90415000	91594000	gain	3	AAB	0.218848
15	91594000	93235000	gain	3	AAB	0.184519
15	93235000	95348000	gain	3	AAB	0.129206
15	95348000	96268000	gain	3	AAB	0.25373
15	96268000	96408000	gain	3	AAB	-1
15	96408000	96679000	gain	3	AAB	1.39171
15	96679000	96681000	gain	3	AAB	-1
15	96681000	96716000	gain	4	AABB	1.50075
15	96716000	96724000	gain	3	AAB	15.8094
15	96724000	96725000	gain	3	AAB	-1
15	96725000	96754000	gain	3	AAB	8.78156
15	96754000	96757000	gain	3	AAB	-1
15	96757000	98155000	gain	3	AAB	0.0947181
15	98155000	98156000	gain	3	AAB	-1
15	98156000	98171000	gain	3	AAA	74.2348
15	98173000	98243000	gain	3	AAB	21.05
15	98243000	98261000	gain	3	AAB	-1
15	98261000	98363000	gain	3	AAB	17.8065
15	98363000	98373000	gain	3	AAB	-1
15	98373000	98961000	gain	3	AAB	0.129454
15	98961000	98979000	gain	3	AAB	-1
15	98979000	99209000	gain	3	AAB	3.59137
15	99209000	99220000	gain	3	AAB	-1
15	99220000	100356000	gain	3	AAB	0.108434
15	100357000	100415000	gain	4	AABB	1.70549
15	100415000	100421000	loss	1	A	-1
15	100426000	100888000	gain	3	AAB	0.316344
15	100888000	100916000	gain	3	AAB	-1
15	100916000	101080000	gain	4	AABB	46.8282
15	101080000	101085000	gain	4	AAAB	21.3668
15	101085000	101566000	gain	4	AABB	6.48127
15	101566000	101582000	gain	4	AABB	-1
15	101582000	101640000	gain	3	AAA	24.2465
15	101640000	102399000	gain	3	AAB	0.168526
16	6367000	6429000	loss	1	A	-1
16	6429000	6553000	loss	1	A	-1
16	6553000	6682000	loss	1	A	-1
16	6682000	6832000	loss	1	A	-1
16	6832000	7009000	loss	1	A	-1
16	7009000	7058000	gain	3	AAB	85.9068
16	7059000	7339000	loss	1	A	-1
16	15049000	15058000	gain	3	AAB	14.2279
16	21569000	21593000	gain	4	AABB	6.36488
16	22625000	22709000	gain	4	AAAB	6.2319
16	32525000	32532000	gain	6	AAABBB	7.1876
16	32532000	33627000	gain	3	AAB	1.35162
16	33865000	33866000	gain	6	AAAABB	4.42107
16	33877000	33893000	gain	3	AAB	17.1883
16	33893000	33897000	gain	3	AAB	-1
16	33897000	34014000	gain	3	AAA	9.63087
16	46436000	46501000	gain	3	AAB	32.6779
16	47418000	47419000	gain	3	AAA	100
16	47419000	47428000	gain	3	AAA	-1
16	47428000	48409000	gain	3	AAB	1.52445
16	48620000	48674000	gain	3	AAA	54.5783
16	48674000	48710000	gain	3	AAA	100
16	48710000	48727000	gain	3	AAA	-1
16	48727000	48934000	gain	3	AAB	0.520532
16	48934000	48941000	gain	3	AAB	-1
16	48941000	48978000	gain	3	AAB	41.2433
16	48978000	48990000	gain	3	AAB	-1
16	48990000	48998000	gain	3	AAB	18.8979
16	70184000	70196000	gain	4	AABB	4.44666
16	78266000	78268000	loss	1	A	-1
16	79049000	79234000	loss	1	A	-1
17	4000	21303000	loss	1	A	-1
17	21303000	21314000	gain	4	AAAB	0.861847
17	21321000	22238000	loss	1	A	-1
17	29246000	29588000	gain	3	AAB	7.35921
17	29588000	29589000	gain	3	AAB	-1
17	29589000	29730000	gain	3	AAB	13.4066
17	29730000	29734000	gain	3	AAB	-1
17	29734000	31185000	gain	3	AAB	0.120153
17	31185000	31202000	gain	3	AAB	5.1046
17	32782000	32783000	gain	3	AAB	100
17	32783000	32784000	gain	3	AAB	-1
17	32784000	33316000	gain	4	AABB	4.17753
17	33316000	33351000	gain	5	AAAAB	13.5374
17	33351000	33914000	gain	3	AAB	0.545246
17	33914000	34055000	gain	4	AAAB	100
17	34055000	34056000	gain	4	AAAB	-1
17	34056000	34434000	gain	4	AABB	12.4612
17	34437000	34478000	gain	8	AAAAAABB	8.61953
17	34815000	35310000	gain	3	AAB	0.232417
17	35310000	35324000	gain	3	AAB	-1
17	35324000	35786000	gain	3	AAB	1.91512
17	35786000	35900000	gain	4	AAAB	2.0774
17	35900000	36019000	gain	4	AAAB	22.5858
17	36019000	36778000	gain	6	AAAAAB	13.1597
17	36778000	36832000	gain	5	AAAAB	8.98783
17	36832000	36858000	gain	5	AAAAB	-1
17	36858000	37150000	gain	3	AAB	0.742407
17	39422000	39431000	loss	0	-1	-1
17	43651000	43661000	gain	5	AAABB	0.994994
17	44166000	44355000	gain	3	AAB	53.4431
17	45211000	45215000	gain	31	AAAAAAAAAAAAAAAAAAAAAABBBBBBBBB	100
17	57819000	57882000	loss	1	A	-1
17	61322000	61457000	loss	1	A	-1
17	63286000	63929000	gain	3	AAB	0.305228
17	63929000	63943000	gain	3	AAB	-1
17	63943000	64127000	gain	3	AAB	9.72575
17	64127000	64131000	gain	3	AAB	-1
17	64131000	64292000	gain	3	AAB	0.653619
17	64455000	65165000	gain	3	AAB	4.96416
17	65165000	65762000	gain	3	AAB	0.342137
17	65762000	66070000	gain	3	AAB	11.2841
17	66070000	66079000	gain	3	AAB	-1
17	66079000	66241000	gain	3	AAB	1.88231
17	68511000	70746000	loss	1	A	-1
18	11000	13000	gain	5	AAABB	6.2442
18	132000	828000	gain	3	AAB	11.3141
18	828000	838000	gain	3	AAB	-1
18	838000	5367000	gain	3	AAB	2.35052
18	7503000	9738000	gain	3	AAB	24.4767
18	9738000	10560000	gain	3	AAB	36.3367
18	10560000	14937000	gain	3	AAB	6.36886
18	18540000	78016000	loss	1	A	-1
19	259000	262000	loss	1	-1	-1
19	262000	16598000	loss	1	A	-1
19	16662000	20275000	loss	1	A	-1
19	20277000	22530000	loss	1	A	-1
19	22536000	22618000	loss	1	-1	-1
19	22618000	24513000	loss	1	A	-1
19	24513000	24514000	gain	4	AABB	78.4829
19	24514000	24588000	gain	5	AAABB	0.476113
19	28328000	28330000	gain	4	AAAB	2.60773
19	33396000	33397000	gain	3	AAB	89.0315
19	33658000	34584000	gain	3	AAB	0.388152
19	34999000	35467000	gain	3	AAB	0.678256
19	35467000	36839000	gain	3	AAB	0.388729
19	37746000	40045000	gain	3	AAB	0.144839
19	40045000	40251000	gain	3	AAB	2.40419
19	40251000	41368000	gain	3	AAB	0.380365
19	41394000	41605000	gain	3	AAB	8.39311
19	41612000	41960000	gain	3	AAB	6.11205
19	41960000	42284000	gain	3	AAB	1.49178
19	42284000	43019000	gain	3	AAB	1.22125
19	43019000	43842000	gain	3	AAB	6.59137
19	43856000	44191000	gain	3	AAB	1.75885
19	44191000	45187000	gain	3	AAB	0.29001
19	45187000	46014000	gain	3	AAB	0.339948
19	46014000	46024000	gain	3	AAB	-1
19	46441000	46540000	gain	3	AAB	1.97913
19	46543000	46754000	gain	3	AAB	1.41218
19	46756000	51613000	gain	3	AAB	0.068413
19	51613000	51796000	gain	3	AAB	2.185
19	51796000	52628000	gain	3	AAB	0.351244
19	52628000	54040000	gain	3	AAB	0.168173
19	54555000	54561000	loss	0	-1	-1
19	54561000	57105000	gain	3	AAB	0.133986
19	57701000	59093000	gain	3	AAB	0.2236
19	59093000	59097000	gain	3	AAB	-1
20	14477000	15969000	loss	1	A	-1
20	25275000	26117000	gain	3	AAB	0.8387
20	26188000	26190000	gain	112	AAAAAAAAAAAAAAAAAAAAAAAAAAAAAAAAAAAAAAAAAAAAAAAAAAAAAAAAAAAAAAAAAAAAAAAAAAAAAAAAAAAAAAAAAAAAAAAAAAAAAAAAAAAAABBB	27.2035
20	26257000	26312000	gain	4	AABB	2.4933
20	29833000	30200000	gain	3	AAB	6.18013
20	30200000	30223000	gain	3	AAB	-1
20	30223000	30571000	gain	3	AAB	0.422918
20	30575000	31015000	gain	3	AAB	7.98182
20	31015000	31024000	gain	3	AAB	-1
20	31024000	31922000	gain	3	AAB	0.122292
20	31922000	31934000	gain	3	AAB	-1
20	31934000	32364000	gain	3	AAB	5.96401
20	32364000	32380000	gain	3	AAB	-1
20	32380000	32953000	gain	3	AAB	0.307721
20	32953000	32961000	gain	3	AAB	-1
20	32961000	33679000	gain	3	AAB	3.21863
20	33679000	33680000	gain	3	AAB	-1
20	33680000	34263000	gain	3	AAB	0.292323
20	34263000	34486000	gain	3	AAB	9.52118
20	34486000	35144000	gain	4	AABB	3.31934
20	35144000	35841000	gain	3	AAB	0.398889
20	35841000	36956000	gain	4	AABB	0.15055
20	36956000	37914000	gain	3	AAB	0.164993
20	37914000	37918000	gain	3	AAB	-1
20	37918000	38538000	gain	3	AAB	10.7946
20	38538000	41726000	gain	3	AAB	0.0495544
20	41726000	41731000	gain	3	AAB	-1
20	41731000	41818000	gain	3	AAB	100
20	41818000	41914000	gain	3	AAB	-1
20	41914000	42198000	gain	3	AAB	0.417519
20	42198000	42203000	gain	3	AAB	-1
20	42203000	42329000	gain	3	AAB	16.1302
20	42329000	42336000	gain	3	AAB	-1
20	42336000	42795000	gain	3	AAB	0.299327
20	42795000	42810000	gain	3	AAB	-1
20	42810000	43055000	gain	3	AAB	15.8772
20	43055000	43056000	gain	3	AAB	-1
20	43056000	43268000	gain	3	AAB	0.623695
20	43268000	43330000	gain	3	AAB	-1
20	43330000	43749000	gain	3	AAB	0.342176
20	43749000	43751000	gain	3	AAB	-1
20	43751000	43840000	gain	4	AABB	48.6553
20	43840000	43844000	gain	4	AABB	-1
20	43844000	45989000	gain	3	AAB	0.0721842
20	45989000	46081000	gain	3	AAB	1.25365
20	46081000	46089000	gain	3	AAB	-1
20	46089000	46230000	gain	3	AAB	18.5061
20	46230000	46288000	gain	3	AAB	79.1063
20	46288000	46290000	gain	3	AAB	-1
20	46290000	47500000	gain	3	AAB	0.108624
20	47500000	47507000	gain	3	AAB	-1
20	47507000	47637000	gain	3	AAB	100
20	47637000	47849000	gain	3	AAB	11.9855
20	47849000	48143000	gain	3	AAB	100
20	48143000	48153000	gain	3	AAB	-1
20	48153000	49280000	gain	3	AAB	0.0955136
20	49280000	49288000	gain	3	AAB	-1
20	49288000	49353000	gain	3	AAA	93.1164
20	49353000	50202000	gain	3	AAB	0.190351
20	50202000	50833000	gain	3	AAB	0.128365
20	50833000	52080000	gain	3	AAB	0.111517
20	52080000	52455000	gain	3	AAB	0.377744
20	52455000	52462000	gain	3	AAB	-1
20	52462000	52490000	gain	4	AAAA	0.95738
20	52490000	52491000	gain	4	AAAA	-1
20	52491000	53219000	gain	4	AABB	1.87018
20	53219000	54236000	gain	3	AAB	0.136354
20	54236000	54245000	gain	3	AAB	-1
20	54245000	54307000	gain	3	AAA	39.4823
20	54307000	54312000	gain	3	AAA	-1
20	54312000	55097000	gain	3	AAB	0.1653
20	55097000	55269000	gain	3	AAB	1.10805
20	55269000	55272000	gain	3	AAB	-1
20	55272000	55323000	gain	3	AAB	100
20	55323000	55325000	gain	3	AAB	-1
20	55325000	55533000	gain	3	AAB	0.759767
20	55533000	59897000	gain	3	AAB	0.0404035
20	59897000	59903000	gain	3	AAB	-1
20	59903000	59951000	gain	3	AAB	6.47046
20	59951000	60458000	gain	3	AAB	0.194069
20	60458000	60467000	gain	3	AAB	-1
20	60467000	60494000	gain	4	AAAB	100
20	60494000	61529000	gain	4	AABB	0.905216
20	61529000	61538000	gain	4	AABB	-1
20	61538000	61587000	gain	3	AAB	100
20	61587000	61590000	gain	3	AAB	-1
20	61590000	61656000	gain	3	AAB	2.42088
20	61656000	61658000	gain	3	AAB	-1
20	61658000	61722000	gain	4	AAAB	27.8938
20	61722000	62690000	gain	3	AAB	0.0994769
20	62690000	62696000	gain	3	AAB	-1
20	62696000	62809000	gain	3	AAB	3.97546
20	62811000	62914000	gain	3	AAB	100
21	10747000	10795000	gain	6	AAAAAB	7.89099
21	10795000	10797000	gain	7	AAAAABB	12.7215
21	10799000	10807000	gain	6	AAAABB	11.6834
21	10807000	10874000	gain	6	AAAABB	1.87415
21	15307000	20519000	loss	1	A	-1
21	20526000	33156000	loss	1	A	-1
21	33157000	33158000	gain	4	AAAA	18.955
21	33158000	48099000	loss	1	A	-1
22	17039000	18641000	loss	1	A	-1
22	18912000	18980000	loss	1	A	-1
22	18980000	19095000	gain	3	AAB	55.1009
22	19095000	19131000	gain	3	AAB	-1
22	19131000	19389000	gain	3	AAB	1.28602
22	19389000	19390000	gain	3	AAB	-1
22	19390000	19551000	gain	3	AAB	52.9714
22	19551000	20076000	gain	4	AAAB	2.13895
22	20076000	20311000	gain	4	AAAB	4.8094
22	20733000	20945000	gain	3	AAB	10.1089
22	20945000	21328000	gain	3	AAB	0.505159
22	21328000	25632000	loss	1	A	-1
22	25643000	25645000	loss	1	A	-1
22	25929000	28478000	loss	1	A	-1
22	28487000	28917000	gain	3	AAB	4.20043
22	28917000	29281000	gain	3	AAB	1.02404
22	29281000	30290000	gain	3	AAB	0.298403
22	30291000	35141000	loss	1	A	-1
22	35146000	35166000	loss	1	-1	-1
22	35166000	35917000	loss	1	A	-1
22	35951000	43362000	loss	1	A	-1
22	43572000	45699000	loss	1	A	-1
22	45700000	51178000	loss	1	A	-1

[truncated: 9 more sheets: s-10, s-11, s-12, s-13, s-14, s-15, s-16, s-17, s-18]
