# Supplementary material for: Dynamic genomic changes in methotrexate-resistant human cancer cell lines beyond DHFR amplification suggest potential new targets for preventing drug resistance
Source: Br J Cancer. 2024 Apr 9;130(11):1819–27. doi: 10.1038/s41416-024-02664-0 (PMC11130306; doi:10.1038/s41416-024-02664-0)
Supplement: Supplementary file 2 — Supplementray material_2 [file 41416_2024_2664_MOESM2_ESM.xlsx]

## Sheet: Sheet1
SNPs on DHFR and MSH3 among parental and MTX-resistant HT29 cell lines
Gene	ID	POS	REF	ALT	Func	s.0	s.0.REF_ALT	s.1	s.1.REF_ALT	s.2	s.2.REF_ALT	s.3	s.3.REF_ALT	s.4	s.4.REF_ALT	s.5	s.5.REF_ALT	s.6	s.6.REF_ALT	s.7	s.7.REF_ALT	s.8	s.8.REF_ALT	s.9	s.9.REF_ALT	s.10	s.10.REF_ALT	s.11	s.11.REF_ALT	s.12	s.12.REF_ALT	s.13	s.13.REF_ALT	s.14	s.14.REF_ALT	s.15	s.15.REF_ALT	s.16	s.16.REF_ALT	s.17	s.17.REF_ALT	s.18	s.18.REF_ALT
DHFR	rs245105	79928518	T	C	intronic	0.24	19:6			0.347826	15:8			0.173913	19:4			0.333333	14:7	0.225806	24:7
DHFR	.	79929487	A	TRUE	intronic																											0.266667	77:28
DHFR	.	79929492	A	T	intronic																					0.22	39:11
DHFR	.	79929495	A	TRUE	intronic																															0.188811	116:27
DHFR	rs372069	79931007	C	G	intronic	0.285714	30:12	0.280702	41:16	0.305556	25:11	0.348837	28:15	0.323529	23:11	0.243902	31:10	0.238095	32:10	0.235294	39:12
DHFR	rs525054	79932099	G	A	intronic	0.407407	16:11	0.416667	14:10	0.371429	22:13	0.238095	16:5			0.16129	26:5	0.304348	16:7	0.3	28:12	0.20339	47:12
DHFR	rs245100	79933093	A	G	intronic																							0.304348	16:7
DHFR	rs72765554	79933927	C	T	intronic	0.285714	25:10	0.392857	17:11	0.272727	24:9	0.416667	14:10	0.272727	24:9	0.296296	19:8	0.30303	23:10	0.243243	28:9	0.210526	60:16
DHFR	rs245099	79935092	C	T	intronic	0.333333	18:9					0.36	16:9			0.296296	19:8			0.333333	18:9	0.162791	36:7
DHFR	rs72765557	79938774	C	G	intronic	0.255319	35:12	0.325581	29:14	0.388889	22:14	0.333333	26:13	0.407407	16:11	0.236842	29:9	0.518519	13:14	0.314286	24:11
DHFR	rs2434329	79944196	A	T	intronic	0.367347	31:18	0.225	31:9	0.454545	18:15	0.4375	27:21	0.257143	26:9	0.176471	28:6	0.454545	18:15	0.244444	34:11
DHFR	rs74539548	79947431	A	G	intronic	0.2	28:7	0.454545	24:20			0.15625	27:5	0.2	28:7	0.333333	32:16	0.326087	31:15	0.311111	31:14
DHFR	rs1105524	79950512	A	G	UTR5	0.333333	16:8	0.241379	22:7	0.326531	33:16	0.405405	22:15	0.615385	10:16	0.354167	31:17	0.377778	28:17	0.294118	24:10
MSH3	rs1105524	79950512	A	G	UTR5	0.333333	16:8	0.241379	22:7	0.326531	33:16	0.405405	22:15	0.615385	10:16	0.354167	31:17	0.377778	28:17	0.294118	24:10
MSH3	rs1650697	79950781	A	G	exonic	0.655172	10:19	0.75	5:15	0.617647	13:21			0.571429	9:12	0.648649	13:24	0.535714	13:15			0.875	9:63	0.928058	10:129	0.947826	6:109	1	3:156	1	8:258	1	9:410	1	10:399	1	5:386	1	0:410	1	0:362	1	1:352
MSH3	rs408626	79951133	T	C	intronic							0.655172	10:19									0.939394	2:31	0.885246	7:54	0.918919	6:68	1	3:111	1	2:120	1	5:242	1	3:259	1	4:264	1	1:174	1	2:193	1	2:158
MSH3	rs442767	79951496	G	T	intronic	0.702703	11:26	0.717949	11:28	0.6	10:15	0.705882	10:24	0.645161	11:20	0.8	8:32	0.694444	11:25	0.644444	16:29	0.92	6:69	0.934673	13:186	1	9:222	1	15:308	1	6:292	1	10:491	1	10:519	1	8:543	1	2:330	1	0:298	1	0:309
MSH3	rs380691	79952034	A	G	intronic	0.606061	13:20	0.777778	8:28	0.692308	8:18	0.65	14:26	0.794118	7:27	0.825	7:33	0.666667	11:22	0.714286	12:30	0.860215	13:80	0.939086	12:185	1	9:216	1	17:340	1	9:261	1	9:477	1	8:476	1	9:460	1	0:286	1	0:178	1	0:231
MSH3	.	79953064	A	G	intronic	0.448276	16:13	0.368421	24:14	0.36	16:9	0.44	14:11	0.321429	19:9			0.333333	18:9	0.162162	31:6	0.177215	65:14
MSH3	rs201592437	79956027	C	T	intronic																			0.295455	31:13													0.25	72:24
MSH3	rs187253	79956799	A	G	intronic	0.675	13:27	0.595745	19:28	0.558824	15:19	0.744186	11:32	0.666667	12:24	0.647059	12:22	0.7	12:28	0.621622	14:23	0.865169	12:77	0.945455	9:156	1	8:170	1	3:260	0.946502	13:230	1	8:477	1	5:514	1	3:501	1	0:263	1	0:184	1	1:184
MSH3	rs4703815	79958580	A	G	intronic	0.653846	9:17	0.818182	8:36	0.724138	8:21	0.653846	9:17			0.653846	9:17	0.666667	9:18	0.666667	14:28	0.880597	8:59	1	6:144	1	2:133	1	5:247	1	5:220	1	15:396	1	3:425	1	7:423	1	1:359	1	0:343	1	0:335
MSH3	rs6151603	79960128	G	T	intronic	0.552632	17:21	0.675	13:27	0.783784	8:29	0.686275	16:35	0.833333	6:30	0.611111	14:22	0.702703	11:26	0.774194	14:48	0.911504	10:103	1	9:223	0.936975	15:223	1	14:329	1	9:320	1	8:518	1	6:502	1	4:494	1	3:353	1	2:330	1	2:344
MSH3	rs6151617	79961643	A	G	intronic	0.642857	10:18	0.724138	8:21	0.727273	6:16	0.464286	15:13	0.642857	10:18	0.8125	6:26	0.685714	11:24	0.756757	9:28	0.890244	9:73	1	8:174	1	11:230	1	8:281	1	8:249	1	15:457	1	4:530	1	6:515	1	0:426	1	0:388	1	1:381
MSH3	rs3797877	79962343	C	G	intronic	0.741935	8:23	0.604651	17:26	0.513514	18:19	0.538462	12:14	0.6	8:12					0.766667	7:23	0.784615	14:51	0.923529	13:157	1	6:204	1	9:261	1	12:251	1	13:418	1	6:487	1	6:474	1	2:304	1	1:262	1	3:271
MSH3	rs4704676	79963302	G	A	intronic	0.638889	13:23	0.795455	9:35	0.8	7:28	0.676471	11:23	0.657895	13:25	0.771429	8:27	0.676471	11:23	0.84	8:42	0.928571	6:78	1	11:219	0.940541	11:174	1	11:337	1	9:271	1	11:483	1	9:488	1	9:470	1	3:355	1	3:280	1	3:323
MSH3	rs2081853	79964349	G	T	intronic	0.677419	10:21	0.758621	14:44	0.632653	18:31	0.714286	14:35	0.512195	20:21	0.628571	26:44	0.675	13:27	0.767442	20:66	0.849315	22:124	0.931727	17:232	0.918782	16:181	0.93994	20:313	1	14:343	1	14:452	1	3:474	1	11:399	1	3:262	1	1:212	1	2:224
MSH3	rs1677646	79964594	T	C	intronic	0.642857	15:27	0.66	17:33	0.711538	15:37	0.695652	14:32	0.736842	10:28	0.719298	16:41	0.731707	11:30	0.703704	24:57	0.854962	19:112	0.936073	14:205	0.915789	16:174	0.942598	19:312	1	13:319	1	7:475	1	6:429	1	11:449	1	0:264	1	0:171	1	0:146
MSH3	rs6151628	79965555	T	C	intronic	0.809524	4:17	0.428571	12:9			0.782609	5:18					0.7	6:14			0.75	9:27	1	1:103	0.944444	8:136	1	3:164	1	5:160	1	4:293	1	4:404	1	6:403	1	4:359	1	0:322	1	1:335
MSH3	rs1805355	79966029	G	A	exonic	0.75	7:21			0.681818	7:15	0.741935	8:23	0.6	12:18	0.71875	9:23	0.590909	9:13	0.714286	12:30	0.915254	5:54	0.940476	10:158	1	10:223	1	7:247	1	11:249	1	11:434	1	7:515	1	7:537	1	1:394	1	1:362	1	1:350
MSH3	rs1650649	79966398	A	T	intronic	0.694444	11:25	0.75	9:27					0.642857	10:18	0.766667	7:23	0.541667	11:13	0.666667	11:22	0.918919	6:68	0.935065	10:144	1	9:194	0.947791	13:236	1	10:223	1	8:415	1	6:491	1	7:487	1	4:410	1	1:319	1	2:339
MSH3	rs3776964	79966785	T	A	intronic			0.541667	11:13	0.692308	8:18	0.727273	6:16	0.791667	5:19	0.862069	4:25	0.533333	14:16	0.758621	7:22	0.804348	9:37	1	4:124	0.889706	15:121	1	4:207	1	8:188	1	2:388	1	6:439	1	12:406	1	2:294	1	1:262	1	0:256
MSH3	rs6151639	79967035	A	T	intronic	0.583333	10:14	0.642857	10:18	0.535714	13:15			0.761905	5:16	0.848485	5:28	0.62069	11:18	0.6	10:15	0.890909	6:49	0.9375	8:120	0.944099	9:152	1	7:205	1	8:221	1	16:368	1	8:423	1	11:436	1	2:285	1	0:163	1	0:193
MSH3	rs1650647	79970423	C	A	intronic	0.62069	11:18	0.78125	7:25	0.619048	8:13	0.56	11:14	0.8	6:24	0.703704	8:19	0.678571	9:19	0.714286	12:30	0.892308	7:58	0.943662	8:134	1	4:158	1	11:249	1	6:215	1	9:390	1	6:494	1	11:480	1	3:390	1	2:322	1	1:333
MSH3	.	79971214	G	A	intronic	0.322581	21:10	0.319149	32:15	0.333333	24:12	0.363636	21:12	0.333333	18:9	0.228571	27:8	0.354839	20:11	0.348837	28:15
MSH3	.	79971215	C	A	intronic	0.322581	21:10	0.326087	31:15	0.333333	24:12	0.363636	21:12	0.321429	19:9	0.222222	28:8	0.354839	20:11	0.325581	29:14
MSH3	rs836812	79971810	G	A	intronic	0.666667	10:20	0.652174	8:15	0.666667	8:16			0.5	13:13	0.75	5:15	0.8	4:16	0.625	9:15	0.862069	8:50	1	6:120	0.941935	9:146	1	7:226	1	6:173	1	9:342	1	7:405	1	5:367	1	1:321	1	0:283	1	1:269
MSH3	rs836811	79971882	C	T	intronic	0.757576	8:25	0.6875	10:22	0.565217	10:13	0.55	9:11	0.434783	13:10	0.5	11:11	0.774194	7:24	0.642857	15:27	1	3:68	1	7:133	0.94152	10:161	1	7:257	0.935345	15:217	1	9:396	1	4:489	1	6:454	1	3:447	1	0:438	1	1:449
MSH3	rs6151659	79972202	A	G	intronic	0.628571	13:22	0.853659	6:35	0.724138	8:21	0.590909	9:13	0.826087	4:19	0.666667	10:20	0.809524	4:17	0.76087	11:35	0.896552	9:78	0.942105	11:179	1	9:210	1	12:286	1	3:267	1	9:494	1	5:498	1	2:505	1	0:403	1	1:333	1	1:326
MSH3	rs6151664	79973410	G	C	intronic	0.634146	15:26	0.65	14:26	0.533333	14:16	0.833333	4:20	0.666667	13:26	0.818182	4:18	0.5	14:14	0.75	11:33	0.922078	6:71	1	8:163	0.918919	18:204	1	9:293	1	11:275	1	7:486	1	7:496	1	5:499	1	2:425	1	3:362	1	1:418
MSH3	rs2195291	79975483	T	G	intronic	0.697674	13:30	0.657143	12:23	0.647059	12:22	0.627907	16:27	0.578947	16:22	0.615385	15:24	0.705882	10:24	0.710526	11:27	0.833333	17:85	0.9375	12:180	1	9:202	1	16:307	1	12:305	1	7:506	1	12:505	1	5:520	1	2:486	1	2:430	1	2:430
MSH3	rs836805	79975491	G	A	intronic	0.690476	13:29	0.641026	14:25	0.617647	13:21	0.634146	15:26	0.589744	16:23	0.615385	15:24	0.702703	11:26	0.648649	13:24	0.836735	16:82	0.927835	14:180	1	9:199	0.947368	17:306	1	12:308	1	10:534	1	9:541	1	6:546	1	2:519	1	4:465	1	2:459
MSH3	rs6883090	79976388	T	C	intronic																			0.932203	4:55	0.929577	5:66	1	2:78	1	1:73	1	7:170	1	2:214	1	2:208	1	1:165	1	0:145	1	0:123
MSH3	rs7719004	79976662	A	G	intronic	0.8	4:16			0.818182	4:18	0.55	9:11					0.333333	16:8	0.64	9:16	0.849057	8:45	0.928571	9:117	1	3:156	1	4:211	1	6:172	1	3:333	1	6:426	1	7:443	1	1:323	1	0:233	1	2:263
MSH3	rs12652038	79977393	G	A	intronic																	1	1:20	0.888889	5:40	1	3:75	1	1:91	1	1:61	1	2:108	1	1:222	1	3:194	1	1:282	1	2:199	1	0:225
MSH3	rs4704679	79977671	G	C	intronic	0.75	6:18	0.652174	8:15			0.636364	8:14	0.8	4:16					0.806452	6:25	0.942308	3:49	0.945455	6:104	1	5:141	1	2:189	1	6:142	1	4:321	1	3:422	1	6:426	1	1:301	1	0:207	1	0:218
MSH3	rs4703816	79977724	G	C	intronic	0.703704	8:19	0.694444	11:25			0.740741	7:20	0.8	4:16	0.761905	5:16	0.5	12:12	0.864865	5:32	1	3:57	0.942623	7:115	1	6:172	1	2:210	1	7:189	1	5:402	1	5:516	1	8:496	1	0:418	1	0:328	1	0:338
MSH3	rs6864910	79978715	T	A	intronic	0.628571	13:22	0.666667	11:22	0.619048	8:13	0.571429	15:20	0.692308	8:18	0.666667	7:14	0.714286	6:15	0.702703	11:26	0.921053	6:70	1	7:147	0.933333	13:182	0.948148	14:256	1	13:253	1	9:417	1	9:463	1	6:475	1	2:326	1	0:277	1	1:281
MSH3	rs1650751	79979152	G	A	intronic	0.8	7:28	0.686275	16:35	0.774194	7:24	0.774194	7:24	0.714286	8:20	0.772727	5:17	0.590909	9:13	0.804348	9:37	0.932203	4:55	1	7:150	0.93299	13:181	1	13:249	1	9:256	1	18:428	1	4:469	1	4:483	1	3:335	1	0:290	1	1:291
MSH3	rs77053153	79980423	T	C	intronic	0.742857	9:26	0.615385	10:16	0.56	11:14	0.71875	9:23	0.6875	10:22	0.62069	11:18	0.633333	11:19	0.68	16:34	0.793103	12:46	0.913907	13:138	1	6:186	1	11:275	1	10:283	1	7:448	1	12:520	1	7:499	1	2:413	1	1:387	1	3:380
MSH3	rs1650748	79981579	G	T	intronic	0.68	8:17	0.75	5:15									0.363636	14:8			0.911111	4:41	0.941176	5:80	0.896825	13:113	1	4:171	1	2:151	1	7:234	1	5:394	1	5:361	1	3:394	1	1:364	1	2:353
MSH3	rs139066828	79981824	A	C	intronic	0.68	8:17	0.695652	7:16	0.636364	8:14	0.678571	9:19	0.756757	9:28	0.8	6:24	0.7	9:21	0.787879	7:26	0.892857	6:50	1	4:128	0.924855	13:160	1	4:261	1	10:247	1	6:400	1	4:498	1	8:505	1	3:306	1	1:248	1	1:228
MSH3	rs35548549	79981934	C	T	intronic	0.69697	10:23	0.692308	8:18	0.590909	9:13	0.681818	7:15	0.769231	6:20	0.764706	8:26	0.69697	10:23	0.864865	5:32	0.820896	12:55	1	3:155	0.943299	11:183	1	4:238	1	13:248	1	7:415	1	5:494	1	5:505	1	2:365	1	1:250	1	0:232
MSH3	rs1621852	79982171	C	G	intronic	0.771429	8:27	0.666667	15:30	0.555556	12:15	0.580645	13:18	0.75	6:18	0.607143	11:17	0.529412	16:18	0.722222	10:26	0.816901	13:58	1	5:154	1	4:168	1	7:220	1	6:240	1	6:394	1	6:465	1	8:457	1	3:287	1	1:253	1	0:227
MSH3	rs3797880	79982822	A	G	intronic			0.521739	11:12			0.809524	4:17			0.777778	6:21			0.758621	7:22	0.827586	10:48	0.902439	8:74	0.928571	10:130	0.936842	12:178	1	4:154	1	9:301	1	6:399	1	4:406	1	1:375	1	2:333	1	0:317
MSH3	.	79985551	A	T	intronic																							0.213115	48:13
MSH3	.	79985557	A	T	intronic																							0.298507	47:20							0.238095	112:35
MSH3	.	79985562	A	T	intronic																							0.333333	44:22
MSH3	.	79985567	A	T	intronic																							0.181818	54:12													0.164948	162:32
MSH3	rs6864512	79985947	A	C	intronic	0.4375	18:14	0.756098	10:31	0.794118	7:27	0.681818	14:30	0.565217	10:13	0.741935	8:23	0.666667	10:20	0.75	11:33	0.857143	9:54	0.947977	9:164	0.9375	12:180	1	10:316	0.938182	17:258	1	8:442	1	5:484	1	14:492	1	1:387	1	1:361	1	1:338
MSH3	rs6868774	79985963	T	C	intronic	0.5	17:17	0.790698	9:34	0.787879	7:26	0.727273	12:32	0.541667	11:13	0.733333	8:22	0.666667	10:20	0.704545	13:31	0.837838	12:62	1	8:166	0.942708	11:181	1	9:320	0.94306	16:265	1	9:492	1	5:534	1	14:543	1	1:423	1	2:412	1	1:390
MSH3	rs183407869	79986270	G	A	intronic	0.588235	14:20	0.710526	11:27	0.564103	17:22	0.8	6:24	0.684211	12:26	0.741935	8:23	0.594595	15:22	0.73913	12:34	0.939759	5:78	0.944444	10:170	1	8:177	1	7:311	1	7:257	1	12:499	1	8:490	1	12:486	1	0:297	1	0:236	1	3:234
MSH3	.	79986438	C	A	intronic																																	0.50348	214:217	0.45288	209:173	0.473282	207:186
MSH3	.	79986729	C	G	intronic																																	0.421176	246:179	0.479885	181:167	0.494152	173:169
MSH3	rs149796465	79989351	T	G	intronic																							0.342857	46:24	0.578947	24:33	0.430108	53:40			0.236842	116:36			0.123077	342:48
MSH3	rs200980943	79989361	T	C	intronic																							0.28125	46:18	0.5	26:26	0.373626	57:34
MSH3	rs188821984	79989381	T	G	intronic																							0.206897	46:12	0.391304	28:18	0.289157	59:24			0.077465	131:11
MSH3	.	79989391	T	C	intronic																							0.133333	52:8	0.225	31:9	0.25641	58:20
MSH3	.	79989413	T	C	intronic																							0.035714	54:2
MSH3	.	79990928	C	T	intronic																							0.196078	41:10
MSH3	rs836817	79992418	A	C	intronic	0.705882	10:24	0.733333	8:22	0.607143	11:17	0.558824	15:19	0.666667	13:26	0.702703	11:26	0.807692	5:21	0.76087	11:35	0.886076	9:70	0.949438	9:169	0.920705	18:209	1	9:304	1	9:290	1	7:480	1	12:492	1	8:517	1	6:449	1	4:429	1	1:424
MSH3	rs6151685	79993581	A	C	intronic	0.592593	11:16	0.710526	11:27			0.771429	8:27	0.791667	5:19	0.655172	10:19			0.714286	8:20	0.857143	10:60	0.936508	8:118	0.943005	11:182	1	8:238	1	8:236	1	4:422	1	3:473	1	5:471	1	3:472	1	4:464	1	4:474
MSH3	rs836815	79995116	A	G	intronic	0.552632	17:21	0.571429	12:16	0.818182	4:18	0.736842	10:28	0.594595	15:22	0.685714	11:24	0.782609	5:18	0.7	12:28	0.861538	9:56	0.944828	8:137	1	7:141	1	12:243	1	10:227	1	6:434	1	8:483	1	9:523	1	5:496	1	3:493	1	3:524
MSH3	rs3958547	79995570	T	G	intronic	0.714286	8:20			0.652174	8:15					0.85	3:17	0.777778	6:21	0.833333	5:25	0.844444	7:38	0.941176	5:80	0.880952	15:111	1	6:184	1	2:187	1	8:329	1	3:393	1	8:377	1	4:433	1	6:370	1	4:339
MSH3	rs836814	79995948	G	C	intronic	0.678571	9:19	0.588235	14:20	0.645161	11:20	0.793103	6:23	0.638889	13:23	0.692308	8:18	0.666667	12:24	0.717949	11:28	0.915493	6:65	1	3:128	1	6:177	1	7:257	1	10:221	1	4:450	1	8:500	1	5:512	1	3:490	1	2:462	1	3:448
MSH3	rs2035256	79996632	A	G	intronic	0.709677	9:22			0.617647	13:21	0.730769	7:19	0.766667	7:23	0.774194	7:24	0.642857	10:18	0.75	10:30	0.888889	6:48	1	6:136	1	9:177	1	11:270	1	5:257	1	14:436	1	8:489	1	8:509	1	1:452	1	3:425	1	2:438
MSH3	.	79999654	G	A	intronic	0.4	18:12	0.266667	22:8			0.333333	16:8	0.208333	19:5	0.241379	22:7	0.26087	17:6	0.333333	28:14	0.169231	54:11
MSH3	rs865644	80000152	A	G	intronic	0.515152	16:17	0.698113	16:37	0.702703	11:26	0.681818	14:30	0.72093	12:31	0.658537	14:27	0.625	21:35	0.813559	11:48	0.833333	18:90	1	8:201	1	11:213	1	8:332	1	14:323	1	13:515	1	8:496	1	6:503	1	4:405	1	3:361	1	4:377
MSH3	rs6151705	80004725	C	G	intronic			0.741935	8:23	0.703704	8:19	0.740741	7:20	0.772727	5:17	0.68	8:17	0.518519	13:14	0.777778	10:35	0.838235	11:57	0.946154	7:123	0.895105	15:128	1	7:235	1	6:251	1	8:435	1	7:465	1	5:484	1	3:481	1	2:408	1	2:387
MSH3	rs79400934	80005069	G	C	intronic	0.9	2:18	0.703704	8:19			0.551724	13:16			0.692308	8:18			0.75	6:18	0.803279	12:49	0.9375	7:105	0.947826	6:109	1	6:206	1	5:179	1	11:338	1	10:406	1	6:414	1	3:327	1	1:342	1	2:332
MSH3	rs836797	80005911	T	A	intronic	0.607143	11:17	0.642857	15:27	0.75	6:18	0.666667	12:24	0.615385	15:24	0.724138	8:21	0.814815	5:22	0.648649	13:24	0.892473	10:83	1	6:166	0.928571	13:169	1	9:317	1	8:275	1	7:472	1	9:504	1	6:497	1	3:447	1	1:429	1	6:423
MSH3	rs3776969	80006982	G	A	intronic	0.674419	14:29	0.658537	14:27	0.758621	7:22	0.628571	13:22	0.805556	7:29	0.6	14:21	0.574468	20:27	0.696429	17:39	0.831683	17:84	1	9:185	0.946602	11:195	1	13:346	1	10:312	1	12:491	1	6:463	1	10:431	1	5:429	1	2:332	1	3:347
MSH3	rs3776970	80007688	G	A	intronic	0.583333	10:14	0.675676	12:25			0.692308	12:27	0.758621	7:22	0.75	8:24	0.571429	12:16	0.805556	7:29	0.929577	5:66	0.906667	14:136	1	7:136	1	4:259	1	7:223	1	7:424	1	4:449	1	4:420	1	3:375	1	0:333	1	3:331
MSH3	rs80038942	80007736	G	T	intronic	0.545455	10:12	0.675676	12:25	0.73913	6:17	0.583333	15:21	0.71875	9:23	0.666667	11:22	0.576923	11:15	0.780488	9:32	0.90411	7:66	0.914634	14:150	0.94702	8:143	1	6:269	1	7:238	1	10:470	1	9:499	1	9:479	1	4:406	1	2:384	1	3:371
MSH3	rs1428030	80008704	T	C	intronic	0.590909	9:13	0.692308	8:18			0.666667	7:14							0.833333	6:30	0.864407	8:51	0.905263	9:86	0.919643	9:103	1	4:195	1	3:157	1	3:315	1	7:392	1	9:383	1	4:381	1	0:375	1	1:341
MSH3	rs34083145	80009531	G	T	intronic	0.384615	24:15	0.263158	28:10	0.464286	15:13	0.382353	21:13	0.342857	23:12	0.275	29:11	0.448276	16:13
MSH3	rs836796	80011503	G	A	intronic	0.727273	9:24	0.756098	10:31	0.642857	15:27	0.666667	7:14	0.666667	9:18	0.681818	14:30	0.605263	15:23	0.777778	12:42	0.891089	11:90	0.911602	16:165	0.937853	11:166	1	9:282	1	10:263	1	7:485	1	10:499	1	7:484	1	4:454	1	6:461	1	3:434
MSH3	rs77860356	80014369	A	G	intronic																			1	1:30	0.911111	4:41	1	2:44	1	0:54	1	2:107	1	1:119	1	1:129	1	1:149	1	3:210	1	1:205
MSH3	rs7711890	80015332	A	C	intronic	0.413793	17:12							0.681818	7:15	0.761905	5:16	0.652174	8:15	0.703704	8:19	0.897959	5:44	0.933962	7:99	0.939189	9:139	1	5:208	1	8:154	1	3:321	1	3:422	1	5:423	1	7:503	1	0:455	1	3:460
MSH3	rs6151714	80015650	G	A	intronic	0.756098	10:31	0.588235	14:20	0.565217	10:13	0.807692	5:21	0.384615	16:10	0.655172	10:19	0.857143	4:24	0.62069	11:18	1	4:83	0.937107	10:149	0.936416	11:162	1	8:249	1	6:240	1	9:435	1	6:494	1	11:507	1	2:384	1	1:318	1	1:334
MSH3	rs6151715	80015749	C	T	intronic	0.26087	34:12	0.333333	34:17	0.37931	18:11	0.222222	21:6	0.580645	13:18	0.352941	22:12	0.333333	22:11	0.212766	37:10
MSH3	rs181747	80016874	T	C	intronic					0.636364	8:14	0.619048	8:13	0.636364	8:14							0.851064	7:40	0.917647	7:78	0.948905	7:130	1	5:216	1	4:184	1	3:328	1	9:427	1	9:407	1	2:438	1	1:465	1	0:462
MSH3	rs32950	80018244	A	G	intronic	0.702703	11:26	0.481481	14:13	0.541667	11:13					0.75	7:21	0.6	10:15	0.735294	9:25	0.897059	7:61	0.925926	10:125	0.91018	15:152	0.943463	16:267	1	6:229	1	10:410	1	4:488	1	9:516	1	2:441	1	1:398	1	3:366
MSH3	rs4704680	80020053	A	G	intronic	0.68	8:17													0.730769	7:19	0.85	6:34	0.948718	4:74	0.932331	9:124	1	8:172	1	5:134	1	6:240	1	8:399	1	8:366	1	8:431	1	2:417	1	4:407
MSH3	.	80021192	C	T	intronic																			0.1875	39:9
MSH3	rs245016	80021193	C	T	intronic																	0.809524	4:17	1	0:48	1	2:66	1	0:99	1	4:85	1	3:175	1	5:254	1	2:239	1	2:290	1	1:267	1	1:318
MSH3	.	80021195	C	T	intronic																			0.22449	38:11
MSH3	rs245015	80022307	G	A	intronic	0.657143	12:23	0.673077	17:35	0.638889	13:23	0.702703	11:26	0.823529	6:28	0.62963	10:17	0.722222	10:26	0.86	7:43	0.876712	9:64	1	7:159	1	3:127	1	11:283	0.948276	15:275	1	5:450	1	8:429	1	3:410	1	3:386	1	0:396	1	1:377
MSH3	rs4704681	80023432	T	A	intronic	0.690476	13:29	0.702703	11:26	0.794872	8:31	0.83871	5:26	0.8	5:20	0.730769	7:19	0.655172	10:19	0.772727	10:34	0.869565	9:60	0.892857	15:125	0.938389	13:198	1	7:254	1	11:220	1	8:410	1	14:474	1	8:507	1	4:443	1	2:410	1	7:425
MSH3	.	80025249	A	G	intronic																													0.769231	6:20					0.724638	19:50
MSH3	rs200353729	80026727	C	T	intronic																															0.285714	15:6	0.244898	37:12
MSH3	rs403236	80026970	A	G	intronic	0.69697	10:23	0.782609	5:18	0.545455	10:12			0.434783	13:10					0.75	7:21	0.9	6:54	0.92126	10:117	0.925926	12:150	1	5:200	1	5:158	1	7:388	1	5:471	1	5:466	1	0:543	1	2:480	1	6:533
MSH3	rs3852191	80027830	G	T	intronic	0.619048	8:13			0.75	5:15			0.6	8:12	0.714286	6:15			0.68	8:17	0.888889	8:64	0.915094	9:97	0.89726	15:131	1	11:218	0.93956	11:171	1	11:346	1	10:427	1	5:433	1	2:445	1	1:446	1	1:425
MSH3	rs368406	80029263	A	G	intronic			0.666667	7:14											0.741935	8:23	0.916667	4:44	0.924528	8:98	0.910256	14:142	0.945946	10:175	1	7:153	1	7:287	1	9:397	1	8:395	1	5:519	1	2:509	1	6:496
MSH3	rs173437	80031097	A	G	intronic					0.612903	12:19	0.7	9:21			0.5	15:15	0.818182	4:18	0.607143	11:17	0.876923	8:57	0.934426	8:114	1	5:125	1	7:180	1	7:190	1	5:325	1	7:378	1	8:386	1	6:337	1	3:331	1	2:356
MSH3	rs245010	80032016	A	G	intronic	0.714286	8:20	0.767442	10:33	0.714286	6:15	0.714286	8:20	0.6	10:15	0.8	6:24	0.606061	13:20	0.75	13:39	0.904762	6:57	1	4:116	0.902985	13:121	1	2:156	1	7:172	1	2:305	1	4:313	1	10:310	1	3:284	1	0:275	1	3:256
MSH3	rs40139	80033835	A	G	intronic	0.642857	10:18	0.83871	5:26	0.724138	8:21	0.541667	11:13	0.565217	10:13			0.607143	11:17	0.805556	7:29	0.933333	4:56	1	4:112	1	7:154	1	10:223	1	7:194	1	9:395	1	5:479	1	6:449	1	5:444	1	1:426	1	2:427
MSH3	.	80034272	A	T	intronic	0.30303	23:10	0.40625	19:13	0.388889	22:14	0.344828	19:10	0.23913	35:11	0.206897	23:6	0.214286	33:9	0.254545	41:14
MSH3	rs26778	80035750	A	T	intronic	0.62963	10:17	0.675	13:27	0.527778	17:19	0.758621	7:22	0.692308	8:18	0.857143	5:30	0.545455	15:18	0.765957	11:36	0.917647	7:78	1	7:154	0.931707	14:191	1	9:297	1	8:267	1	8:478	1	5:505	1	6:501	1	3:467	1	3:422	1	2:446
MSH3	rs140050087	80036219	C	T	intronic															0.777778	6:21	0.833333	5:25	1	2:62	0.921875	5:59	1	3:91	1	2:79	1	3:165	1	6:200	1	0:193	1	1:181	1	0:268	1	3:264
MSH3	rs112402752	80036415	G	A	intronic	0.85	3:17	0.636364	8:14	0.761905	5:16	0.625	9:15	0.75	5:15	0.73913	6:17	0.692308	8:18	0.675	13:27	0.883333	7:53	1	5:134	0.895349	9:77	1	8:195	1	3:202	1	5:402	1	6:421	1	6:404	1	4:444	1	1:380	1	7:447
MSH3	.	80037836	C	T	intronic																									0.22973	57:17
MSH3	rs3797885	80038436	A	G	intronic			0.485714	18:17	0.580645	13:18	0.666667	9:18	0.740741	7:20	0.615385	10:16	0.862069	4:25	0.692308	8:18	0.916667	6:66	1	6:114	1	8:161	1	14:271	1	7:255	1	5:412	1	3:485	1	8:459	1	3:454	1	3:421	1	3:444
MSH3	rs3797886	80038569	G	A	intronic	0.702703	11:26	0.447368	21:17	0.62069	11:18	0.628571	13:22	0.805556	7:29	0.588235	14:20	0.702703	11:26	0.766667	7:23	0.922222	7:83	1	8:157	0.931579	13:177	1	14:306	1	8:285	1	13:461	1	7:495	1	9:473	1	2:409	1	2:327	1	2:374
MSH3	rs3816729	80040532	A	G	intronic	0.725	11:29	0.636364	12:21	0.666667	11:22	0.566667	13:17	0.606061	13:20					0.804878	8:33	0.84058	11:58	0.88806	15:119	0.946746	9:160	1	8:250	1	9:243	1	6:390	1	9:457	1	6:450	1	1:444	1	3:426	1	4:421
MSH3	rs863221	80042275	T	G	intronic	0.277778	26:10	0.348837	28:15	0.358974	25:14	0.261905	31:11	0.404762	25:17	0.291667	34:14	0.292683	29:12
MSH3	rs245013	80047076	A	C	intronic	0.194444	29:7	0.28	18:7	0.185185	22:5	0.4375	18:14	0.371429	22:13	0.447368	21:17	0.333333	24:12	0.288462	37:15
MSH3	rs245012	80048211	A	G	intronic	0.52381	10:11	0.714286	6:15	0.608696	9:14	0.615385	10:16					0.64	9:16	0.733333	8:22	0.898551	7:62	1	5:106	1	7:189	1	9:223	1	11:211	1	11:398	1	5:468	1	7:444	1	4:477	1	6:416	1	3:442
MSH3	rs151887	80049520	A	G	intronic	0.733333	8:22	0.771429	8:27	0.564103	17:22	0.695652	7:16	0.695652	7:16	0.607143	11:17	0.806452	6:25	0.842105	6:32	0.916667	6:66	1	7:140	0.924051	12:146	0.937282	18:269	1	9:238	1	11:400	1	7:389	1	9:395	1	2:347	1	2:321	1	5:324
MSH3	rs245011	80049626	C	T	intronic	0.682927	13:28	0.724138	8:21	0.55	18:22	0.727273	9:24	0.708333	7:17	0.571429	12:16	0.704545	13:31	0.763158	9:29	0.894118	9:76	0.917582	15:167	0.935644	13:189	1	12:298	1	8:277	1	12:480	1	5:481	1	6:514	1	7:421	1	4:411	1	2:415
MSH3	rs26784	80049892	A	G	intronic	0.3	21:9	0.192308	21:5			0.333333	24:12			0.380952	13:8	0.428571	16:12			0.1875	39:9
MSH3	rs6151766	80052248	T	C	intronic	0.289474	27:11	0.431818	25:19	0.225	31:9	0.166667	20:4	0.307692	27:12	0.179487	32:7	0.4	27:18	0.297872	33:14
MSH3	rs6151769	80052468	C	T	intronic	0.633333	11:19	0.586207	12:17	0.7	9:21	0.571429	12:16	0.676471	11:23	0.6	12:18	0.764706	8:26	0.65	14:26	0.902778	7:65	1	5:137	1	7:178	1	8:258	1	10:249	1	7:434	1	7:455	1	2:475	1	3:426	1	3:364	1	2:393
MSH3	rs6151780	80055141	A	G	intronic	0.26087	17:6	0.472222	19:17	0.166667	25:5	0.369565	29:17	0.382979	29:18	0.321429	19:9	0.459459	20:17	0.292683	29:12	0.127907	75:11
MSH3	rs6151789	80056697	C	T	intronic	0.692308	8:18	0.684211	12:26	0.577778	19:26	0.727273	12:32	0.815789	7:31	0.833333	6:30	0.621622	14:23	0.62963	20:34	0.912088	8:83	1	8:187	0.915493	18:195	1	10:347	1	10:284	1	6:492	1	10:501	1	4:496	1	3:479	1	2:460	1	6:490
MSH3	rs6151792	80056961	C	T	intronic	0.277778	26:10	0.295455	31:13	0.393939	20:13	0.25641	29:10	0.228571	27:8	0.414634	24:17	0.333333	28:14
MSH3	rs26779	80059203	C	T	intronic	0.212766	37:10	0.263158	28:10	0.432432	21:16	0.511628	21:22	0.465116	23:20	0.294118	24:10	0.393939	20:13	0.413043	27:19	0.17284	67:14
MSH3	rs33013	80060016	G	A	intronic	0.703704	8:19	0.542857	16:19	0.617647	13:21	0.708333	7:17	0.558824	15:19	0.761905	5:16	0.75	7:21	0.75	9:27	0.846154	10:55	0.890511	15:122	0.917808	12:134	0.943925	12:202	1	6:214	1	9:418	1	6:482	1	12:466	1	5:518	1	2:475	1	3:509
MSH3	.	80060354	C	T	intronic																			0.25641	29:10
MSH3	.	80060363	G	T	intronic																			0.195122	33:8
MSH3	rs33014	80061689	C	G	intronic	0.625	15:25	0.837838	6:31			0.75	8:24	0.714286	8:20	0.653846	9:17	0.666667	8:16	0.777778	8:28	0.830508	10:49	0.93662	9:133	0.905405	21:201	0.943333	17:283	1	4:222	1	19:393	1	14:484	1	10:513	1	4:447	1	1:422	1	2:435
MSH3	rs33015	80063548	C	G	intronic	0.625	9:15	0.545455	10:12	0.6	8:12	0.84	4:21					0.75	5:15			0.868421	5:33	1	4:78	0.92562	9:112	1	7:211	1	5:153	1	6:288	1	5:387	1	4:356	1	0:368	1	1:328	1	1:330
MSH3	.	80066613	T	C	intronic																																					0.431034	264:200
MSH3	rs6151809	80070545	T	G	intronic	0.26087	17:6	0.294118	24:10	0.4	18:12	0.242424	25:8	0.290323	22:9	0.25	18:6	0.441176	19:15	0.142857	30:5	0.158537	69:13
MSH3	rs6151816	80073634	C	T	intronic	0.366667	19:11	0.435897	22:17	0.352941	22:12	0.487805	21:20	0.228571	27:8	0.16	21:4	0.404762	25:17	0.243243	28:9
MSH3	rs34341204	80075153	T	G	intronic	0.321429	19:9	0.230769	20:6	0.15	17:3	0.484848	17:16			0.258065	23:8	0.363636	21:12	0.2	16:4	0.162162	62:12
MSH3	rs73125417	80076306	G	A	intronic	0.630435	17:29	0.678571	18:38	0.571429	18:24	0.736842	10:28	0.714286	8:20	0.8	10:40	0.75	10:30	0.785714	9:33	0.917526	8:89	0.944444	12:204	0.943128	12:199	1	9:335	1	14:299	1	10:475	1	6:496	1	9:500	1	2:465	1	2:420	1	4:436
MSH3	rs7721000	80076451	T	C	intronic	0.75	12:36	0.655172	20:38	0.659574	16:31	0.709677	9:22	0.628571	13:22	0.625	15:25	0.76087	11:35	0.826923	9:43	0.86	14:86	0.928934	14:183	1	7:201	1	9:328	1	11:291	1	13:513	1	4:497	1	14:484	1	2:424	1	0:362	1	1:339
MSH3	rs12513549	80077128	G	T	intronic	0.264706	25:9	0.347826	15:8			0.2	24:6	0.296296	19:8	0.206897	23:6	0.304348	16:7	0.288889	32:13
MSH3	rs78804201	80080027	G	A	intronic																	0.875	3:21	1	0:34	0.925	3:37			1	0:40	1	3:92	1	1:117	1	1:117	1	2:117	1	2:91	1	2:123
MSH3	rs6151826	80080681	A	G	intronic	0.814815	5:22	0.647059	12:22	0.769231	6:20	0.666667	8:16	0.6	8:12	0.666667	8:16	0.71875	9:23	0.676471	11:23	0.947368	3:54	0.949495	5:94	1	6:160	1	3:216	1	11:231	1	7:349	1	4:459	1	14:434	1	6:411	1	1:418	1	4:434
MSH3	rs4704683	80085014	G	T	intronic									0.666667	8:16			0.695652	7:16	0.681818	7:15	0.828571	6:29	1	4:78	0.938144	6:91	0.948276	9:165	1	7:152	1	10:281	1	4:377	1	7:339	1	6:483	1	0:446	1	3:470
MSH3	rs6151840	80087254	G	A	intronic	0.357143	18:10	0.285714	20:8	0.285714	15:6	0.45	11:9	0.225806	24:7			0.458333	13:11	0.35	13:7
MSH3	rs6151846	80088901	A	G	intronic	0.3125	22:10	0.533333	14:16	0.181818	18:4	0.47619	11:10	0.185185	22:5	0.35	13:7	0.217391	18:5	0.25	21:7	0.166667	45:9
MSH3	rs6151850	80089060	G	A	intronic	0.346154	17:9	0.487179	20:19	0.285714	20:8	0.296296	19:8	0.272727	24:9	0.34375	21:11	0.264706	25:9	0.306122	34:15
MSH3	rs4703818	80090726	T	C	intronic	0.62069	11:18	0.625	15:25	0.641026	14:25	0.586957	19:27	0.735294	9:25	0.853659	6:35	0.531915	22:25	0.672414	19:39	0.861702	13:81	0.930348	14:187	1	10:198	1	9:335	1	11:338	1	11:504	1	13:488	1	10:480	1	4:402	1	0:396	1	2:403
MSH3	rs6879843	80091242	G	A	intronic	0.514286	17:18	0.698113	16:37	0.647059	12:22	0.681818	14:30	0.514286	17:18	0.652174	8:15	0.589744	16:23	0.822222	8:37	0.948454	5:92	1	8:157	0.947137	12:215	1	8:315	1	11:313	1	12:488	1	9:533	1	11:547	1	6:512	1	2:493	1	4:493
MSH3	rs6881898	80091668	C	G	intronic	0.55	9:11	0.709677	9:22	0.714286	6:15	0.5	10:10			0.75	5:15	0.857143	4:24	0.76	6:19	1	2:38	1	6:129	0.943396	6:100	1	6:226	1	5:164	1	6:339	1	2:424	1	6:414	1	2:445	1	3:440	1	3:456
MSH3	.	80091847	C	T	intronic																									0.153846	55:10
MSH3	rs3797896	80093800	C	G	intronic	0.666667	7:14	0.458333	13:11							0.5	12:12					0.830189	9:44	1	5:102	1	4:92	0.94	9:141	1	3:121	1	7:237	1	3:304	1	4:255	1	4:288	1	3:288	1	0:239
MSH3	rs245407	80096734	C	G	intronic	0.608696	18:28	0.703704	16:38	0.703704	8:19	0.66	17:33	0.717949	11:28	0.617647	13:21	0.774194	7:24	0.655172	20:38	0.865979	13:84	0.935323	13:188	0.90583	21:202	1	11:357	1	4:347	1	13:506	1	10:484	1	4:458	1	3:434	1	1:363	1	1:374
MSH3	rs6151865	80097133	C	G	intronic	0.717949	11:28	0.745098	13:38	0.666667	14:28	0.744681	12:35	0.657143	12:23	0.75	13:39	0.741935	8:23	0.787879	14:52	0.934579	7:100	0.947598	12:217	0.928205	14:181	1	12:323	1	12:320	1	8:488	1	5:465	1	6:485	1	4:444	1	0:414	1	3:420
MSH3	rs6894961	80099006	G	A	intronic	0.6	14:21	0.684211	12:26	0.882353	4:30	0.825	7:33	0.875	4:28	0.756757	9:28	0.821429	5:23	0.634146	15:26	0.804878	16:66	1	8:181	1	10:196	1	11:291	1	8:291	1	9:509	1	6:512	1	9:543	1	4:477	1	3:508	1	2:501
MSH3	rs857263	80100352	T	A	intronic	0.690476	13:29	0.710526	11:27	0.72973	10:27	0.621622	14:23	0.647059	12:22	0.645833	17:31	0.75	8:24	0.76	12:38	0.897436	8:70	0.944751	10:171	0.934579	14:200	1	10:324	1	10:299	1	9:505	1	7:491	1	5:480	1	4:417	1	3:381	1	4:404
MSH3	rs34293007	80101489	A	G	intronic					0.285714	15:6									0.258065	23:8	0.181818	36:8
MSH3	.	80103031	G	A	intronic																					0.181818	18:4
MSH3	.	80103042	T	A	intronic																																			0.123188	121:17
MSH3	rs245389	80104368	C	T	intronic			0.608696	9:14			0.5	12:12	0.772727	5:17	0.75	5:15			0.75	8:24	0.923077	4:48	1	4:79	0.929134	9:118	1	6:172	0.948052	8:146	1	2:314	1	4:440	1	3:414	1	1:556	1	2:607	1	1:581
MSH3	rs32999	80106765	A	G	intronic	0.741935	8:23	0.590909	9:13	0.608696	9:14			0.64	9:16			0.633333	11:19	0.875	3:21	0.885714	4:31	0.925532	7:87	1	7:145	1	7:201	1	4:157	1	5:302	1	5:369	1	3:393	1	3:421	1	2:448	1	3:394
MSH3	rs13170189	80106852	A	T	intronic	0.3	14:6			0.333333	14:7	0.409091	13:9	0.5	11:11			0.461538	14:12
MSH3	rs13154537	80106875	C	T	intronic	0.272727	16:6			0.310345	20:9	0.333333	18:9					0.4	15:10	0.238095	16:5	0.163265	41:8
MSH3	rs72765588	80107496	T	C	intronic	0.55	9:11			0.7	6:14	0.590909	9:13	0.8	4:16			0.619048	8:13	0.857143	3:18	0.854167	7:41	1	3:69	1	3:152	1	4:202	1	4:157	1	3:288	1	4:395	1	0:391	1	1:377	1	1:323	1	2:345
MSH3	rs2306371	80109258	T	C	intronic	0.481481	14:13	0.236842	29:9	0.272727	24:9	0.225	31:9	0.392857	17:11	0.304348	16:7	0.264706	25:9	0.311111	31:14
MSH3	rs3776976	80111665	A	G	intronic	0.333333	18:9	0.444444	15:12			0.457143	19:16	0.25	21:7	0.333333	20:10	0.333333	16:8	0.341463	27:14	0.272727	48:18
MSH3	rs3776977	80111739	T	C	intronic	0.37037	17:10	0.384615	24:15	0.178571	23:5	0.410256	23:16	0.321429	19:9	0.461538	14:12	0.357143	18:10	0.357143	27:15	0.136986	63:10
MSH3	rs1679120	80112001	T	C	intronic	0.736842	10:28	0.62963	20:34	0.586207	12:17	0.714286	10:25	0.727273	6:16	0.7	9:21	0.633333	11:19	0.666667	16:32	0.938776	6:92	0.943878	11:185	0.918367	16:180	1	9:286	1	4:282	1	10:483	1	6:464	1	7:475	1	5:417	1	0:352	1	2:368
MSH3	rs72765589	80112122	T	C	intronic	0.3	28:12	0.408163	29:20	0.378378	23:14	0.391304	28:18	0.34375	21:11	0.444444	20:16	0.358974	25:14	0.288136	42:17	0.169811	88:18
MSH3	rs35688814	80112886	G	A	intronic	0.26087	34:12	0.416667	28:20	0.289474	27:11	0.333333	30:15	0.380952	26:16	0.266667	33:12	0.361111	23:13	0.166667	40:8	0.166667	65:13
MSH3	rs32995	80113394	T	A	intronic																	0.76	6:19	1	2:48	0.92	8:92	1	4:115	1	2:91	1	1:128	1	1:273	1	4:225	1	5:358	1	5:353	1	5:326
MSH3	rs40591	80113846	A	G	intronic	0.514286	17:18	0.583333	20:28	0.684211	12:26	0.7	12:28	0.594595	15:22	0.744186	11:32	0.6	12:18	0.716981	15:38	0.836957	15:77	0.945122	9:155	0.930636	12:161	0.947368	15:270	1	10:276	1	8:468	1	4:517	1	10:544	1	3:517	1	5:498	1	2:517
MSH3	rs32992	80114200	T	C	intronic																					0.892857	3:25	1	1:36	1	2:44	1	4:98	1	4:153	1	4:108			0.859649	16:98	0.923077	7:84
MSH3	rs372557087	80114204	C	A	intronic																																			0.121212	87:12
MSH3	rs375838589	80114208	T	A	intronic																																			0.188119	82:19
MSH3	.	80114221	C	A	intronic																													0.575342	62:84
MSH3	rs66821541	80114633	G	C	intronic	0.314286	24:11	0.290323	22:9	0.259259	20:7	0.366667	19:11	0.166667	25:5	0.344828	19:10	0.173913	19:4	0.189189	30:7
MSH3	rs32989	80116090	G	A	intronic	0.692308	12:27	0.697674	13:30	0.594595	15:22	0.583333	15:21	0.666667	13:26	0.724138	8:21	0.71875	9:23	0.69697	10:23	0.921348	7:82	1	7:161	1	10:198	1	14:293	1	7:274	1	9:420	1	10:483	1	4:485	1	8:376	1	1:326	1	1:357
MSH3	rs32988	80116118	A	G	intronic	0.612903	12:19	0.682927	13:28	0.586207	12:17	0.529412	16:18	0.731707	11:30	0.75	7:21	0.655172	10:19	0.677419	10:21	0.935897	5:73	1	6:168	0.949541	11:207	1	13:274	1	5:270	1	11:464	1	9:544	1	6:551	1	11:449	1	1:401	1	0:445
MSH3	rs6151888	80116258	A	C	intronic	0.37931	18:11	0.428571	16:12	0.285714	20:8	0.463415	22:19	0.384615	16:10	0.294118	24:10	0.230769	20:6	0.176471	28:6	0.183099	58:13
MSH3	rs34560430	80117156	G	A	intronic	0.378378	23:14	0.222222	28:8	0.347826	15:8	0.258065	23:8	0.324324	25:12	0.384615	16:10			0.2	28:7
MSH3	rs12521389	80117522	A	G	intronic	0.315789	26:12	0.297297	26:11	0.425	23:17	0.371429	22:13	0.459459	20:17			0.416667	14:10	0.297297	26:11
MSH3	rs72765590	80118005	C	T	intronic	0.642857	15:27	0.571429	18:24	0.619048	8:13	0.675676	12:25	0.545455	15:18	0.594595	15:22	0.6875	10:22	0.727273	12:32	0.837209	14:72	1	8:160	0.924051	18:219	1	7:296	1	11:316	1	11:469	1	7:539	1	10:525	1	4:494	1	3:483	1	1:453
MSH3	rs4293894	80118017	A	G	intronic	0.325581	29:14	0.434783	26:20			0.315789	26:12	0.428571	20:15	0.371429	22:13	0.333333	22:11	0.27907	31:12	0.159091	74:14
MSH3	rs39626	80118794	A	G	intronic	0.666667	13:26	0.75	10:30	0.685714	11:24	0.742857	9:26	0.714286	8:20	0.714286	10:25	0.72973	10:27	0.808511	9:38	0.841584	16:85	0.93617	12:176	0.939698	12:187	1	11:289	1	8:289	1	19:482	1	4:507	1	9:497	1	5:459	1	6:391	1	5:383
MSH3	rs6151892	80118881	T	A	intronic	0.6875	15:33	0.714286	10:25	0.685714	11:24	0.814815	5:22	0.607143	11:17	0.64	9:16	0.642857	10:18	0.866667	4:26	0.843373	13:70	1	7:145	0.932642	13:180	1	11:225	1	4:269	1	15:418	1	7:472	1	7:499	1	3:501	1	3:419	1	5:462
MSH3	rs7721813	80119558	C	T	intronic			0.296296	19:8	0.318182	15:7					0.181818	18:4
MSH3	rs7707965	80119722	T	C	intronic	0.25	15:5	0.243243	28:9	0.193548	25:6	0.285714	20:8			0.257143	26:9	0.333333	24:12
MSH3	rs7708096	80119774	T	C	intronic			0.378378	23:14	0.28125	23:9	0.346154	17:9	0.235294	26:8	0.25	27:9	0.289474	27:11
MSH3	rs13178892	80119900	C	T	intronic	0.407407	16:11	0.403846	31:21	0.375	20:12	0.4	21:14	0.2	28:7	0.25641	29:10	0.214286	33:9	0.226415	41:12
MSH3	rs143878537	80120066	C	T	intronic	0.7	6:14	0.676471	11:23	0.766667	7:23	0.636364	12:21	0.571429	9:12	0.655172	10:19	0.59375	13:19	0.638889	13:23	0.935065	5:72	0.92638	12:151	1	2:132	1	8:237	1	9:239	1	11:431	1	9:405	1	14:417	1	4:390	1	3:394	1	8:392
MSH3	rs13179210	80120126	C	T	intronic	0.36	16:9	0.382353	21:13	0.321429	19:9	0.366667	19:11	0.458333	13:11	0.388889	22:14	0.375	20:12	0.361111	23:13
MSH3	rs3797897	80120530	C	G	intronic	0.543478	21:25	0.641026	14:25	0.8	6:24	0.815789	7:31	0.657143	12:23	0.769231	6:20	0.625	12:20	0.761905	10:32	0.842697	14:75	0.925926	12:150	1	10:208	1	7:282	1	11:291	1	8:454	1	5:525	1	7:541	1	2:487	1	0:415	1	1:441
MSH3	rs6151896	80121646	G	T	intronic	0.375	20:12	0.296296	19:8	0.56	11:14	0.21875	25:7	0.277778	26:10	0.151515	28:5	0.25	18:6	0.2	28:7	0.134328	58:9
MSH3	rs26278	80122122	A	G	intronic	0.641026	14:25	0.72	7:18	0.741935	8:23			0.741935	8:23	0.55	9:11	0.541667	11:13	0.685714	11:24	0.868852	8:53	0.928571	10:130	1	4:187	1	6:259	1	9:220	1	9:370	1	6:480	1	7:466	1	3:478	1	2:410	1	3:457
MSH3	rs1679115	80122570	A	G	intronic					0.666667	7:14	0.727273	6:16	0.714286	6:15	0.714286	8:20	0.757576	8:25	0.7	6:14	0.883117	9:68	0.94702	8:143	0.908397	12:119	1	3:207	1	3:197	1	6:377	1	1:456	1	5:458	1	2:378	1	2:318	1	2:381
MSH3	rs32981	80122659	C	G	intronic			0.6875	10:22	0.695652	7:16	0.62963	10:17	0.8	5:20	0.72973	10:27	0.71875	9:23	0.666667	8:16	0.9125	7:73	0.934641	10:143	0.919753	13:149	1	1:245	1	5:236	1	7:428	1	1:516	1	3:514	1	3:501	1	4:459	1	1:508
MSH3	rs3797898	80123311	C	T	intronic	0.333333	16:8	0.232558	33:10					0.384615	16:10	0.318182	15:7	0.206897	23:6	0.142857	30:5
MSH3	rs1592878	80124801	G	A	intronic	0.657895	13:25	0.6875	15:33	0.744186	11:32	0.553191	21:26	0.690476	13:29	0.794872	8:31	0.75	10:30	0.645161	22:40	0.913462	9:95	1	10:218	1	11:230	1	4:331	1	14:329	1	14:486	1	6:488	1	10:517	1	3:477	1	4:458	1	5:470
MSH3	rs6151901	80126023	G	A	intronic	0.636364	12:21	0.6	10:15			0.68	8:17	0.636364	8:14			0.7	6:14	0.75	6:18	0.901961	5:46	1	5:106	0.932203	12:165	1	5:202	0.934426	12:171	1	10:341	1	12:424	1	9:407	1	2:416	1	3:393	1	0:413
MSH3	rs6151902	80126047	A	G	intronic	0.638889	13:23	0.689655	9:20	0.652174	8:15	0.653846	9:17	0.619048	8:13	0.727273	6:16	0.761905	5:16	0.769231	6:20	0.903846	5:47	0.931624	8:109	0.935135	12:173	1	5:203	0.943299	11:183	1	10:375	1	11:486	1	11:483	1	2:472	1	3:430	1	0:466
MSH3	rs6151904	80126593	C	T	intronic	0.47619	22:20	0.341463	27:14	0.424242	19:14	0.290323	22:9	0.363636	14:8	0.307692	18:8	0.382353	21:13	0.170732	34:7
MSH3	rs3776978	80126811	T	A	intronic	0.272727	16:6	0.304348	16:7			0.361111	23:13	0.5	10:10					0.25	24:8
MSH3	.	80127510	C	A	intronic																									0.323529	46:22	0.304965	98:43	0.303797	110:48			0.335664	95:48			0.316327	134:62
MSH3	rs245386	80127665	C	A	intronic	0.69697	10:23	0.714286	8:20	0.619048	8:13	0.655172	10:19	0.655172	10:19	0.571429	9:12	0.583333	10:14	0.764706	12:39	0.893333	8:67	0.929412	12:158	0.936364	7:103	1	10:233	1	11:240	1	10:436	1	8:488	1	6:480	1	4:441	1	1:377	1	0:393
MSH3	rs245385	80128605	G	A	intronic																	0.818182	4:18	1	0:37	0.945455	3:52	1	4:101	1	1:82	1	2:119	1	3:236	1	2:193	1	1:362	1	1:325	1	1:297
MSH3	rs58508689	80129745	A	G	intronic	0.787879	7:26	0.787879	7:26			0.757576	8:25	0.576923	11:15	0.727273	6:16	0.5	12:12	0.848485	5:28	0.897059	7:61	0.937931	9:136	0.92093	17:198	1	10:249	1	6:232	1	8:437	1	8:532	1	6:526	1	3:519	1	3:546	1	5:528
MSH3	rs12522474	80129828	A	G	intronic	0.178571	23:5	0.181818	27:6	0.285714	15:6	0.3125	22:10	0.27027	27:10	0.333333	22:11	0.419355	18:13	0.2	28:7	0.13253	72:11
MSH3	rs245380	80130390	A	G	intronic																					0.9	2:18							1	0:35	1	1:29	1	0:170	1	7:172	1	2:208
MSH3	rs35967780	80130631	C	T	intronic	0.375	15:9	0.333333	14:7	0.208333	19:5	0.6	8:12							0.291667	17:7
MSH3	rs6874652	80130712	C	T	intronic	0.375	20:12	0.419355	18:13	0.40625	19:13	0.392857	17:11							0.30303	23:10
MSH3	rs245379	80131628	G	T	intronic	0.782609	5:18	0.5	14:14			0.615385	10:16	0.555556	12:15			0.826087	4:19	0.814815	5:22	0.84127	10:53	0.901961	10:92	0.943925	6:101	0.945355	10:173	1	7:155	1	5:354	1	5:397	1	5:398	1	4:419	1	1:422	1	1:424
MSH3	rs245376	80132385	A	G	intronic																					0.909091	3:30	0.871795	5:34	0.875	7:49	0.907216	9:88	0.859375	18:110	0.882883	13:98	0.867257	15:98	1	4:110
MSH3	rs245374	80133109	G	A	intronic	0.615385	15:24	0.732143	15:41	0.606061	13:20	0.8	7:28	0.659574	16:31	0.552632	17:21	0.611111	14:22	0.72973	10:27	0.887755	11:87	0.939227	11:170	1	8:181	1	6:300	1	8:271	1	12:480	1	10:475	1	7:470	1	5:368	1	1:304	1	1:352
MSH3	rs245373	80133142	T	C	intronic	0.675	13:27	0.732143	15:41	0.606061	13:20	0.815789	7:31	0.636364	16:28	0.606061	13:20	0.594595	15:22	0.74359	10:29	0.894231	11:93	1	9:178	0.944162	11:186	1	6:310	1	8:263	1	11:540	1	12:529	1	5:544	1	4:433	1	1:394	1	1:435
MSH3	rs6151906	80134913	C	T	intronic	0.576923	11:15	0.742857	9:26	0.78125	7:25	0.722222	10:26	0.733333	8:22	0.857143	4:24	0.666667	11:22	0.609756	16:25	0.902439	8:74	1	3:186	0.898058	21:185	0.948485	17:313	1	11:249	1	11:464	1	6:506	1	10:520	1	1:492	1	3:469	1	6:445
MSH3	rs6151907	80134975	G	A	intronic	0.26087	17:6	0.222222	28:8	0.297297	26:11	0.25	27:9	0.225	31:9	0.354839	20:11	0.272727	24:9	0.378378	23:14	0.134328	58:9
MSH3	rs888867	80135013	C	A	intronic	0.26087	17:6	0.2	24:6	0.285714	25:10	0.214286	22:6	0.181818	36:8	0.346154	17:9	0.35	26:14	0.282051	28:11
MSH3	rs701388	80136296	A	C	intronic	0.758621	7:22	0.772727	5:17	0.833333	4:20	0.571429	9:12	0.8	5:20	0.71875	9:23	0.52	12:13	0.681818	7:15	1	3:60	0.920354	9:104	0.92233	8:95	1	6:230	1	6:186	1	7:371	1	7:394	1	7:391	1	1:340	1	1:343	1	0:346
MSH3	rs36160284	80137112	C	G	intronic	0.305556	25:11	0.333333	26:13	0.325581	29:14	0.404762	25:17	0.4	15:10	0.294118	24:10	0.473684	20:18	0.285714	35:14
MSH3	rs11956599	80137279	G	A	intronic	0.3125	33:15	0.348837	28:15	0.333333	26:13	0.230769	30:9	0.384615	24:15	0.351351	24:13	0.302326	30:13	0.152174	39:7	0.190476	85:20
MSH3	rs11950254	80137331	C	G	intronic	0.294118	36:15	0.377358	33:20	0.292683	29:12	0.205882	27:7	0.414634	24:17	0.371429	22:13	0.276596	34:13	0.156863	43:8	0.138889	93:15
MSH3	rs6453525	80139348	C	G	intronic	0.787879	7:26	0.576923	11:15	0.653846	9:17	0.7	12:28	0.75	11:33	0.657143	12:23	0.707317	12:29	0.809524	8:34	0.873418	10:69	1	6:171	0.94898	10:186	1	11:304	1	11:318	1	10:497	1	6:510	1	7:508	1	3:396	1	2:356	1	4:340
MSH3	rs6453526	80139349	G	T	intronic	0.787879	7:26	0.592593	11:16	0.708333	7:17	0.692308	12:27	0.75	11:33	0.657143	12:23	0.725	11:29	0.785714	9:33	0.871795	10:68	1	6:171	1	9:187	1	11:303	1	11:315	1	10:501	1	6:512	1	7:513	1	3:397	1	2:359	1	4:345
MSH3	rs245365	80139358	T	A	intronic	0.774194	7:24	0.6	12:18	0.714286	6:15	0.684211	12:26	0.755556	11:34	0.677419	10:21	0.717949	11:28	0.785714	9:33	0.876543	10:71	1	6:171	1	8:187	1	11:291	1	12:307	1	11:513	1	6:531	1	7:540	1	3:413	1	2:389	1	8:357
MSH3	rs6453527	80139372	G	A	intronic	0.771429	8:27	0.59375	13:19	0.695652	7:16	0.648649	13:24	0.755556	11:34	0.685714	11:24	0.710526	11:27	0.795455	9:35	0.878049	10:72	1	6:166	1	9:193	1	11:296	1	9:312	1	11:515	1	7:545	1	7:550	1	4:438	1	2:415	1	5:390
MSH3	rs6453528	80139376	T	C	intronic	0.771429	8:27	0.575758	14:19	0.72	7:18	0.638889	13:23	0.765957	11:36	0.705882	10:24	0.717949	11:28	0.795455	9:35	0.873418	10:69	1	6:167	1	9:192	1	11:297	1	9:311	1	11:517	1	8:545	1	7:552	1	4:446	1	2:420	1	4:401
MSH3	rs245364	80139382	T	G	intronic	0.771429	8:27	0.558824	15:19	0.730769	7:19	0.638889	13:23	0.76087	11:35	0.685714	11:24	0.756098	10:31	0.765957	11:36	0.871795	10:68	1	7:167	1	8:189	1	10:303	1	8:318	1	11:515	1	4:555	1	8:556	1	5:456	1	2:434	1	4:416
MSH3	rs138330084	80139628	G	A	intronic	0.24	19:6	0.414634	24:17	0.285714	15:6	0.2	24:6	0.419355	18:13	0.241379	22:7	0.285714	15:6	0.25641	29:10
MSH3	rs141388051	80139815	G	A	intronic	0.285714	25:10	0.342857	23:12	0.291667	17:7	0.2	24:6	0.333333	22:11	0.238095	32:10	0.3	21:9	0.2	40:10
MSH3	rs34799825	80142517	C	T	intronic	0.357143	27:15	0.370968	39:23	0.431373	29:22	0.346154	34:18	0.346939	32:17	0.301587	44:19	0.325581	29:14	0.236842	58:18
MSH3	rs72765599	80142915	C	G	intronic	0.689655	9:20	0.717391	13:33	0.636364	16:28	0.634146	15:26	0.774194	7:24	0.73913	12:34	0.513514	18:19	0.755102	12:37	0.896552	9:78	0.945	11:189	0.892617	16:133	0.941392	16:257	1	6:276	1	9:474	1	9:516	1	2:509	1	5:501	1	3:499	1	9:526
MSH3	rs6877065	80142977	C	A	intronic	0.304348	16:7	0.296296	19:8	0.333333	24:12	0.292683	29:12	0.307692	18:8	0.325	27:13	0.483871	16:15	0.227273	34:10
MSH3	rs245360	80143343	G	A	intronic	0.642857	10:18	0.625	9:15	0.65	7:13			0.793103	6:23	0.645161	11:20			0.8	6:24	0.857143	7:42	0.942857	6:99	0.934307	9:128	1	9:206	1	3:158	1	8:314	1	2:391	1	4:412	1	1:446	1	3:402	1	3:397
MSH3	rs34205517	80143406	C	T	intronic			0.28	18:7	0.307692	18:8	0.5	11:11	0.222222	21:6	0.346154	17:9			0.217391	18:5	0.204082	39:10
MSH3	rs6151909	80143497	T	G	intronic	0.681818	7:15	0.727273	6:16	0.678571	9:19	0.464286	15:13	0.6875	10:22	0.652174	8:15			0.73913	6:17	0.859649	8:49	0.931818	9:123	1	9:176	1	8:251	1	7:214	1	9:376	1	4:506	1	7:466	1	5:459	1	3:370	1	6:404
MSH3	rs245357	80144041	C	T	intronic	0.607143	11:17	0.625	15:25	0.857143	4:24	0.619048	8:13	0.571429	12:16	0.695652	7:16	0.72973	10:27	0.766667	7:23	0.870588	11:74	1	6:142	1	9:184	1	5:247	1	8:217	1	6:408	1	9:442	1	8:453	1	1:401	1	1:350	1	2:378
MSH3	rs245356	80145345	C	G	intronic	0.6875	10:22	0.652174	16:30	0.590909	18:26	0.630435	17:29	0.481481	14:13	0.765625	15:49	0.595745	19:28	0.772727	15:51	0.851562	19:109	1	12:246	0.939024	10:154	1	8:325	1	9:313	1	5:507	1	6:457	1	4:450	1	5:388	1	3:326	1	1:360
MSH3	rs245355	80146387	C	G	intronic	0.709677	9:22	0.74	13:37	0.780488	9:32	0.793103	6:23	0.678571	9:19	0.571429	21:28	0.657895	13:25	0.763158	9:29	0.843478	18:97	0.935323	13:188	0.915842	17:185	1	11:334	1	8:293	1	16:497	1	9:477	1	7:467	1	3:416	1	3:309	1	1:328
MSH3	rs28537447	80147026	A	G	intronic	0.6	8:12	0.6875	10:22			0.695652	7:16					0.75	5:15	0.633333	11:19	0.918367	4:45	0.94898	5:93	0.932515	11:152	1	5:195	1	6:194	1	10:350	1	8:449	1	6:441	1	3:472	1	4:456	1	3:445
MSH3	rs27366	80147881	A	T	intronic	0.702703	11:26	0.65625	11:21	0.666667	10:20	0.611111	14:22	0.714286	10:25	0.53125	15:17	0.558824	15:19	0.717949	11:28	0.929577	5:66	0.947059	9:161	1	8:169	1	11:271	1	3:268	1	8:472	1	6:474	1	7:496	1	5:472	1	3:458	1	2:449
MSH3	rs12518711	80148179	T	G	intronic	0.275	29:11	0.375	20:12	0.307692	18:8	0.25	24:8	0.304348	16:7	0.206897	23:6	0.305556	25:11	0.269231	19:7
MSH3	rs12515548	80148234	C	T	intronic	0.232558	33:10	0.351351	24:13	0.3	14:6	0.323529	23:11	0.333333	20:10	0.212121	26:7	0.4	24:16	0.25	27:9	0.168675	69:14
MSH3	.	80148583	G	T	intronic	0.340909	29:15	0.340426	31:16	0.564103	17:22	0.4	21:14	0.416667	21:15	0.179487	32:7	0.181818	36:8	0.246377	52:17
MSH3	rs1979005	80149702	C	T	intronic	0.619048	8:13	0.615385	10:16	0.607143	11:17	0.607143	11:17	0.652174	8:15	0.8125	6:26	0.608696	9:14	0.809524	4:17	0.868852	8:53	1	5:115	0.943038	9:149	1	12:241	1	9:227	1	5:379	1	8:495	1	6:510	1	3:436	1	2:399	1	3:429
MSH3	.	80151671	C	T	intronic																							0.8	6:24					0.765625	15:49	0.814815	10:44					0.641026	14:25
MSH3	.	80151675	C	T	intronic																							0.8	6:24							0.8	11:44					0.625	15:25
MSH3	.	80151677	C	T	intronic																							0.774194	7:24	0.7	6:14											0.568182	19:25
MSH3	.	80151692	C	T	intronic																									0.625	9:15					0.580247	34:47					0.308642	56:25
MSH3	rs79722092	80151716	C	T	intronic																	0.285714	15:6	0.361111	23:13
MSH3	rs34816304	80151816	A	T	intronic	0.25	18:6	0.266667	22:8	0.259259	20:7			0.5	11:11	0.333333	18:9	0.2	16:4	0.206897	23:6
MSH3	rs55928960	80151973	G	A	intronic	0.818182	6:27	0.608696	9:14	0.789474	8:30			0.454545	12:10	0.542857	16:19	0.64	9:16	0.704545	13:31	0.898551	7:62	0.937063	9:134	1	7:155	1	11:276	1	6:230	1	12:456	1	9:536	1	7:538	1	9:580	1	2:536	1	5:573
MSH3	rs34274010	80152250	C	T	intronic							0.304348	16:7					0.375	15:9	0.259259	20:7
MSH3	rs185031892	80152286	C	T	intronic							0.269231	19:7					0.333333	16:8
MSH3	rs2897298	80153476	G	A	intronic	0.372093	27:16	0.341463	27:14	0.351351	24:13	0.263158	28:10	0.378378	23:14	0.333333	16:8	0.375	20:12	0.310345	20:9
MSH3	rs6863363	80153548	G	A	intronic	0.361111	23:13	0.318182	30:14	0.172414	24:5	0.314286	24:11	0.292683	29:12	0.241379	22:7	0.361111	23:13	0.27027	27:10	0.135593	51:8
MSH3	rs168653	80154165	G	A	intronic	0.529412	16:18	0.733333	8:22	0.75	8:24	0.586207	12:17	0.727273	6:16	0.708333	7:17	0.666667	7:14	0.72093	12:31	0.904762	8:76	1	4:146	1	9:180	1	9:284	1	12:230	1	4:468	1	5:514	1	11:572	1	6:433	1	0:398	1	4:420
MSH3	rs35856198	80155196	C	T	intronic	0.380952	13:8	0.28	18:7	0.464286	15:13	0.2	20:5	0.333333	20:10			0.192308	21:5
MSH3	rs4704685	80155533	T	C	intronic																			0.941176	2:32	0.871795	5:34	0.833333	5:25	0.52	12:13	1	1:49			0.853448	17:99			0.783505	21:76	0.751678	37:112
MSH3	rs200346800	80155547	G	T	intronic																							0.395349	26:17
MSH3	.	80155554	G	T	intronic																							0.285714	40:16											0.3	91:39
MSH3	rs245348	80155595	C	T	intronic																	0.857143	3:18	1	1:46	1	0:47	1	0:95	1	1:51	1	3:108	1	1:146	1	5:184	1	0:174	1	2:203	1	0:240
MSH3	rs4704686	80156085	C	T	intronic	0.8	4:16					0.612903	12:19	0.714286	6:15	0.652174	8:15			0.8	5:20	0.921053	3:35	0.94	6:94	0.929825	8:106	1	5:193	1	4:161	1	10:318	1	4:408	1	4:400	1	3:531	1	3:450	1	6:436
MSH3	rs12522132	80157514	C	T	intronic	0.408163	29:20	0.358491	34:19	0.25	30:10			0.470588	18:16	0.325581	29:14	0.228571	27:8	0.395349	26:17
MSH3	rs12521539	80157982	A	C	intronic	0.282051	28:11	0.375	35:21	0.382353	21:13	0.410256	23:16	0.333333	20:10	0.444444	20:16	0.282609	33:13	0.28	36:14	0.136364	95:15
MSH3	rs34976588	80158041	G	A	intronic	0.257143	26:9	0.295082	43:18	0.466667	16:14	0.5	19:19	0.4	15:10	0.411765	20:14	0.323529	23:11	0.395833	29:19	0.168224	89:18
MSH3	rs1008119	80158573	T	C	intronic	0.821429	5:23							0.666667	8:16			0.6	10:15	0.590909	9:13	0.84127	10:53	0.936364	7:103	0.934211	10:142	1	10:218	1	7:168	1	7:343	1	0:377	1	4:348	1	3:320	1	0:319	1	1:349
MSH3	rs57067128	80159351	G	A	intronic	0.857143	4:24	0.65625	11:21	0.451613	17:14	0.681818	7:15	0.75	5:15			0.576923	11:15	0.826087	4:19	0.818182	12:54	0.927419	9:115	0.933884	8:113	0.946341	11:194	0.941489	11:177	1	5:318	1	5:337	1	4:376	1	1:325	1	5:283	1	1:301
MSH3	rs245342	80159414	C	T	intronic	0.772727	5:17	0.714286	8:20	0.608696	9:14							0.55	9:11	0.833333	5:25	0.84	8:42	0.926829	6:76	0.923077	6:72	0.944444	8:136	0.933333	8:112	1	5:248	1	4:260	1	2:271	1	1:247	1	4:236	1	0:247
MSH3	rs245341	80160393	A	G	intronic									0.55	9:11							0.857143	5:30	1	3:63	0.94898	5:93	1	2:157	1	5:95	1	3:218	1	4:331	1	6:321	1	5:436	1	2:424	1	3:415
MSH3	rs6151919	80160975	C	G	intronic	0.348837	28:15	0.289474	27:11	0.354839	20:11	0.518519	13:14	0.410256	23:16	0.354839	20:11	0.241379	22:7	0.25	30:10	0.178082	60:13
MSH3	rs245340	80161500	G	T	intronic	0.692308	8:18	0.677419	10:21	0.545455	15:18	0.461538	14:12	0.703704	8:19			0.625	9:15	0.805556	7:29	0.888889	7:56	0.94	9:141	0.921053	15:175	1	10:232	1	8:261	1	8:420	1	11:444	1	9:414	1	1:373	1	1:385	1	2:359
MSH3	rs6151923	80161808	A	T	intronic	0.382353	21:13	0.552632	17:21	0.230769	30:9	0.393939	20:13	0.321429	19:9	0.227273	17:5	0.15625	27:5	0.333333	22:11	0.166667	60:12
MSH3	rs13168327	80163180	T	G	intronic	0.384615	24:15	0.413043	27:19	0.297297	26:11	0.367347	31:18	0.371429	22:13	0.25	24:8	0.295455	31:13	0.254237	44:15	0.188034	95:22
MSH3	rs245372	80164172	A	G	intronic	0.736842	10:28	0.690476	13:29	0.763158	9:29	0.652174	16:30	0.594595	15:22	0.666667	11:22	0.685714	11:24	0.788462	11:41	0.907895	7:69	0.923469	15:181	1	11:211	1	16:323	1	11:317	1	10:495	1	7:512	1	9:540	1	1:467	1	1:479	1	0:455
MSH3	rs4703819	80165414	C	G	intronic	0.571429	9:12			0.55	9:11			0.6	8:12							0.857143	6:36	1	2:82	0.910891	9:92	1	7:139	1	2:130	1	7:292	1	6:364	1	4:385	1	2:517	1	3:558	1	3:555
MSH3	rs58825743	80165765	G	A	intronic																	0.16129	26:5
MSH3	rs73137557	80165850	G	A	intronic															0.709677	9:22	0.842105	6:32	1	5:97	1	3:90	0.949045	8:149	1	2:135	1	7:335	1	3:390	1	10:405	1	2:408	1	3:431	1	2:474
MSH3	rs35109637	80166420	C	G	intronic	0.395349	26:17	0.259259	40:14	0.309524	29:13	0.263158	28:10	0.242424	25:8	0.288889	32:13	0.285714	30:12	0.236842	29:9
MSH3	rs16878204	80168005	T	C	intronic			0.704545	13:31	0.740741	7:20	0.538462	18:21	0.823529	6:28	0.707317	12:29	0.697674	13:30	0.805556	7:29	0.846154	10:55	0.9375	10:150	0.904494	17:161	1	9:224	1	3:250	1	6:426	1	3:416	1	8:422	1	2:401	1	0:331	1	1:362
MSH3	rs26279	80168937	G	A	exonic	0.636364	12:21	0.52	12:13	0.69697	10:23	0.75	7:21	0.763158	9:29	0.756757	9:28	0.708333	7:17	0.742857	9:26	0.86747	11:72	0.926966	13:165	0.933962	14:198	1	8:275	1	8:296	1	10:447	1	9:516	1	6:529	1	3:405	1	2:417	1	5:404
MSH3	rs27887	80169477	A	G	intronic	0.5	16:16	0.741935	8:23	0.7	9:21	0.884615	3:23	0.642857	10:18	0.6	8:12	0.653846	9:17	0.727273	6:16	0.90625	6:58	1	6:122	1	10:191	1	5:233	1	8:189	1	3:370	1	12:477	1	6:494	1	8:471	1	3:468	1	3:422
MSH3	rs27494	80169543	G	A	intronic	0.608696	9:14	0.806452	6:25	0.692308	8:18	0.772727	5:17	0.555556	12:15			0.7	9:21	0.730769	7:19	0.87931	7:51	1	6:126	1	8:163	1	6:227	1	6:196	1	4:373	1	12:536	1	7:523	1	5:520	1	4:519	1	2:517
MSH3	.	80169555	C	G	intronic																																	0.840304	84:442	0.941973	30:487	0.914397	44:470
MSH3	rs4704687	80170125	C	T	intronic	0.638889	13:23	0.730769	7:19	0.608696	9:14			0.454545	12:10	0.566667	13:17	0.727273	6:16	0.681818	7:15	0.860465	12:74	1	6:155	0.941489	11:177	1	14:275	1	12:246	1	9:443	1	6:517	1	11:521	1	2:559	1	5:587	1	3:581
MSH3	rs33003	80171134	A	G	intronic															0.35	13:7	0.192308	21:5
Note: SNPs with unchanged ALT/(ALT+REF) values among 19 cell lines were not shown in this table; SNP records with total reads count < 20 were omitted; ALT/(ALT+REF) values were all set to 1, if the values were more than 0.95.
