# Supplementary material for: Dynamic genomic changes in methotrexate-resistant human cancer cell lines beyond DHFR amplification suggest potential new targets for preventing drug resistance
Source: Br J Cancer. 2024 Apr 9;130(11):1819–27. doi: 10.1038/s41416-024-02664-0 (PMC11130306; doi:10.1038/s41416-024-02664-0)
Supplement: Supplementary file 3 — Supplementray material_3 [file 41416_2024_2664_MOESM3_ESM.xlsx]

## Sheet: Sheet1
gene	Molecule Type	diseases or notes	database	link
HDAC4	Protein	Osteosarcoma	DRESIS	http://dresis.idrblab.net/
DHFR	Protein	Osteosarcoma	DRESIS	http://dresis.idrblab.net/
GRP	Protein	Colon cancer	DRESIS	http://dresis.idrblab.net/
KAT6A	Protein	Colon cancer	DRESIS	http://dresis.idrblab.net/
DCP2	Protein	Colon cancer	DRESIS	http://dresis.idrblab.net/
CDS2	Protein	Colon cancer	DRESIS	http://dresis.idrblab.net/
SLC4A4	Protein	Colon cancer	DRESIS	http://dresis.idrblab.net/
HIPK3	Protein	Osteosarcoma	DRESIS	http://dresis.idrblab.net/
KLF12	Protein	Osteosarcoma	DRESIS	http://dresis.idrblab.net/
ZNRF3	Protein	Osteosarcoma	DRESIS	http://dresis.idrblab.net/
DLL1	Protein	Osteosarcoma	DRESIS	http://dresis.idrblab.net/
CPEB2	Protein	Colorectal cancer	DRESIS	http://dresis.idrblab.net/
RASSF8	Protein	Colorectal cancer	DRESIS	http://dresis.idrblab.net/
COL3A1	Protein	Osteosarcoma	DRESIS	http://dresis.idrblab.net/
SLC46A1	Protein	Colorectal cancer	DRESIS	http://dresis.idrblab.net/
PFKB	Protein	Liver cancer	DRESIS	http://dresis.idrblab.net/
HSH2D	Protein	Acute lymphocytic leukemia	DRESIS	http://dresis.idrblab.net/
TUG1	LncRNA	Colorectal cancer	DRESIS	http://dresis.idrblab.net/
LUCAT1	LncRNA	Osteosarcoma	DRESIS	http://dresis.idrblab.net/
hsa-miR-34a-5p	Mature miRNA	Osteosarcoma	DRESIS	http://dresis.idrblab.net/
hsa-mir-140	Precursor miRNA	Osteosarcoma	DRESIS	http://dresis.idrblab.net/
hsa-mir-215	Precursor miRNA	Osteosarcoma	DRESIS	http://dresis.idrblab.net/
hsa-mir-224	Precursor miRNA	Colon cancer	DRESIS	http://dresis.idrblab.net/
hsa-mir-382	Precursor miRNA	Osteosarcoma	DRESIS	http://dresis.idrblab.net/
hsa-mir-505	Precursor miRNA	Colorectal cancer	DRESIS	http://dresis.idrblab.net/
DHFR			CancerDB	http://crdd.osdd.net/raghava/cancerdr/
TYMS		Variants of these gene are associated with MTX response in cancer	PHARMGKB	https://www.pharmgkb.org
DHFR		Variants of these gene are associated with MTX response in cancer	PHARMGKB	https://www.pharmgkb.org
MTHFR		Variants of these gene are associated with MTX response in cancer	PHARMGKB	https://www.pharmgkb.org
MTR		Variants of these gene are associated with MTX response in cancer	PHARMGKB	https://www.pharmgkb.org
MTRR		Variants of these gene are associated with MTX response in cancer	PHARMGKB	https://www.pharmgkb.org
SHMT1		Variants of these gene are associated with MTX response in cancer	PHARMGKB	https://www.pharmgkb.org
MTHFD1		Variants of these gene are associated with MTX response in cancer	PHARMGKB	https://www.pharmgkb.org
NOS3		Variants of these gene are associated with MTX response in cancer	PHARMGKB	https://www.pharmgkb.org
CBS		Variants of these gene are associated with MTX response in cancer	PHARMGKB	https://www.pharmgkb.org
CCND1		Variants of these gene are reported to be associated with MTX response in cancer	PHARMGKB	https://www.pharmgkb.org
FOGS		Variants of these gene may affect MTX response	PHARMGKB	https://www.pharmgkb.org
GGH		Variants of these gene may affect MTX response	PHARMGKB	https://www.pharmgkb.org
SCL19A1		MTX transporter (infflux)	PHARMGKB	https://www.pharmgkb.org
SLCO1B1		MTX transporter (infflux)	PHARMGKB	https://www.pharmgkb.org
ABCB1		MTX transporter (efflux)	PHARMGKB	https://www.pharmgkb.org
ABCG2		MTX transporter (efflux)	PHARMGKB	https://www.pharmgkb.org
